# Supplementary material for: CSE/H2S/SESN2 Signalling Mediates the Protective Effect of Exercise Against Immobilization‐Induced Muscle Atrophy in Mice
Source: J Cachexia Sarcopenia Muscle. 2025 Oct 1;16(5):e70083. doi: 10.1002/jcsm.70083 (PMC12485283; doi:10.1002/jcsm.70083)
Supplement: Supplementary file 2 — Table S1: Supporting Information. [file JCSM-16-e70083-s004.xlsx]

## Sheet: Zhang et al （GSE102284）
Zhang et al. Immobilization 10 days
ID	Gene.symbol	adj.P.Val	P.Value	t	B	logFC
NM_007751	Cox8b	9.16837e-10	5.02239e-14	-28.1012	22.2617	-1.56739
NM_001037938	Dhrs4	1.10066e-09	1.20588e-13	-26.4201	20.9677	-1.44328
NM_146169	Paip2b	1.75866e-09	2.89015e-13	-24.8392	20.5871	-1.22944
NM_001081984	Popdc2	5.87274e-09	1.63835e-12	22.3786	18.8227	1.90876
NM_010726	Phyh	5.87274e-09	1.78624e-12	-22.2487	18.9623	-1.60223
NM_001034867	Pm20d2	5.87274e-09	1.93024e-12	-22.1248	18.8336	-1.66027
NM_026346	Fbxo32	5.98363e-09	2.45752e-12	-21.7927	18.6809	-1.64994
NM_023374	Sdhb	5.98363e-09	2.62224e-12	-21.2417	18.6182	-1.01286
NM_009187	Cox7a2l	6.01759e-09	3.33437e-12	-20.8811	18.3557	-0.951507
NM_011838	Lynx1	6.01759e-09	3.89153e-12	-21.0805	18.2303	-1.69726
NM_020561	Smpdl3a	6.01759e-09	3.99074e-12	-20.6151	18.0403	-1.05105
NM_001081133	Kif16b	6.01759e-09	4.40764e-12	-20.4694	18.1028	-1.07798
NM_130884	Idh3b	6.01759e-09	4.62415e-12	-20.3994	18.0707	-0.859648
NM_175015	Atp5g3	6.01759e-09	4.90241e-12	-20.3145	18.0086	-0.957772
NM_008095	Gbas	6.01759e-09	4.94461e-12	-20.302	18.0073	-1.07709
NM_027402	Fndc5	6.25668e-09	5.55168e-12	-20.545	17.8804	-1.70597
NM_138601	D10Jhu81e	6.25668e-09	5.82654e-12	-20.0653	17.8297	-1.06159
NM_019826	Ivd	7.08061e-09	6.9817e-12	-19.8074	17.6503	-1.12509
NM_009944	Cox7a1	9.19849e-09	9.57389e-12	-19.7485	17.3606	-1.50755
NM_053119	Echs1	9.34771e-09	1.03409e-11	-19.4729	17.2669	-1.3485
NM_173011	Idh2	9.34771e-09	1.07533e-11	-19.5824	17.2598	-1.67395
NM_134042	Aldh6a1	9.58024e-09	1.16242e-11	-19.2919	17.1599	-1.30537
NM_007382	Acadm	9.58024e-09	1.22416e-11	-19.3987	17.1317	-1.53011
NM_028626	Mcee	9.58024e-09	1.2867e-11	-18.9584	16.91	-1.11447
NM_025358	Ndufa9	9.58024e-09	1.34685e-11	-18.8963	17.0272	-0.949679
NM_133838	Ehd4	9.58024e-09	1.41506e-11	19.0328	16.9726	1.27535
NM_008993	Pxmp2	9.58024e-09	1.44e-11	-18.8058	16.6932	-1.52047
NM_001316322	Ldhb	9.58024e-09	1.62474e-11	-18.8493	16.8501	-1.28936
NM_008492	Ldhb	9.58024e-09	1.62474e-11	-18.8493	16.8501	-1.28936
NM_019707	Cdh13	9.58024e-09	1.63113e-11	18.9976	16.8505	1.49892
NM_008323	Idh3g	9.58024e-09	1.65417e-11	-18.6194	16.8257	-1.06001
NM_009942	Cox5b	9.58024e-09	1.69996e-11	-18.5829	16.8021	-0.751179
NM_007749	Cox7c	9.58024e-09	1.75512e-11	-18.5403	16.7516	-0.868092
NM_007452	Prdx3	9.58024e-09	1.78432e-11	-18.5184	16.748	-0.89063
NM_001145959	Ndrg2	1.0262e-08	1.96752e-11	-18.3887	16.6581	-1.02277
NM_001301721	Atp5g3	1.03998e-08	2.05091e-11	-18.3338	16.601	-0.962199
NM_010209	Fh1	1.10609e-08	2.25964e-11	-18.2064	16.52	-0.7982
NM_001310521	Ankrd23	1.10609e-08	2.30247e-11	-18.5261	16.5148	-1.53707
NM_007533	Bckdha	1.2624e-08	2.83882e-11	-18.2449	16.2929	-1.38598
NM_001253688	Immt	1.2624e-08	2.84148e-11	-17.9084	16.2947	-0.947921
NM_025987	Ndufa6	1.2624e-08	2.85576e-11	-17.9019	16.2862	-0.793389
NM_145518	Ndufs1	1.2624e-08	2.96582e-11	-17.8532	16.253	-1.04415
NM_145558	Hadhb	1.2624e-08	3.0294e-11	-18.1585	16.244	-1.44704
NM_019435	Ndufb11	1.2624e-08	3.04277e-11	-17.8202	16.2245	-0.887721
NM_025650	Uqcr11	1.31619e-08	3.24451e-11	-17.7379	16.1632	-0.903399
NM_011506	Sucla2	1.31968e-08	3.32541e-11	-17.7064	16.1412	-0.941323
NR_015473	1700020I14Rik	1.36927e-08	3.52538e-11	-17.632	16.0775	-0.942539
NM_027862	Atp5h	1.42513e-08	3.76328e-11	-17.549	16.0183	-0.860647
NM_023312	Ndufa13	1.42513e-08	3.82534e-11	-17.5283	16.0018	-0.789571
NM_025899	Uqcrc2	1.43044e-08	3.92286e-11	-17.4965	15.9779	-0.876321
NM_025628	Cox6b1	1.43044e-08	4.04987e-11	-17.4563	15.9458	-0.893804
NM_010596	Kcna7	1.43044e-08	4.07466e-11	-17.4486	15.9378	-0.949473
NM_080633	Aco2	1.48489e-08	4.36909e-11	-17.3608	15.8712	-0.935411
NM_013703	Vldlr	1.48489e-08	4.41232e-11	-17.3485	15.8609	-1.04627
NM_153502	Ankrd23	1.48489e-08	4.47379e-11	-17.6478	15.8598	-1.44268
NM_001081278	Tbc1d4	1.63041e-08	5.06734e-11	-17.4874	15.7258	-1.30771
NM_025352	Uqcrq	1.63041e-08	5.09084e-11	-17.17	15.7145	-1.03929
NM_027430	Mpc2	1.67517e-08	5.50357e-11	-17.0734	15.6407	-1.04992
NM_001289799	Hadhb	1.67517e-08	5.55103e-11	-17.3709	15.6413	-1.4115
NM_009831	Ccng1	1.67517e-08	5.59609e-11	-17.0528	15.6255	-1.01304
NM_145625	Eif4b	1.67517e-08	5.68545e-11	-17.0333	15.6097	-0.765899
NM_053071	Cox6c	1.67517e-08	5.68942e-11	-17.0324	15.609	-0.890739
NM_021430	Rilpl1	1.69366e-08	5.91675e-11	-17.2898	15.5736	-1.53871
NM_008810	Pdha1	1.69366e-08	5.95486e-11	-17.1623	15.5716	-1.24303
NM_016712	Tmod4	1.69366e-08	6.03055e-11	-16.9607	15.5509	-0.778684
NM_007484	Rhoc	1.74815e-08	6.61015e-11	17.1497	15.4168	1.52683
NM_001271443	Ndufs8	1.74815e-08	6.61699e-11	-16.8943	15.4547	-1.11476
NM_144784	Acat1	1.74815e-08	6.66075e-11	-16.8391	15.4524	-1.02352
NM_001293559	Cox4i1	1.74815e-08	6.70081e-11	-16.8317	15.4464	-0.947269
NM_001289798	Hadhb	1.74815e-08	6.70339e-11	-17.132	15.4546	-1.41299
NM_016772	Ech1	1.79998e-08	7.00073e-11	-17.0775	15.4155	-1.46014
NM_010888	Ndufs6	1.80189e-08	7.10688e-11	-16.7601	15.3776	-0.86201
NM_009601	Chrnb1	1.83049e-08	7.31995e-11	17.0217	15.3199	1.48695
NM_024226	Rtn4	2.06164e-08	8.35725e-11	-16.8566	15.2397	-1.52282
NM_023281	Sdha	2.13523e-08	8.81575e-11	-16.5002	15.1729	-0.8457
NM_011281	Rorc	2.13523e-08	8.88947e-11	-16.7803	15.1636	-1.35991
NM_016978	Oat	2.39089e-08	1.00848e-10	-16.3398	15.04	-1.02216
NM_001083891	Ndufv3	2.41063e-08	1.03001e-10	-16.3147	15.0132	-0.9579
NM_008509	Lpl	2.44975e-08	1.06015e-10	-16.5641	15.0027	-1.91134
NM_025983	Atp5e	2.47735e-08	1.08567e-10	-16.2524	14.9666	-0.714124
NM_025523	Ndufc1	2.84509e-08	1.2807e-10	-16.0582	14.7974	-0.938271
NM_018819	Mpc1	2.84509e-08	1.29915e-10	-16.0427	14.7864	-1.0032
NM_026120	Carnmt1	2.84509e-08	1.3096e-10	-16.1989	14.7886	-1.10437
NM_175414	Tspan9	2.84509e-08	1.3118e-10	16.306	14.7902	1.88928
NM_001190732	Gm20594	2.84509e-08	1.32475e-10	-16.0188	14.766	-1.0277
NM_197979	Uqcr10	2.8666e-08	1.35047e-10	-15.9963	14.7495	-0.648116
NM_013808	Csrp3	2.88024e-08	1.37267e-10	16.2516	14.7464	3.17655
NM_138597	Atp5o	3.07072e-08	1.48027e-10	-15.8898	14.6552	-0.75466
NM_025840	Bzw2	3.08291e-08	1.50304e-10	-15.8721	14.6438	-0.976712
NM_029956	Mmab	3.1163e-08	1.53638e-10	-15.8467	14.4192	-1.03547
NM_001252570	Phyhd1	3.22527e-08	1.60778e-10	-16.0284	14.3112	-1.84621
NM_026612	Ndufb2	3.26275e-08	1.64433e-10	-15.7685	14.5543	-0.881528
NM_010577	Itga5	3.33628e-08	1.69967e-10	15.9387	14.4775	1.42669
NM_001044744	Gcdh	3.37884e-08	1.74729e-10	-15.6988	14.4279	-1.12109
NM_139269	Pla2g16	3.37884e-08	1.76112e-10	-15.6897	14.4829	-0.910814
NM_153064	Ndufs2	3.37884e-08	1.77687e-10	-15.6796	14.4718	-0.900423
NM_133666	Ndufv1	3.42673e-08	1.82083e-10	-15.6516	14.4476	-0.842524
NM_001286370	Ghr	3.4633e-08	1.85924e-10	-15.667	14.4349	-1.01338
NM_007450	Slc25a4	3.53262e-08	1.9158e-10	-15.5936	14.3964	-1.0218
NM_001308506	Nnt	3.84083e-08	2.10399e-10	-15.7466	14.3206	-1.19863
NM_028233	Lrpprc	3.84405e-08	2.14085e-10	-15.4676	14.2876	-0.752364
NM_026610	Ndufb4	3.84405e-08	2.16273e-10	-15.4562	14.2821	-0.752148
NM_027436	Mipep	3.84405e-08	2.16893e-10	-15.4529	14.256	-0.852046
NM_078478	Ghitm	3.96645e-08	2.27965e-10	-15.3968	14.2237	-0.769957
NM_026452	Coq9	3.96645e-08	2.28144e-10	-15.3959	14.2223	-0.848994
NM_012021	Prdx5	3.98466e-08	2.31578e-10	-15.3791	14.2144	-0.972683
NM_138628	Txlnb	3.98466e-08	2.34279e-10	-15.3661	14.1938	-0.903286
NM_025407	Uqcrc1	3.98466e-08	2.3574e-10	-15.3591	14.1877	-0.974035
NM_025363	Fmc1	4.03276e-08	2.41043e-10	-15.3341	14.1205	-0.946325
NM_025348	Ndufa3	4.03276e-08	2.43004e-10	-15.325	14.1668	-0.885505
NM_001198841	Csrp3	4.16251e-08	2.63999e-10	15.484	14.0898	3.05573
NM_080466	Kcnn3	4.16251e-08	2.64159e-10	15.4833	14.0834	2.0041
NM_013593	Mb	4.16251e-08	2.65283e-10	-15.4785	14.0915	-1.29716
NM_024211	Slc25a11	4.16251e-08	2.65574e-10	-15.2938	14.075	-0.99091
NM_016774	Atp5b	4.16251e-08	2.65849e-10	-15.2246	14.0673	-0.711498
NM_026061	Ndufb8	4.16251e-08	2.66046e-10	-15.2238	14.068	-0.764384
NM_007507	Atp5k	4.16251e-08	2.66784e-10	-15.472	14.0841	-1.12819
NM_144896	Gatb	4.29062e-08	2.7735e-10	-15.1775	13.9301	-0.827818
NM_026160	Map1lc3b	4.29062e-08	2.81748e-10	-15.2058	14.0208	-0.98687
NM_023049	Asb2	4.29062e-08	2.82046e-10	-15.4083	14.0255	-1.84584
NM_018811	Abhd2	4.37723e-08	2.91187e-10	15.1234	13.9307	0.96356
NM_024290	Tnfrsf23	4.37723e-08	2.92535e-10	15.1183	12.2728	2.11287
NM_024227	Mrpl28	4.74568e-08	3.19758e-10	-15.0201	13.8923	-0.780937
NM_025641	Uqcrh	4.81529e-08	3.27086e-10	-14.9951	13.8608	-0.760143
NM_181390	Mustn1	4.89435e-08	3.35138e-10	15.2122	13.8582	2.27067
NM_145495	Rin1	4.98571e-08	3.44125e-10	14.9394	13.3558	1.55453
NM_134007	Cisd1	5.17374e-08	3.59937e-10	-14.8902	13.7743	-0.693544
NM_025836	Plin3	5.42375e-08	3.80301e-10	-15.07	13.7328	-1.4138
NM_017366	Acadvl	5.58655e-08	3.94776e-10	-15.0281	13.6851	-1.30519
NM_024197	Ndufa10	5.68722e-08	4.05006e-10	-14.7618	13.6463	-0.749369
NM_001252374	Nt5c3	5.74215e-08	4.12063e-10	-14.7431	13.6341	-1.04508
NM_001198998	Vdac3	5.76951e-08	4.19905e-10	-14.7227	13.6094	-0.748332
NM_011507	Suclg2	5.76951e-08	4.2142e-10	-14.7188	13.6161	-0.816257
NM_001033042	Lrrc14b	5.76951e-08	4.23508e-10	-14.9104	13.625	-1.08676
NM_007505	Atp5a1	5.89604e-08	4.36026e-10	-14.682	13.5686	-0.850465
NM_133703	Fam220a	5.93676e-08	4.44439e-10	-14.8562	13.5782	-1.10025
NM_024188	Oxct1	5.93676e-08	4.45542e-10	-14.8934	13.5624	-1.14035
NM_001077529	Nme2	6.01496e-08	4.54705e-10	-14.6368	13.5298	-0.602422
NR_024329	2900097C17Rik	6.20488e-08	4.72461e-10	-14.5956	13.4873	-0.740181
NM_028021	Myh14	6.4148e-08	4.92047e-10	-14.5521	13.4666	-0.900634
NM_001083121	Enah	6.4148e-08	4.96581e-10	14.7736	13.4607	1.39926
NM_001159496	Ppm1b	6.4148e-08	4.98987e-10	-14.5371	13.4434	-0.820976
NM_011802	Clpx	6.42475e-08	5.03817e-10	-14.6639	13.4498	-1.0431
NM_019794	Dnaja2	6.42475e-08	5.08075e-10	-14.5178	13.4217	-0.719558
NM_001310432	Synpo2l	6.42475e-08	5.1032e-10	14.7436	13.4425	2.68428
NM_001159556	Cd36	6.52483e-08	5.21844e-10	-14.719	13.4068	-1.2841
NM_177613	Cdc34	7.64074e-08	6.15278e-10	-14.3145	13.2355	-0.550673
NM_144788	Hectd1	8.18478e-08	6.6357e-10	-14.2349	13.1435	-0.688769
NM_001316675	Mdh1	8.57144e-08	7.04309e-10	-14.1853	13.0847	-0.913616
NM_008618	Mdh1	8.57144e-08	7.04309e-10	-14.1853	13.0847	-0.913616
NM_025710	Uqcrfs1	8.58066e-08	7.09767e-10	-14.1644	13.0773	-0.867791
NM_001164048	Mb	8.8567e-08	7.37452e-10	-14.3437	13.0547	-1.26708
NM_197990	1700025G04Rik	9.01183e-08	7.55306e-10	14.0995	13.0232	0.74248
NM_013506	Eif4a2	9.22504e-08	7.78228e-10	-14.225	13.003	-0.984725
NM_001285922	Mfn2	9.24396e-08	7.84889e-10	-14.0595	12.9847	-0.862244
NM_181394	Anapc13	9.5704e-08	8.17848e-10	-14.0169	12.8536	-0.906003
NM_025794	Etfdh	9.93867e-08	8.56168e-10	-14.1844	12.9078	-1.32201
NM_026695	Etfb	9.93867e-08	8.60208e-10	-14.0191	12.896	-0.904085
NM_007506	Atp5g1	9.98812e-08	8.6996e-10	-13.953	12.8738	-0.844518
NM_007582	Cacng1	1.02009e-07	8.97879e-10	14.0589	12.869	0.985794
NR_027897	0610012G03Rik	1.02009e-07	8.99672e-10	-13.9184	12.8698	-0.677978
NM_001033149	Ttc9	1.02341e-07	9.08207e-10	14.1218	12.8655	1.28108
NM_153122	Oplah	1.07089e-07	9.56208e-10	-14.0674	12.8217	-1.96351
NM_001077362	Fhl1	1.10563e-07	9.93284e-10	14.0273	12.7523	1.37859
NM_009150	Selenbp1	1.11064e-07	1.00564e-09	-13.8041	12.6273	-1.32068
NM_178878	Hadha	1.11064e-07	1.00995e-09	-14.0098	12.7352	-1.17497
NM_027360	2010107E04Rik	1.11685e-07	1.02172e-09	-13.7879	12.7242	-0.70572
NM_008162	Gpx4	1.1188e-07	1.02963e-09	-13.78	12.7034	-0.55488
NM_010886	Ndufa4	1.15962e-07	1.07354e-09	-13.7374	12.6583	-0.801163
NM_010146	Epm2a	1.15984e-07	1.08543e-09	-13.7262	12.6641	-0.967499
NM_172310	Tarsl2	1.15984e-07	1.09344e-09	-13.7187	12.6648	-0.77486
NR_027477	Chpt1	1.15984e-07	1.09397e-09	-13.7182	12.6681	-0.717656
NM_173752	Lgalsl	1.15984e-07	1.09916e-09	-13.7444	12.6589	-0.900265
NM_018884	Pdzrn3	1.16411e-07	1.11366e-09	-13.9074	12.6472	-1.09182
NM_013762	Rpl3	1.16411e-07	1.11597e-09	13.9053	12.6421	1.71625
NM_020033	Ankrd2	1.18477e-07	1.14735e-09	13.8763	12.606	2.24157
NM_019639	Ubc	1.18477e-07	1.14875e-09	-13.8751	12.6138	-1.35057
NM_001198790	Ak1	1.18812e-07	1.16316e-09	-13.7452	12.6099	-0.949413
NM_024448	Rab12	1.18812e-07	1.16502e-09	-13.6544	12.591	-0.714815
NM_023172	Ndufb9	1.21773e-07	1.20072e-09	-13.6238	12.5439	-0.695516
NM_011309	S100a1	1.2588e-07	1.25451e-09	-13.7836	12.5453	-1.35064
NM_001291859	Rhoc	1.2588e-07	1.25598e-09	13.6474	12.4462	1.44939
NM_020590	Gabarapl1	1.2588e-07	1.2619e-09	-13.7775	12.5298	-1.39991
NM_001077694	Dysf	1.32569e-07	1.3398e-09	13.7155	12.4795	1.74239
NM_009943	Cox6a2	1.32569e-07	1.34348e-09	-13.5107	12.4285	-0.837939
NM_001145034	Gm13889	1.3411e-07	1.36645e-09	13.6952	12.3162	2.54909
NM_025933	Higd2a	1.35343e-07	1.38642e-09	-13.4791	12.4419	-0.887332
NM_007861	Dld	1.38739e-07	1.42881e-09	-13.449	12.3688	-0.717699
NM_145567	Hibadh	1.39169e-07	1.44383e-09	-13.4386	12.3732	-0.696626
NM_019793	Tspan3	1.39169e-07	1.46269e-09	13.5823	12.3615	0.927831
NM_175009	Eny2	1.39169e-07	1.46443e-09	13.4244	12.3845	0.895834
NM_008567	Mcm6	1.39169e-07	1.46697e-09	13.6223	12.346	1.87637
NM_032397	Kcnn1	1.39169e-07	1.47667e-09	-13.4161	12.2988	-1.16605
NM_001199122	Ghitm	1.39169e-07	1.49081e-09	-13.4066	12.3383	-0.755939
NM_018858	Pebp1	1.39169e-07	1.49321e-09	-13.405	12.33	-0.646119
NM_172398	Akr1b10	1.39169e-07	1.49423e-09	-13.6034	12.3578	-1.36927
NM_016709	Auh	1.4293e-07	1.54522e-09	-13.3709	12.3336	-0.669207
NM_020615	Atp5c1	1.4293e-07	1.56302e-09	-13.3595	12.274	-0.732519
NM_177470	Acaa2	1.4293e-07	1.56569e-09	-13.5556	12.2964	-1.29439
NM_144807	Chpt1	1.4293e-07	1.56593e-09	-13.5555	12.3233	-1.43078
NM_145491	Rhoq	1.43307e-07	1.5779e-09	-13.3501	12.2728	-0.787565
NM_001033340	Lrrc30	1.46203e-07	1.6178e-09	-13.5222	12.3005	-1.87363
NM_009725	Atp5f1	1.6157e-07	1.7967e-09	-13.2216	12.1323	-0.738742
NM_001033305	Ndufb6	1.63816e-07	1.83064e-09	-13.2032	12.1416	-0.649508
NM_054102	Ivns1abp	1.70488e-07	1.91455e-09	-13.3515	12.0946	-1.02559
NM_013560	Hspb1	1.7993e-07	2.03044e-09	13.2924	12.0273	2.09224
NM_026172	Decr1	1.81282e-07	2.05562e-09	-13.28	12.0261	-1.206
NM_001281829	Phyhd1	1.82656e-07	2.08121e-09	-13.0775	11.0026	-2.29977
NM_007940	Ephx2	1.82723e-07	2.09201e-09	-13.2624	12.0459	-1.81293
NM_009739	Bckdk	1.82723e-07	2.10333e-09	-13.0672	11.9938	-0.778755
NM_013795	Atp5l	1.82723e-07	2.11514e-09	-13.0617	11.9682	-0.69666
NM_177694	Ano5	1.82723e-07	2.12201e-09	-13.2482	12.0152	-1.49
NM_025582	Fam213b	1.84662e-07	2.15464e-09	-13.2329	11.9404	-1.53885
NM_178651	Slc30a9	1.8849e-07	2.21875e-09	-13.0152	11.9414	-0.599643
NM_021515	Ak1	1.8849e-07	2.23184e-09	-13.1572	11.9419	-0.921411
NM_028177	Ndufab1	1.8849e-07	2.2395e-09	-13.0061	11.9379	-0.657557
NM_001302215	Atp5j	1.8849e-07	2.24061e-09	-13.1712	11.9357	-0.932758
NM_013535	Grcc10	1.93067e-07	2.30559e-09	-12.9779	11.9383	-0.802563
NM_152134	Homer1	1.93248e-07	2.31834e-09	-13.1598	11.8826	-1.88616
NM_175277	Bola3	1.97123e-07	2.37563e-09	-12.9489	11.8933	-0.68327
NM_008862	Pkia	2.01943e-07	2.44478e-09	-12.9212	11.8192	-0.78531
NM_013912	Apln	2.03487e-07	2.47462e-09	13.095	11.5169	2.63763
NM_001164047	Mb	2.08603e-07	2.54825e-09	-12.9109	11.841	-0.996463
NM_194336	Gbp6	2.1897e-07	2.6869e-09	-13.0137	11.7992	-2.02252
NM_010027	Ddt	2.19642e-07	2.70717e-09	-12.823	11.6837	-1.19247
NM_181401	Tmem64	2.30831e-07	2.86363e-09	-12.951	11.6814	-0.95807
NM_025806	Plbd1	2.30831e-07	2.88064e-09	-12.9452	11.7292	-1.2631
NM_011655	Tubb5	2.30831e-07	2.88301e-09	12.9444	11.6856	1.50187
NM_011602	Tln1	2.3701e-07	2.97317e-09	12.7333	11.6203	0.595224
NM_019930	Ranbp9	2.40058e-07	3.02456e-09	-12.717	11.6433	-0.658401
NM_008212	Hadh	2.44022e-07	3.08787e-09	-12.8771	11.608	-1.27855
NM_153794	Fam210a	2.49401e-07	3.17142e-09	-12.6719	11.5542	-0.760599
NM_020577	As3mt	2.49401e-07	3.18326e-09	-12.8024	11.6239	-1.03742
NM_133955	Rhou	2.51037e-07	3.21789e-09	-12.8369	11.6142	-1.69172
NM_009656	Aldh2	2.6287e-07	3.39828e-09	-12.6064	11.5232	-0.744531
NM_009551	Zfand5	2.6287e-07	3.39837e-09	-12.7306	11.4997	-0.884224
NM_010363	Gstz1	2.68453e-07	3.48525e-09	-12.5825	11.5268	-0.655538
NM_010911	Nfs1	2.69036e-07	3.50757e-09	-12.5764	11.4853	-0.560294
NM_001170748	Asb14	2.72004e-07	3.56116e-09	-12.7384	11.5069	-1.41432
NM_011843	Esyt1	2.74964e-07	3.61497e-09	12.548	11.4531	0.726922
NM_001289733	Dach2	2.79116e-07	3.68486e-09	-12.6862	11.4683	-1.30999
NM_175236	Adhfe1	2.88671e-07	3.84644e-09	-12.664	11.3602	-1.81948
NM_198415	Ckmt2	2.88671e-07	3.85505e-09	-12.6618	11.3716	-1.05591
NM_001317385	Prdx2	2.88671e-07	3.86724e-09	-12.4846	11.3796	-0.720032
NM_010174	Fabp3	2.88671e-07	3.8762e-09	-12.6566	11.3665	-1.90473
NM_001313967	Aldh6a1	2.88671e-07	3.90227e-09	-12.6501	11.414	-1.11406
NM_013864	Ndrg2	2.88671e-07	3.90588e-09	-12.4752	11.3399	-0.726724
NM_016872	Vamp5	2.98639e-07	4.05711e-09	-12.6127	11.391	-1.27964
NM_007383	Acads	3.00171e-07	4.09437e-09	-12.6039	11.3545	-1.12282
NM_001289784	Cryab	3.00744e-07	4.11865e-09	12.5983	11.3038	1.51005
NM_010023	Eci1	3.06544e-07	4.21488e-09	-12.5761	11.316	-1.62704
NM_008784	Igbp1	3.17087e-07	4.37721e-09	-12.3688	11.3006	-0.597164
NM_024221	Pdhb	3.20513e-07	4.44206e-09	-12.3551	11.2152	-0.654564
NM_001160039	Ndufs1	3.33536e-07	4.64082e-09	-12.4842	11.2425	-1.19416
NM_011327	Scp2	3.37269e-07	4.72007e-09	-12.2988	11.1694	-0.709113
NM_007747	Cox5a	3.37269e-07	4.72971e-09	-12.2969	11.1473	-0.702551
NM_025384	Dnajc15	3.3802e-07	4.77143e-09	-12.2887	11.2162	-0.820098
NM_029436	Klhl24	3.3802e-07	4.77728e-09	-12.3065	11.1379	-0.789656
NM_026688	Ndufs3	3.43179e-07	4.86899e-09	-12.27	11.1255	-0.655063
NR_132128	Gm5532	3.46001e-07	4.92797e-09	-12.4272	11.1726	-2.09486
NM_001346635	Camk2d	3.48179e-07	4.97807e-09	12.2603	11.1512	0.838636
NM_025379	Cox7b	3.51979e-07	5.05169e-09	-12.4037	11.0989	-0.955256
NM_015729	Acox1	3.54483e-07	5.12524e-09	-12.3676	11.0851	-0.874911
NM_177003	Tigar	3.54483e-07	5.12646e-09	-12.3898	11.141	-1.01975
NM_016738	Rpl13	3.60608e-07	5.23479e-09	12.2032	11.0444	0.693157
NM_001289785	Cryab	3.66028e-07	5.33352e-09	12.3524	11.04	1.51181
NM_024200	Mfn1	3.68253e-07	5.38611e-09	-12.2744	11.0258	-0.838851
NM_146126	Sord	3.68802e-07	5.41435e-09	-12.1721	11.0496	-0.642045
NR_033510	1500017E21Rik	3.71166e-07	5.46938e-09	12.3287	11.09	2.37996
NM_001099298	Scn2a	3.7391e-07	5.53031e-09	12.3182	11.0776	1.66179
NM_007998	Fech	3.85432e-07	5.72183e-09	-12.1215	10.9731	-0.538071
NM_028782	Lonp1	3.8714e-07	5.7684e-09	-12.1141	10.9703	-0.456618
NM_024255	Hsdl2	3.98502e-07	5.95952e-09	-12.248	10.9618	-1.13087
NM_173866	Gpt2	3.99265e-07	5.99281e-09	-12.2428	11.0023	-1.56615
NM_008802	Pde7a	4.02074e-07	6.05699e-09	-12.2329	10.9598	-1.52067
NM_010885	Ndufa2	4.11468e-07	6.22105e-09	-12.0451	10.8935	-0.506556
NM_026871	Hint2	4.18594e-07	6.35172e-09	-12.0262	10.9279	-0.86033
NM_001243053	Bcat2	4.28338e-07	6.52304e-09	-12.1637	10.8917	-1.58803
NR_015517	5930412G12Rik	4.37532e-07	6.68701e-09	12.1406	10.871	1.70837
NM_133201	Mfn2	4.40866e-07	6.76212e-09	-12.082	10.8086	-0.832834
NM_010945	Nsmaf	4.67907e-07	7.20252e-09	-11.9123	10.7768	-0.525957
NM_025590	Acot11	4.82753e-07	7.46179e-09	-12.039	10.7857	-1.14199
NM_025827	Lonp2	4.82753e-07	7.48801e-09	-11.8773	10.7154	-0.587027
NM_145615	Etfa	4.82753e-07	7.52218e-09	-12.0315	10.7009	-0.972278
NM_001198791	Ak1	4.82753e-07	7.53681e-09	-12.0298	10.71	-0.951498
NM_009458	Ube2b	4.85781e-07	7.61156e-09	-11.8626	10.6638	-0.695164
NM_029774	Ttll11	4.85781e-07	7.65527e-09	11.8574	10.419	1.56112
NM_001163670	Tnnt3	4.85781e-07	7.66393e-09	-11.9527	10.6611	-0.856878
NM_001164791	Zak	4.90976e-07	7.77277e-09	11.8438	10.6358	0.638195
NM_178939	Pdrg1	5.07692e-07	8.06523e-09	-11.8106	10.6769	-0.786695
NM_001198792	Ak1	5.23575e-07	8.34622e-09	-11.9359	10.5852	-0.915303
NM_009025	Rasa3	5.23848e-07	8.37927e-09	11.8372	10.6491	0.910331
NM_016843	Atxn10	5.28176e-07	8.47743e-09	11.9216	10.6135	0.948066
NM_172671	Lgr4	5.35577e-07	8.62556e-09	-11.7506	10.6	-0.781803
NM_029629	Fahd2a	5.41393e-07	8.77438e-09	-11.7353	10.523	-1.27268
NM_001081326	Agl	5.41393e-07	8.77855e-09	-11.8897	10.5296	-0.96101
NM_013671	Sod2	5.45858e-07	8.88085e-09	-11.8791	10.5226	-0.864351
NM_026808	Fitm1	5.50535e-07	8.9871e-09	-11.7243	10.517	-0.740891
NM_029293	Phpt1	5.57061e-07	9.12414e-09	-11.7005	10.5787	-0.720659
NM_016794	Vamp8	5.60403e-07	9.20958e-09	-11.6922	10.5699	-0.809884
NM_025611	Cul7	5.65719e-07	9.32794e-09	11.7829	10.5615	1.04816
NM_026443	Mtfp1	5.66693e-07	9.3996e-09	-11.8274	10.5548	-1.32582
NM_025826	Acadsb	5.66693e-07	9.41897e-09	-11.8255	10.482	-0.904381
NR_002445.1	BC002163	5.66693e-07	9.43713e-09	-11.6706	10.5465	-0.779823
NM_178143	Prkaa2	5.7094e-07	9.53912e-09	-11.661	10.4291	-0.627606
NM_022420	Gprc5b	5.71229e-07	9.57525e-09	11.8105	10.5211	1.094
NM_028802	Gpcpd1	5.73925e-07	9.65188e-09	-11.8033	10.4802	-1.27671
NM_030131	Cnih4	5.94048e-07	1.00228e-08	11.7099	10.4528	0.871809
NM_144527	Cep85	5.97491e-07	1.01137e-08	-11.6093	10.3914	-0.624044
NM_170778	Dpyd	6.14142e-07	1.04291e-08	-11.5822	10.3544	-0.957284
NM_016909	Tsnax	6.27605e-07	1.07254e-08	-11.5575	10.333	-0.460672
NM_010322	Gnpat	6.27605e-07	1.07265e-08	-11.5574	10.3119	-0.566841
NM_016719	Grb14	6.28602e-07	1.0778e-08	-11.7034	10.419	-1.59021
NM_134448	Dst	6.31099e-07	1.08554e-08	-11.5469	10.2944	-0.653009
NM_175094	Pdhx	6.43013e-07	1.10955e-08	-11.5277	10.3101	-0.620662
NM_001308091	Smim4	6.53083e-07	1.13051e-08	-11.5112	9.77795	-1.32614
NM_172778	Maob	6.59112e-07	1.14582e-08	-11.6483	10.3381	-1.46872
NM_026703	Ndufa8	6.59112e-07	1.14817e-08	-11.4977	10.2624	-0.708496
NM_001243584	Mif4gd	6.70907e-07	1.17239e-08	-11.4794	10.1725	-1.29319
NM_134079	Adk	6.72163e-07	1.17826e-08	-11.6233	10.2904	-1.12073
NM_026530	Mpnd	6.77051e-07	1.19054e-08	-11.4659	10.3078	-0.929669
NM_025459	Fam134b	6.86407e-07	1.21075e-08	-11.5989	10.207	-1.26311
NM_023912	Scyl1	6.88201e-07	1.21823e-08	-11.4458	10.2238	-0.518842
NM_139297	Ugp2	6.88201e-07	1.22444e-08	-11.5623	10.1842	-0.867765
NM_138583	Tango2	6.88201e-07	1.22523e-08	-11.5883	10.272	-1.62951
NM_027409	Mospd1	7.16093e-07	1.27881e-08	-11.4035	10.2467	-0.799926
NM_001110275	Itsn1	7.20583e-07	1.29182e-08	-11.3947	10.1486	-0.653415
NM_023211	Usmg5	7.20583e-07	1.29472e-08	-11.448	10.1441	-0.750895
NM_019946	Mgst1	7.27548e-07	1.31513e-08	-11.5251	10.1763	-1.29808
NM_183256	Cox14	7.27548e-07	1.31521e-08	-11.3791	10.1946	-0.664576
NM_028388	Ndufv2	7.45366e-07	1.3515e-08	-11.3555	10.0749	-0.635293
NM_013467	Aldh1a1	7.58283e-07	1.37907e-08	-11.4828	10.1187	-1.0592
NM_001311074	Flnc	7.60039e-07	1.38695e-08	11.4778	10.063	1.32492
NM_133668	Slc25a3	7.60039e-07	1.39376e-08	-11.4215	10.0481	-0.821063
NM_029022	Scrn3	7.60039e-07	1.39476e-08	-11.3282	10.1134	-0.702121
NM_080444	Asb10	7.68111e-07	1.41378e-08	-11.4608	10.1568	-1.73356
NM_024288	Rmnd5a	7.6998e-07	1.42144e-08	-11.3118	10.0219	-0.669455
NM_011317	Khdrbs1	7.78415e-07	1.44127e-08	11.2998	10.0798	0.649285
NM_001285923	Mfn2	7.87076e-07	1.46162e-08	-11.3499	10.0149	-0.745342
NM_175285	Tmem62	7.87884e-07	1.46744e-08	11.2843	10.0882	1.12474
NM_025336	Chchd3	7.96215e-07	1.48731e-08	-11.2727	9.97636	-0.620344
NM_183308	Pon2	8.01598e-07	1.50273e-08	11.2638	10.0151	0.642563
NM_026444	Cs	8.01598e-07	1.50615e-08	-11.2911	9.96035	-0.765432
NM_009948	Cpt1b	8.12251e-07	1.53062e-08	-11.3906	9.95968	-1.16193
NM_010270	Mrps33	8.29798e-07	1.56823e-08	-11.227	10.0319	-0.745103
NM_010833	Msn	8.32791e-07	1.57845e-08	11.343	9.94596	0.78953
NM_026170	Ergic1	8.34461e-07	1.58619e-08	11.2173	9.97071	0.630952
NM_001161419	Atp5g1	8.45909e-07	1.61258e-08	-11.3291	9.91588	-0.803921
NM_030014	Hook1	8.63606e-07	1.65105e-08	-11.1829	9.99365	-0.937093
NM_009191	Clpb	8.72411e-07	1.67266e-08	-11.1717	9.89629	-0.607549
NM_197986	Tmem140	9.0773e-07	1.74535e-08	-11.2752	9.95024	-1.59521
NM_145521	Plpp7	9.08782e-07	1.75235e-08	-11.1469	9.92344	-0.88926
NM_148952	E2f4	9.15859e-07	1.77299e-08	11.1219	9.92142	0.728417
NM_029272	Ndufs7	9.15859e-07	1.77603e-08	-11.1205	9.80567	-0.66683
NM_007907	Eef2	9.276e-07	1.80388e-08	-11.1072	9.77174	-0.512117
NM_011200	Ptp4a1	9.73322e-07	1.89812e-08	-11.202	9.85199	-1.09341
NM_172443	Tbc1d16	9.86043e-07	1.92833e-08	-11.1883	9.84114	-1.14192
NM_146217	Aars	9.86136e-07	1.93392e-08	-11.048	9.71966	-0.527073
NM_001276764	Dst	9.86832e-07	1.94856e-08	-11.0416	9.69259	-0.603811
NM_029619	Msrb2	9.86832e-07	1.9502e-08	-11.0824	9.74171	-1.43602
NM_024179	0610009O20Rik	9.86832e-07	1.95593e-08	-11.0384	9.73387	-0.641001
NM_001277317	Fam134b	9.86832e-07	1.95691e-08	-11.1755	9.80746	-1.54419
NM_172288	Nup133	9.93792e-07	1.97615e-08	-11.167	9.7956	-0.997996
NM_144844	Pcca	1.01955e-06	2.03837e-08	-11.0035	9.7526	-0.797824
NM_001291051	Gpcpd1	1.01955e-06	2.03855e-08	-11.14	9.79306	-1.4409
NM_144547	Amhr2	1.02012e-06	2.04527e-08	-11.0006	9.4375	-1.68033
NM_030116	Mrpl9	1.02041e-06	2.05144e-08	-10.9981	9.72024	-0.531061
NM_146105	Cnst	1.02234e-06	2.06092e-08	-11.1306	9.69288	-1.02819
NM_011179	Psap	1.03405e-06	2.09047e-08	-11.1183	9.6623	-1.04618
NM_029344	Acyp2	1.03405e-06	2.09586e-08	-11.0385	9.71451	-0.823168
NM_020582	Atp5j2	1.05166e-06	2.13731e-08	-11.0439	9.63858	-0.75361
NM_001199349	Cd99l2	1.06489e-06	2.17003e-08	11.086	9.64057	1.03334
NM_028202	Klhl40	1.06588e-06	2.18207e-08	11.0812	9.59978	1.45624
NM_019684	Srpk3	1.06588e-06	2.18373e-08	11.0806	9.64446	0.872201
NM_011394	Slc20a2	1.08941e-06	2.23915e-08	-10.9242	9.57509	-0.649486
NM_183172	Ric8b	1.08941e-06	2.25463e-08	-10.9184	9.63663	-0.738037
NM_013868	Hspb7	1.08941e-06	2.2558e-08	11.0526	9.56078	1.48477
NM_001024618	Xirp2	1.08941e-06	2.25581e-08	11.0526	9.56425	1.46332
NM_001081185	Flnc	1.09126e-06	2.2656e-08	11.0489	9.55552	1.24899
NR_040280	Gm12295	1.11133e-06	2.31336e-08	11.0309	9.4844	2.25878
NM_175482	Usp28	1.12475e-06	2.34747e-08	11.0183	9.53036	1.17994
NM_175226	Rnf139	1.12633e-06	2.35694e-08	-10.8812	9.56309	-0.523718
NM_001190437	Abhd11	1.14073e-06	2.39331e-08	-10.8684	9.6294	-0.806001
NM_025790	Acot13	1.17076e-06	2.47125e-08	-10.8906	9.52221	-0.761895
NM_001253689	Immt	1.17076e-06	2.47465e-08	-10.9731	9.52689	-0.879218
NM_001161432	Eda2r	1.17076e-06	2.47616e-08	10.9726	9.60433	1.59595
NM_201385	Plec	1.17076e-06	2.48198e-08	10.9706	9.46196	1.07816
NM_001160040	Ndufs1	1.17323e-06	2.50351e-08	-10.9632	9.47373	-0.838748
NM_013881	Ulk2	1.17323e-06	2.50435e-08	-10.8304	9.45852	-0.591153
NM_019837	Nudt3	1.17323e-06	2.50648e-08	-10.8297	9.4765	-0.55195
NM_009984	Ctsl	1.18189e-06	2.53146e-08	-10.9537	9.47356	-0.977186
NM_010211	Fhl1	1.19031e-06	2.55601e-08	10.9455	9.43379	1.32434
NM_001033298	Kiz	1.20763e-06	2.59982e-08	-10.7992	9.49251	-0.606452
NM_026164	Pnpla8	1.21174e-06	2.61531e-08	-10.7943	9.40517	-0.59244
NM_001013013	Dhrs7c	1.21787e-06	2.63522e-08	-10.9194	9.52347	-1.02345
NM_001131054	Pttg1	1.23255e-06	2.6789e-08	-10.8411	9.48821	-0.865204
NM_022653	Thop1	1.23255e-06	2.68049e-08	-10.7738	9.48864	-0.665372
NM_173347	Prune	1.24231e-06	2.71522e-08	-10.8501	9.43276	-0.803099
NM_001287800	Fhl1	1.24231e-06	2.71533e-08	10.8939	9.37202	1.35257
NM_026277	Nob1	1.25429e-06	2.74839e-08	-10.753	9.49255	-0.702206
NM_175324	Acad11	1.26418e-06	2.77698e-08	-10.8748	9.40158	-0.954039
NM_025526	Iscu	1.28698e-06	2.83504e-08	-10.7272	9.36613	-0.592466
NM_019682	Dynll1	1.28698e-06	2.84116e-08	10.8554	9.41594	1.44541
NM_146107	Actr1b	1.28923e-06	2.85343e-08	10.8518	9.32596	0.781863
NM_198292	Tex2	1.28923e-06	2.86024e-08	-10.7199	9.31248	-0.509055
NM_010952	Oaz2	1.30811e-06	2.91286e-08	-10.7048	9.32665	-0.615409
NM_024285	Bves	1.30811e-06	2.91647e-08	10.7038	9.33718	0.505129
NM_201529	Lmo7	1.31328e-06	2.93518e-08	10.6985	9.27426	0.583878
NM_016854	Ppp1r3c	1.35732e-06	3.04105e-08	-10.7979	9.26789	-2.07984
NM_018732	Scn3a	1.36589e-06	3.06774e-08	10.662	9.34079	1.20457
NM_145418	Ginm1	1.37488e-06	3.10229e-08	-10.738	9.28508	-0.776789
NM_024229	Pcyt2	1.37488e-06	3.11043e-08	-10.6533	9.35706	-0.87927
NM_001077361	Fhl1	1.37488e-06	3.11053e-08	10.7788	9.25435	2.16091
NM_212433	Fbxo3	1.37669e-06	3.12216e-08	-10.655	9.26371	-0.693612
NM_001005341	Ypel2	1.38498e-06	3.15076e-08	-10.7159	9.36019	-1.01492
NM_015740	Bloc1s1	1.38498e-06	3.15613e-08	-10.6386	9.30924	-0.632049
NM_001244903	Celf1	1.38891e-06	3.17269e-08	10.7621	9.36152	1.22214
NM_025571	Pam16	1.4321e-06	3.2792e-08	-10.6071	9.31846	-0.588596
NM_008138	Gnai2	1.46674e-06	3.36654e-08	10.5855	9.17983	0.655262
NM_010347	Aes	1.47492e-06	3.39587e-08	-10.5784	9.12582	-0.586789
NM_025321	Sdhc	1.47492e-06	3.40147e-08	-10.6444	9.13388	-0.715261
NM_001085410	Nadk2	1.50111e-06	3.47079e-08	-10.6866	9.24337	-0.976794
NM_007760	Crat	1.50111e-06	3.48138e-08	-10.6841	9.11475	-0.840808
NM_001161420	Vldlr	1.50111e-06	3.48656e-08	-10.6828	9.16101	-0.991221
NM_001033164	2510002D24Rik	1.59263e-06	3.70785e-08	-10.5066	9.17946	-0.964899
NM_026179	Abhd5	1.60337e-06	3.74164e-08	-10.4992	9.10069	-0.561856
NM_016763	Hsd17b10	1.60511e-06	3.75449e-08	-10.4964	9.12537	-0.584421
NM_178652	Supt3	1.60602e-06	3.76985e-08	10.4931	9.11881	1.03588
NM_029832	Ddrgk1	1.60602e-06	3.78113e-08	-10.4906	9.11649	-0.657899
NM_024274	Fars2	1.60602e-06	3.78302e-08	-10.4902	9.14151	-0.601471
NM_026430	Uxs1	1.63029e-06	3.8491e-08	10.4761	9.14106	0.889911
NM_016798	Pdlim3	1.63888e-06	3.87837e-08	10.5939	9.0048	1.14683
NM_133796	Arhgdia	1.66843e-06	3.95744e-08	10.4536	9.01711	0.554655
NM_028132	Pgm2	1.6706e-06	3.97173e-08	-10.5741	8.99065	-1.10857
NM_001159645	Araf	1.73295e-06	4.12947e-08	-10.419	9.00243	-0.582954
NM_008398	Itga7	1.73448e-06	4.14262e-08	10.5392	8.94259	0.91913
NM_022331	Herpud1	1.75899e-06	4.21079e-08	-10.4573	8.95579	-0.709799
NM_007542	Bgn	1.76101e-06	4.22527e-08	10.5228	8.93326	0.994764
NM_026684	Ndufb10	1.76447e-06	4.25002e-08	-10.4088	8.90638	-0.650701
NM_175438	Aldh4a1	1.76447e-06	4.25392e-08	-10.5172	8.95964	-0.829109
NM_025535	Sar1b	1.76447e-06	4.26257e-08	-10.5155	8.95276	-0.967942
NM_013902	Fkbp3	1.77086e-06	4.28771e-08	-10.4068	8.90124	-0.655706
NM_001110505	Amy1	1.77986e-06	4.31924e-08	-10.5046	9.05701	-1.49576
NM_009076	Rpl12	1.80615e-06	4.39294e-08	10.4906	8.88182	0.807758
NM_027295	Rab28	1.81954e-06	4.43546e-08	-10.3613	8.93186	-0.545499
NM_026272	Narf	1.82124e-06	4.44959e-08	-10.3587	8.88357	-0.511017
NM_011994	Abcd2	1.84242e-06	4.51144e-08	-10.3729	8.93453	-0.75719
NM_027460	Slc25a33	1.85564e-06	4.55396e-08	-10.3481	8.99382	-1.09941
NM_009634	Adsl	1.85599e-06	4.565e-08	-10.3381	8.84235	-0.476048
NM_001163572	Tmem170b	1.88189e-06	4.64644e-08	-10.3238	8.87501	-0.576001
NM_001025364	Rtn2	1.88189e-06	4.64932e-08	-10.3939	8.81428	-0.704499
NM_172381	AI314180	1.88788e-06	4.67543e-08	-10.3188	8.79261	-0.432921
NM_008650	Mut	1.88788e-06	4.68479e-08	-10.4176	8.85244	-0.753606
NM_026130	Srpr	1.91613e-06	4.76538e-08	-10.3035	8.81392	-0.631275
NM_027491	Rragd	1.92222e-06	4.79107e-08	-10.2992	8.77762	-0.630001
NM_030083	Naa38	1.92278e-06	4.803e-08	-10.2972	8.9244	-0.834153
NM_011701	Vim	1.95474e-06	4.90302e-08	10.4002	8.76425	1.31781
NM_010318	Gng5	1.95474e-06	4.90425e-08	-10.2827	8.77161	-0.638614
NM_133808	Hdlbp	1.95922e-06	4.92621e-08	-10.2769	8.74997	-0.484839
NM_183225	Usp24	1.97194e-06	4.969e-08	-10.27	8.73018	-0.432803
NM_175212	Tmem65	2.0423e-06	5.15749e-08	-10.2579	8.69636	-0.655979
NM_153319	Amot	2.04282e-06	5.17e-08	10.3568	8.70827	0.756437
NM_009142	Cx3cl1	2.07442e-06	5.26134e-08	10.3313	8.85942	1.27679
NM_013847	Gcat	2.10776e-06	5.35744e-08	-10.2098	8.71979	-1.11736
NM_144799	Lmcd1	2.11284e-06	5.38192e-08	10.324	8.66395	1.22244
NM_001159616	Pigp	2.12575e-06	5.42646e-08	-10.1996	8.78587	-0.714065
NM_025835	Pccb	2.16456e-06	5.53739e-08	-10.1835	8.7014	-0.67868
NM_183028	Pcmtd1	2.19128e-06	5.61774e-08	-10.1895	8.63192	-0.646717
NM_026672	Gstm7	2.1998e-06	5.65165e-08	-10.1672	8.3662	-1.73015
NM_029366	Kxd1	2.19998e-06	5.66414e-08	-10.1655	8.68388	-0.475132
NM_175118	Dusp28	2.20161e-06	5.6804e-08	-10.1632	8.77756	-0.796069
NM_025345	Fopnl	2.21493e-06	5.72691e-08	-10.1567	8.67213	-0.489855
NM_001277318	Fam134b	2.22464e-06	5.76421e-08	-10.2681	8.6928	-1.53059
NM_001039543	Mlf1	2.25896e-06	5.8655e-08	-10.254	8.68116	-1.1423
NM_019811	Acss2	2.25957e-06	5.87945e-08	-10.2521	8.62191	-0.924101
NM_001114174	Fam189a2	2.28404e-06	5.95566e-08	10.201	8.70337	0.905901
NM_016716	Cul3	2.29333e-06	5.99556e-08	-10.1204	8.5452	-0.491242
NM_001081960	Clasp2	2.29333e-06	6.005e-08	-10.1191	8.67862	-0.722396
NM_023268	Qsox1	2.407e-06	6.31581e-08	10.0792	8.6438	0.815004
NM_025597	Ndufb3	2.43246e-06	6.39594e-08	-10.0693	8.50305	-0.565928
NM_026473	Tubb6	2.4954e-06	6.57512e-08	10.1617	8.53594	2.68937
NM_080464	Ppp1r3a	2.51137e-06	6.63095e-08	-10.1549	8.44957	-0.811168
NM_026050	Fam220a	2.55317e-06	6.76333e-08	-10.0861	8.60936	-1.1861
NM_199022	Shc4	2.55317e-06	6.7693e-08	10.1383	8.4977	1.73575
NM_027126	Hfe2	2.57573e-06	6.84322e-08	-10.1295	8.42386	-1.03773
NM_001317220	Myl6	2.65116e-06	7.07393e-08	10.0498	8.4132	0.675055
NM_009976	Cst3	2.65116e-06	7.078e-08	-10.0104	8.38473	-0.635413
NM_025605	Lamtor1	2.65116e-06	7.0872e-08	-9.98854	8.43382	-0.572346
NM_026614	Ndufa5	2.66102e-06	7.12811e-08	-9.98638	8.39131	-0.623265
NM_001162493	Mpst	2.67089e-06	7.16925e-08	-9.99634	8.54671	-1.1355
NM_007653	Cd63	2.67089e-06	7.19605e-08	9.9766	8.43752	0.658117
NM_026512	Bphl	2.67089e-06	7.19846e-08	-9.97634	8.54716	-0.830959
NM_145617	Herc1	2.68305e-06	7.24593e-08	-9.97119	8.34146	-0.436593
NM_007808	Cycs	2.6844e-06	7.26427e-08	-10.0397	8.34854	-0.705981
NM_026225	Cog6	2.69407e-06	7.30519e-08	-9.96481	8.40341	-0.481493
NM_133800	Nol12	2.7172e-06	7.38279e-08	9.95654	8.5211	1.01107
NM_027827	Afmid	2.73188e-06	7.43765e-08	9.95075	8.27251	1.02095
NM_011694	Vdac1	2.79618e-06	7.62803e-08	-10.0394	8.30304	-0.772615
NM_008048	Igfbp7	2.8045e-06	7.6661e-08	10.0386	8.33359	1.03331
NM_001286653	Rcan2	2.8105e-06	7.69788e-08	-10.0353	8.3461	-1.2199
NM_008706	Nqo1	2.82258e-06	7.74645e-08	-10.0303	8.4434	-1.50097
NM_172406	Trak2	2.85143e-06	7.84124e-08	-10.0206	8.27822	-0.755895
NM_080554	Psmd5	2.86748e-06	7.90108e-08	10.0106	8.37056	0.812093
NM_172656	Stradb	2.88695e-06	7.97255e-08	-9.89657	8.30084	-0.40805
NM_007393	Actb	2.88695e-06	7.98637e-08	10.006	8.25632	0.841133
NM_025843	Ndufb7	2.9506e-06	8.17861e-08	-9.87671	8.24435	-0.494704
NM_172259	Myl6b	2.97064e-06	8.25042e-08	9.98012	8.34594	2.67241
NM_175353	Exoc6	2.98387e-06	8.30351e-08	-9.86494	8.23528	-0.495494
NM_175413	Lrrc39	3.00142e-06	8.36879e-08	-9.92533	8.24905	-0.688681
NM_031173	Cacnb1	3.02469e-06	8.45023e-08	9.96112	7.07917	4.68932
NM_007906	Eef1a2	3.10635e-06	8.6954e-08	-9.93845	8.16837	-0.857412
NM_016803	Chst3	3.15163e-06	8.83942e-08	9.88316	8.27173	1.49228
NM_026310	Mrpl18	3.22716e-06	9.06893e-08	-9.8189	8.1762	-0.658583
NM_175134	Ankrd46	3.23045e-06	9.09589e-08	9.79433	8.2334	0.510215
NM_011682	Utrn	3.25201e-06	9.17981e-08	9.78724	8.09741	0.380242
NM_026921	Isca1	3.25201e-06	9.1922e-08	-9.7862	8.10924	-0.542577
NM_025574	Pyurf	3.26697e-06	9.2524e-08	-9.78116	8.22706	-0.697497
NM_001285839	Osgepl1	3.31782e-06	9.41456e-08	-9.76776	8.23945	-0.555796
NM_023320	Plekho1	3.32088e-06	9.44145e-08	9.87343	8.24102	1.06581
NM_011724	Xirp1	3.33259e-06	9.49301e-08	9.86914	8.07847	1.55344
NM_022410	Myh9	3.34097e-06	9.53517e-08	9.86565	8.07513	0.934921
NM_133683	Tmem19	3.37979e-06	9.66448e-08	9.74758	8.14862	0.538097
NM_172958	Mtmr12	3.43814e-06	9.85018e-08	9.73294	8.23541	0.712238
NM_026658	Mto1	3.46445e-06	9.94451e-08	-9.72561	8.19249	-0.505634
NM_011079	Phkg1	3.51793e-06	1.01173e-07	-9.81907	8.08725	-1.27308
NM_027992	Tmem106b	3.52509e-06	1.01572e-07	-9.81598	8.03337	-0.743364
NM_139001	Cspg4	3.532e-06	1.01965e-07	9.81296	8.05877	1.22094
NM_009814	Casq2	3.53384e-06	1.02211e-07	9.81106	8.00313	1.08344
NM_025567	Cyc1	3.56711e-06	1.03369e-07	-9.80223	7.99636	-0.760028
NM_013755	Gyg	3.58709e-06	1.04144e-07	-9.78292	7.98522	-0.696995
NM_144522	Tbc1d10b	3.62177e-06	1.0535e-07	9.68136	8.05247	0.605176
NM_146251	Pnpla7	3.67918e-06	1.07221e-07	-9.72441	8.04905	-0.729151
NM_019718	Arl3	3.68195e-06	1.07711e-07	-9.6644	8.14912	-0.767759
NM_008133	Glud1	3.68195e-06	1.07762e-07	-9.66404	7.95043	-0.399178
NM_182841	Tmem150c	3.68195e-06	1.07907e-07	-9.66301	7.56969	-1.64266
NM_001199136	Macf1	3.69808e-06	1.08582e-07	9.76373	7.93907	0.943969
NM_010246	Fzd9	3.70132e-06	1.0888e-07	-9.76159	8.00625	-1.40225
NM_078479	Mrps21	3.70149e-06	1.09088e-07	-9.65469	8.03558	-0.553633
NM_001291455	Dpysl3	3.71971e-06	1.09829e-07	9.64952	8.06181	0.739236
NM_001003951	Ces5a	3.74539e-06	1.10792e-07	9.748	7.95723	3.43208
NM_001271879	Ano5	3.76364e-06	1.11538e-07	-9.74277	8.06998	-1.52725
NM_026936	Oxa1l	3.77886e-06	1.12196e-07	-9.63324	8.00264	-0.532811
NM_001136055	Cd82	3.78787e-06	1.12671e-07	9.63001	7.73674	1.10754
NM_011779	Coro1c	3.79183e-06	1.12997e-07	9.62781	8.02562	0.584577
NM_134013	Psme4	3.80734e-06	1.13668e-07	-9.72803	7.89504	-0.737458
NM_009826	Rb1cc1	3.82342e-06	1.14357e-07	-9.61869	7.88292	-0.549987
NM_001114328	Ccpg1	3.82837e-06	1.14715e-07	-9.61631	8.06125	-0.688706
NM_001081184	Focad	3.83225e-06	1.15041e-07	-9.61415	8.01442	-0.502739
NM_177389	Mia3	3.8704e-06	1.16398e-07	-9.60521	7.86477	-0.400801
NM_009640	Angpt1	3.91653e-06	1.18e-07	-9.69892	8.00187	-0.959491
NM_026432	Saraf	3.9186e-06	1.18277e-07	-9.59303	7.85739	-0.499457
NM_019443	Ndufa1	3.94161e-06	1.19188e-07	-9.69113	7.91797	-0.773057
NM_015822	Fbxl3	3.98614e-06	1.20753e-07	-9.57729	7.85718	-0.450899
NM_145516	Plekhb2	4.04598e-06	1.22787e-07	-9.58004	7.8442	-0.618703
NM_008695	Nid2	4.09514e-06	1.24554e-07	9.65696	7.94664	1.09456
NM_133985	Oxsr1	4.09514e-06	1.24745e-07	-9.5526	7.81716	-0.48244
NM_030026	Mccc2	4.09514e-06	1.25096e-07	-9.55047	7.93014	-0.598846
NM_001083934	Myom1	4.09514e-06	1.25176e-07	-9.54999	7.77529	-0.61156
NM_010191	Fdft1	4.10406e-06	1.25673e-07	-9.65003	7.89343	-0.993377
NM_153393	Col23a1	4.10557e-06	1.25945e-07	9.54535	7.99188	1.02133
NM_028137	Msantd3	4.18691e-06	1.28669e-07	9.52914	7.96026	0.925321
NR_037965	Gm6644	4.20799e-06	1.29548e-07	-9.52399	7.77565	-0.566843
NM_001159557	Cd36	4.27332e-06	1.31793e-07	-9.61327	7.75755	-1.15581
NM_009201	Slc1a5	4.42502e-06	1.36714e-07	9.48333	7.81388	0.653007
NR_027352	Vash2	4.43684e-06	1.37322e-07	9.58157	7.40576	2.99106
NM_019738	Nupr1	4.46378e-06	1.384e-07	-9.47409	7.83755	-1.01663
NM_025394	Tomm7	4.54953e-06	1.41308e-07	-9.45843	7.79225	-0.529291
NM_001252588	Tspan4	4.55627e-06	1.41767e-07	9.55706	7.87445	1.50997
NM_001039074	Ldb3	4.67915e-06	1.4609e-07	9.53399	7.6606	1.05077
NM_013614	Odc1	4.67915e-06	1.46103e-07	9.53392	7.65165	1.37907
NM_178616	Psmd11	4.68473e-06	1.46542e-07	9.53162	7.66449	0.814844
NM_172745	Tufm	4.68473e-06	1.46791e-07	-9.42981	7.65202	-0.550794
NM_021310	Jmy	4.69299e-06	1.47307e-07	-9.48997	7.65632	-0.65298
NM_010859	Myl3	4.69373e-06	1.47587e-07	-9.52617	7.62309	-0.984627
NM_009367	Tgfb2	4.70946e-06	1.4834e-07	9.52227	7.78682	0.966262
NM_178787	Iffo1	4.72561e-06	1.49334e-07	9.49644	7.75225	1.54721
NM_026406	Rnf115	4.72561e-06	1.49366e-07	9.51698	7.61963	1.23341
NM_001044380	Hhipl1	4.78403e-06	1.51664e-07	9.40531	7.61904	1.26057
NM_176920	Lrtm1	4.78403e-06	1.51737e-07	-9.50492	7.66001	-1.30393
NM_025673	Golph3	4.84834e-06	1.54042e-07	-9.39366	7.6296	-0.452914
NM_001039048	Trim63	4.84853e-06	1.54314e-07	-9.49203	7.60939	-1.71797
NM_133973	Cog4	4.87339e-06	1.55372e-07	-9.38722	7.61688	-0.482038
NM_175329	Chchd10	4.90533e-06	1.56742e-07	-9.4801	7.56908	-0.90146
NM_134118	Tecr	4.90533e-06	1.56928e-07	-9.44957	7.58203	-0.651757
NM_027903	Dhdh	4.94844e-06	1.58578e-07	-9.46034	7.77975	-1.23614
NM_010887	Ndufs4	4.94935e-06	1.58878e-07	-9.37053	7.55178	-0.54953
NM_172606	42435	5.00031e-06	1.60788e-07	-9.3616	7.5205	-0.497059
NR_015465	C920009B18Rik	5.00842e-06	1.61323e-07	9.35912	6.5713	1.82529
NM_194054	Rtn4	5.15863e-06	1.6675e-07	9.43289	7.52203	1.47906
NM_027244	Ndufa11	5.15863e-06	1.66758e-07	-9.3344	7.52213	-0.501536
NM_019432	Tmem37	5.15863e-06	1.67009e-07	-9.33328	7.59801	-1.31214
NM_001017429	Cox17	5.21508e-06	1.69122e-07	-9.32391	7.62741	-0.56373
NM_001122733	Kit	5.24612e-06	1.70416e-07	9.31824	6.99265	1.67177
NM_021568	Pcbp3	5.27395e-06	1.71609e-07	9.31305	7.4773	1.33774
NM_009796	Capn7	5.29272e-06	1.7251e-07	-9.30915	7.50574	-0.401834
NM_025374	Glo1	5.4035e-06	1.76417e-07	-9.29251	7.47822	-0.487411
NM_008859	Prkcq	5.531e-06	1.80882e-07	-9.27395	7.43601	-0.537259
NM_199476	Rrm2b	5.55306e-06	1.81908e-07	-9.26976	7.52518	-0.57524
NM_146193	Btbd1	5.57455e-06	1.82917e-07	-9.26565	7.38604	-0.453175
NM_030724	Uck2	5.60813e-06	1.84326e-07	9.35682	7.55328	1.74651
NM_029555	Gstk1	5.62135e-06	1.85069e-07	-9.26909	7.53845	-0.729945
NM_181796	Gstp2	5.62545e-06	1.85512e-07	-9.25522	7.60181	-0.986412
NM_009801	Car2	5.64236e-06	1.86589e-07	-9.34473	7.61893	-1.09641
NM_001317353	Lamp1	5.64236e-06	1.86688e-07	-9.30716	7.3877	-0.625726
NM_009120	Sar1a	5.64425e-06	1.87337e-07	-9.25213	7.37905	-0.571548
NM_011528	Taldo1	5.64425e-06	1.87369e-07	9.34444	7.41485	0.883866
NM_173021	Phka1	5.65727e-06	1.88111e-07	-9.34145	7.38338	-0.781764
NM_022886	Scel	5.67166e-06	1.88995e-07	9.24358	7.34218	1.61846
NM_009762	Smyd1	5.67166e-06	1.89453e-07	9.33608	7.37596	0.805179
NM_001081040	Coq10a	5.67166e-06	1.89521e-07	-9.32526	7.36799	-0.666276
NM_010684	Lamp1	5.67797e-06	1.90043e-07	-9.23736	7.35231	-0.462393
NM_133360	Acaca	5.68362e-06	1.90544e-07	-9.33174	7.40411	-0.736742
NM_001163290	Coq8a	5.73048e-06	1.92428e-07	-9.24108	7.33257	-0.641289
NM_016740	S100a11	5.7615e-06	1.93786e-07	9.22294	7.50115	1.13031
NM_001033430	Kdm7a	5.76958e-06	1.94374e-07	-9.2207	7.34485	-0.415885
NM_007601	Capn3	5.78153e-06	1.95275e-07	-9.29447	7.35158	-0.649056
NM_175451	Ckap4	5.78153e-06	1.95657e-07	9.26582	7.52593	0.860874
NM_012019	Aifm1	5.78153e-06	1.95771e-07	-9.21541	7.42199	-0.495589
NM_181040	Atpaf1	5.78153e-06	1.96043e-07	-9.27815	7.41636	-0.694094
NM_009722	Atp2a2	5.85585e-06	1.98884e-07	-9.29943	7.31835	-0.863428
NM_011891	Sgcd	5.87358e-06	1.99808e-07	9.29594	7.33979	0.74985
NM_134117	Pkdcc	5.89031e-06	2.007e-07	-9.29259	7.41353	-0.893224
NM_011207	Ptpn3	5.94609e-06	2.02926e-07	-9.28428	7.30046	-0.825493
NM_145220	Appl2	6.0972e-06	2.08417e-07	-9.16928	7.41278	-0.502144
NM_001037493	Slc41a3	6.16069e-06	2.10925e-07	-9.25523	7.50415	-2.4963
NM_010473	Hrc	6.20145e-06	2.12789e-07	-9.15402	7.22604	-0.582601
NM_030112	Rtf1	6.20145e-06	2.13e-07	-9.15329	7.34165	-0.435476
NM_025529	Nudt8	6.35969e-06	2.18783e-07	-9.16637	7.46036	-1.03231
NM_011390	Slc12a7	6.40831e-06	2.20807e-07	9.12687	7.36755	0.602466
NM_025557	Pcp4l1	6.50176e-06	2.24383e-07	-9.20888	7.2453	-1.4793
NM_009940	Coq7	6.5154e-06	2.2546e-07	-9.11159	7.26211	-0.545551
NM_146008	Tcp11l2	6.5154e-06	2.25567e-07	-9.11124	7.27529	-0.623162
NM_001159591	Csnk1g2	6.53591e-06	2.26636e-07	-9.10778	7.22112	-0.409279
NM_011814	Fxr2	6.61739e-06	2.29823e-07	-9.09756	7.17373	-0.434996
NM_026982	Tmem256	6.62773e-06	2.30689e-07	-9.09481	7.38584	-0.798562
NM_027981	2310002L09Rik	6.62773e-06	2.30909e-07	9.18746	7.19957	1.31415
NM_145448	9030617O03Rik	6.68674e-06	2.33429e-07	-9.17935	7.38947	-1.10203
NM_178592	Abhd16a	6.68674e-06	2.33697e-07	-9.08534	7.22928	-0.533188
NM_146216	Vac14	6.72166e-06	2.35286e-07	9.16326	7.27983	0.774492
NM_173745	Dusp18	6.72265e-06	2.35689e-07	-9.17217	7.19529	-1.35466
NM_009706	Arhgap5	6.72463e-06	2.36489e-07	-9.07666	7.14548	-0.460641
NM_175540	Eda2r	6.72463e-06	2.36543e-07	9.16947	7.27273	1.70882
NM_007953	Esrra	6.72463e-06	2.36863e-07	-9.15028	7.17475	-0.650437
NM_027442	Ddo	6.79127e-06	2.39582e-07	-9.15995	7.27055	-0.827078
NM_009949	Cpt2	6.8629e-06	2.42485e-07	-9.15098	7.18072	-1.14132
NM_020604	Jph1	7.03421e-06	2.48924e-07	-9.13149	7.09038	-0.678007
NR_033631	4632428C04Rik	7.04321e-06	2.49628e-07	-9.03724	7.21968	-1.26859
NM_175523	Ppm1k	7.13392e-06	2.53233e-07	-9.11874	7.14897	-0.812805
NM_001290378	Ap1s2	7.14773e-06	2.54115e-07	-9.02428	7.2675	-0.621485
NM_178704	Dpy19l3	7.1834e-06	2.55777e-07	9.06736	7.30836	1.04963
NM_027342	Fam162a	7.272e-06	2.59492e-07	-9.00906	7.17815	-0.452785
NM_019552	Abcb10	7.272e-06	2.59729e-07	-9.0084	7.1566	-0.515773
NR_030710	Rtel1	7.34746e-06	2.62826e-07	8.99979	7.19618	1.27019
NM_013871	Mapk12	7.36588e-06	2.63889e-07	9.08817	7.04561	0.67807
NM_146207	Cul4a	7.45456e-06	2.67474e-07	-8.98707	7.01986	-0.42192
NM_001291050	Gpcpd1	7.49003e-06	2.69157e-07	-9.07353	7.25129	-1.34997
NM_025562	Fis1	7.52869e-06	2.70959e-07	-8.97769	7.07211	-0.515944
NM_025370	Aaed1	7.54334e-06	2.71899e-07	-8.97518	7.20277	-0.520765
NM_001253354	Fam214b	7.58575e-06	2.73843e-07	9.06077	7.15008	0.818097
NM_001293683	Zwint	7.66581e-06	2.77153e-07	8.96132	7.13172	0.619762
NM_177327	Wwp1	7.68578e-06	2.78296e-07	-9.04885	6.98099	-0.86278
NM_029851	Dync2h1	7.70241e-06	2.79393e-07	8.9555	7.11278	0.512355
NM_001177623	Arpp21	7.70241e-06	2.79742e-07	8.9546	6.97313	1.34908
NM_172739	Arhgap35	7.71353e-06	2.80569e-07	9.04285	6.97878	0.828717
NM_007475	Rplp0	7.71782e-06	2.81148e-07	8.95097	6.93756	0.499052
NR_037572	Dcaf11	7.78116e-06	2.83881e-07	-9.03419	7.13025	-1.00666
NM_001285921	Mfn2	7.79326e-06	2.85034e-07	-9.0312	7.00713	-0.888038
NM_023514	Mrps9	7.79326e-06	2.85177e-07	-8.94069	7.06876	-0.560154
NM_023184	Klf15	7.85312e-06	2.87797e-07	-9.02409	7.06667	-1.15949
NM_008774	Pabpc1	7.85795e-06	2.88769e-07	8.98502	6.9961	0.639388
NM_025569	Mgst3	7.85795e-06	2.88835e-07	-8.94562	6.94719	-0.569368
NM_023420	Col4a3bp	7.90882e-06	2.9135e-07	-8.92523	6.96666	-0.52777
NM_178799	Acad12	7.90882e-06	2.91571e-07	-8.969	7.1629	-0.933605
NM_011876	Twf2	7.92984e-06	2.92781e-07	-8.92214	6.90634	-0.549639
NM_001134697	Ctxn3	7.97578e-06	2.94914e-07	-9.0061	7.17382	-1.62244
NM_026219	Uqcrb	8.1645e-06	3.02339e-07	-8.98781	6.89068	-0.666067
NM_145823	Pitpnc1	8.28053e-06	3.0709e-07	-8.97636	6.89676	-0.736646
NM_001010833	Mdc1	8.34143e-06	3.1017e-07	8.88015	7.09879	0.668159
NM_134156	Actn1	8.34143e-06	3.10262e-07	8.96882	7.03197	0.827319
NM_019735	Apip	8.38158e-06	3.12214e-07	-8.87543	7.06837	-0.576188
NM_011151	Ppm1b	8.41935e-06	3.14083e-07	-8.87114	6.83421	-0.491456
NM_001076791	Zfp874b	8.44034e-06	3.15328e-07	-8.8683	7.07693	-0.796088
NM_001301368	Cdkn2c	8.46619e-06	3.16757e-07	8.86505	6.75502	1.43727
NM_001243041	Adk	8.5346e-06	3.19785e-07	-8.8856	7.02367	-0.786535
NM_019437	Rfk	8.58893e-06	3.22291e-07	-8.85262	6.86195	-0.434797
NM_024166	Chchd2	8.63153e-06	3.24705e-07	-8.85997	6.81185	-0.556601
NM_001290794	Wdr45	8.63153e-06	3.24835e-07	-8.84698	7.03792	-0.661888
NM_178614	Samm50	8.70445e-06	3.28056e-07	-8.83991	6.79412	-0.499241
NM_026744	Mrpl53	8.72658e-06	3.29368e-07	-8.83705	6.93224	-0.481063
NM_172682	Fam160a1	8.79579e-06	3.32462e-07	-8.84347	6.82806	-0.57894
NM_172422	Fastkd2	8.80532e-06	3.33305e-07	-8.82854	6.93707	-0.597476
NM_010414	Htt	8.90506e-06	3.37568e-07	8.81944	6.80028	0.510925
NM_007510	Atp6v1e1	8.95276e-06	3.39867e-07	-8.81459	6.80479	-0.433774
NM_001013405	Tcaim	8.99659e-06	3.42023e-07	-8.81007	6.80715	-0.558791
NM_022992	Arl6ip5	9.09246e-06	3.46166e-07	8.80146	6.74193	0.500643
NM_010699	Ldha	9.10687e-06	3.47213e-07	-8.83234	6.72636	-0.598414
NM_133701	Prpf6	9.13232e-06	3.48684e-07	-8.79629	6.81307	-0.400724
NM_009413	Tpd52l1	9.14559e-06	3.49692e-07	-8.79423	6.94846	-0.551626
NM_023485	Sync	9.36708e-06	3.58905e-07	8.85293	6.7827	0.666919
NM_178598	Tagln2	9.36708e-06	3.59187e-07	8.86184	6.86525	0.870987
NM_028189	B3gnt3	9.38918e-06	3.60549e-07	8.77241	6.96659	1.00406
NM_001290815	Ablim1	9.47383e-06	3.65776e-07	8.84862	6.73028	1.33619
NM_011738	Ywhah	9.47383e-06	3.65879e-07	8.84696	6.789	0.701983
NM_023328	Agtpbp1	9.47383e-06	3.66395e-07	-8.806	6.74352	-0.611106
NM_025544	Mrps15	9.47383e-06	3.66467e-07	-8.76082	6.83003	-0.471109
NM_194257	Fam118b	9.47383e-06	3.66674e-07	-8.76041	6.95272	-0.747354
NR_130973	H19	9.47383e-06	3.66913e-07	-8.84637	6.68197	-0.966928
NM_013897	Timm8b	9.47622e-06	3.67525e-07	-8.75876	6.78482	-0.544572
NM_153594	Pcmtd2	9.51796e-06	3.69665e-07	-8.75463	6.74966	-0.524741
NM_145443	L2hgdh	9.53993e-06	3.71215e-07	-8.75165	6.7632	-0.507108
NM_026152	Hoga1	9.53993e-06	3.71563e-07	8.75099	6.55247	1.48169
NM_026508	Trap1	9.67906e-06	3.77512e-07	-8.73969	6.66663	-0.339937
NM_033572	Wbscr16	9.68e-06	3.7808e-07	-8.73862	6.84095	-0.477977
NM_007763	Crip1	9.7126e-06	3.79885e-07	8.79103	6.75325	0.673626
NM_001111096	Lyn	9.82359e-06	3.84764e-07	8.72617	6.86719	0.801805
NM_009663	Alox5ap	9.86093e-06	3.86767e-07	8.76949	6.89916	1.22964
NM_026126	Fundc2	9.99876e-06	3.928e-07	-8.7115	6.61707	-0.403063
NM_001163445	Smim10l1	9.99876e-06	3.93268e-07	-8.71066	6.6239	-0.530724
NM_001277316	Fam134b	1.00098e-05	3.94252e-07	-8.79427	6.85787	-1.56067
NM_010517	Igfbp4	1.00765e-05	3.97431e-07	8.78846	6.67217	0.820492
NM_001252480	42431	1.01266e-05	3.99962e-07	-8.6987	6.67475	-0.494792
NM_001290379	Ap1s2	1.01478e-05	4.01355e-07	-8.69623	6.8329	-0.621281
NM_018748	Golga4	1.02156e-05	4.04595e-07	-8.69054	6.56118	-0.453059
NM_133778	Fam131a	1.02157e-05	4.05157e-07	-8.77454	6.83752	-1.76893
NM_153058	Mapre2	1.03113e-05	4.09766e-07	8.76638	6.70032	1.07457
NM_001033308	Themis2	1.03113e-05	4.10244e-07	8.68073	6.71542	1.05415
NM_001146123	Psap	1.03113e-05	4.10646e-07	-8.71899	6.75222	-0.748913
NM_011279	Rnf7	1.03333e-05	4.12087e-07	-8.67755	6.63188	-0.385298
NM_011018	Sqstm1	1.03355e-05	4.12999e-07	-8.67599	6.542	-0.431861
NM_028758	Gga2	1.03355e-05	4.13306e-07	8.67546	6.71009	0.445689
NM_198006	Coa5	1.03726e-05	4.1536e-07	-8.67196	6.56036	-0.380799
NM_019701	Clcnkb	1.05348e-05	4.22432e-07	8.66003	5.4722	2.45139
NM_011908	Ubl3	1.06077e-05	4.25934e-07	-8.6542	6.54985	-0.314336
NM_020265	Dkk2	1.07879e-05	4.33761e-07	-8.72537	6.74134	-1.83303
NM_029573	Idh3a	1.08116e-05	4.35306e-07	-8.72281	6.50496	-0.64574
NM_027772	Pdss2	1.09657e-05	4.42111e-07	-8.62791	6.73461	-0.561921
NM_133913	Chpf2	1.10015e-05	4.44526e-07	8.68976	6.64419	0.745878
NM_011696	Vdac3	1.10015e-05	4.44763e-07	-8.70736	6.57619	-0.803007
NM_011592	Timm44	1.10384e-05	4.46859e-07	-8.62039	6.54934	-0.430069
NM_145413	Fam20b	1.10622e-05	4.48428e-07	-8.61792	6.50287	-0.39733
NM_001161433	Eda2r	1.11842e-05	4.53985e-07	8.69262	6.72661	1.78757
NM_008910	Ppm1a	1.1253e-05	4.57392e-07	-8.604	6.44955	-0.516902
NM_021509	Moxd1	1.12675e-05	4.58653e-07	8.60206	6.43115	1.1992
NM_011072	Pfn1	1.12675e-05	4.59216e-07	8.64456	6.50551	0.594199
NM_025434	Mrps28	1.13676e-05	4.63919e-07	-8.59404	6.60978	-0.525464
NM_145713	Hist1h1d	1.13809e-05	4.65085e-07	8.6753	6.70058	1.98573
NR_045008	Gm20300	1.13943e-05	4.66258e-07	-8.59051	6.50147	-0.394414
NM_010722	Lmnb2	1.15497e-05	4.73409e-07	8.6626	6.71397	1.23863
NM_001024952	Rc3h1	1.15497e-05	4.73884e-07	-8.64996	6.45484	-0.614819
NM_026142	3632451O06Rik	1.15587e-05	4.74886e-07	8.66037	6.66825	1.09334
NM_134082	Farp1	1.1732e-05	4.82646e-07	8.56627	6.67494	0.651595
NM_026819	Dhrs1	1.19007e-05	4.90292e-07	-8.55526	6.62186	-0.62256
NM_009502	Vcl	1.19007e-05	4.9089e-07	8.58512	6.38542	0.549606
NM_010022	Dbt	1.191e-05	4.91929e-07	-8.63516	6.52071	-0.760393
NM_016778	Bok	1.20656e-05	4.99015e-07	8.54291	6.43226	1.18263
NM_019769	Chp1	1.20937e-05	5.01427e-07	-8.53954	6.40287	-0.401573
NM_026389	Poldip2	1.20937e-05	5.0167e-07	-8.5392	6.38347	-0.35403
NM_009760	Bnip3	1.20937e-05	5.02166e-07	-8.62046	6.35686	-0.763914
NM_144801	Tmem143	1.22023e-05	5.07343e-07	-8.61314	6.48225	-0.851827
NM_173379	P3h2	1.23227e-05	5.13023e-07	8.60521	6.49603	1.1996
NM_025476	Rmdn1	1.2429e-05	5.1813e-07	-8.59815	6.5041	-0.803174
NM_008991	Abcd3	1.24592e-05	5.20072e-07	-8.51403	6.331	-0.489312
NM_011543	Skp1a	1.25308e-05	5.23747e-07	-8.50912	6.30733	-0.463836
NM_028431	Pmpcb	1.25341e-05	5.24571e-07	-8.50802	6.33829	-0.430361
NM_001159301	Lgals9	1.25359e-05	5.25672e-07	8.50656	6.60157	0.738707
NM_001113188	Fxr1	1.25359e-05	5.26019e-07	-8.5061	6.29576	-0.436193
NM_177242	Pptc7	1.25922e-05	5.29074e-07	-8.58328	6.31517	-0.96773
NM_016878	Dnpep	1.26763e-05	5.3361e-07	-8.49611	6.42732	-0.611478
NM_022994	Dap3	1.26763e-05	5.34179e-07	-8.49536	6.40903	-0.516014
NM_177089	Tacc1	1.26763e-05	5.34687e-07	8.4947	6.34261	0.491999
NM_010307	Gnal	1.30365e-05	5.50598e-07	8.54613	6.56418	1.1346
NM_175750	Plxna4	1.30891e-05	5.53536e-07	8.55118	6.35914	0.791175
NM_001290813	Ablim1	1.31333e-05	5.56124e-07	8.54787	6.28688	1.22771
NM_024208	Echdc3	1.31627e-05	5.58091e-07	-8.46488	6.2651	-1.31619
NM_027493	Actr8	1.31693e-05	5.59091e-07	-8.46364	6.38847	-0.430769
NM_001025438	Camk2d	1.32841e-05	5.64694e-07	8.53092	6.49172	0.923348
NM_023196	Pla2g12a	1.35516e-05	5.76805e-07	-8.522	6.2369	-0.660567
NM_027117	Klhdc2	1.36522e-05	5.83223e-07	-8.4343	6.22244	-0.31875
NM_027978	Coq2	1.36522e-05	5.83231e-07	-8.43429	6.29311	-0.435365
NM_025333	Sdhaf2	1.36522e-05	5.83332e-07	-8.43417	6.29469	-0.483609
NM_133839	Mmadhc	1.36811e-05	5.85515e-07	-8.43158	6.25576	-0.33664
NM_010357	Gsta4	1.36811e-05	5.86066e-07	-8.43946	6.4565	-0.824371
NM_010638	Klf9	1.40094e-05	6.01392e-07	-8.43278	6.17674	-0.538343
NM_019736	Acot9	1.40094e-05	6.01662e-07	8.49218	6.3042	0.912154
NM_178665	Lpp	1.41087e-05	6.06703e-07	8.47418	6.2076	0.603512
NM_025772	Dtnbp1	1.41803e-05	6.10912e-07	-8.40217	6.2649	-0.517203
NM_007984	Fscn1	1.41803e-05	6.11332e-07	8.48093	6.42423	1.48178
NM_025699	Oser1	1.42182e-05	6.13746e-07	-8.39897	6.36568	-0.591874
NM_022985	Zfand6	1.4225e-05	6.14818e-07	-8.39776	6.21602	-0.402378
NM_201355	Nat14	1.42697e-05	6.17585e-07	8.39466	6.28179	1.21888
NM_145460	Oxnad1	1.42697e-05	6.18315e-07	-8.47292	6.31747	-0.815414
NM_007795	Ctf1	1.43077e-05	6.20745e-07	-8.39113	5.99292	-1.55901
NM_184088	Dennd4c	1.47196e-05	6.39422e-07	-8.37066	6.11997	-0.359646
NM_080575	Acss1	1.48246e-05	6.44793e-07	-8.4434	6.17064	-0.73651
NM_001159558	Cd36	1.48403e-05	6.46289e-07	-8.44177	6.1619	-0.946224
NM_025460	Tmem126a	1.48705e-05	6.48422e-07	-8.36103	6.19736	-0.529739
NM_011542	Tcea3	1.4913e-05	6.51092e-07	-8.43657	6.1102	-0.660913
NM_028710	Arsg	1.50526e-05	6.58011e-07	8.35091	6.3122	0.857897
NM_013820	Hk2	1.51059e-05	6.61169e-07	-8.42578	6.0692	-0.807591
NM_001313733	Apool	1.5197e-05	6.65986e-07	-8.34261	6.2962	-0.51941
NM_001199284	Slc43a2	1.52728e-05	6.70144e-07	-8.41632	6.26603	-0.97733
NM_001122765	Sirt2	1.54537e-05	6.79432e-07	-8.40667	6.24596	-0.809806
NM_183154	Zfyve1	1.54537e-05	6.80587e-07	-8.3277	6.14612	-0.446031
NM_026513	Pdf	1.54537e-05	6.80622e-07	-8.32766	6.19457	-0.441591
NM_024220	Ndufc2	1.55893e-05	6.87449e-07	-8.36406	6.08263	-0.577946
NM_008537	Amacr	1.57599e-05	6.96062e-07	-8.34473	6.26769	-0.804465
NM_001293734	Rorc	1.57599e-05	6.967e-07	-8.38908	6.33526	-1.77645
NM_028315	Dis3	1.58867e-05	7.03177e-07	8.30527	6.16769	0.595229
NM_025939	Paics	1.59279e-05	7.05872e-07	-8.30264	6.03595	-0.423993
NM_011467	Spr	1.61488e-05	7.16544e-07	-8.29235	6.19788	-0.629147
NM_033561	Eif4h	1.6162e-05	7.18017e-07	8.29094	6.01448	0.39286
NM_010757	Mafk	1.61992e-05	7.20555e-07	-8.36554	6.12654	-0.901351
NM_029658	Rflnb	1.62196e-05	7.22351e-07	-8.3638	6.09277	-0.698359
NM_021435	Slc35b4	1.62317e-05	7.23778e-07	8.28547	6.27445	0.566895
NM_001026212	Ensa	1.62471e-05	7.25572e-07	-8.28377	5.98119	-0.373202
NM_019814	Higd1a	1.62471e-05	7.27066e-07	-8.28236	6.03592	-0.534925
NM_010636	Klf12	1.62471e-05	7.27139e-07	8.33223	6.10262	0.656307
NM_025317	Mrpl54	1.63344e-05	7.31937e-07	-8.27779	6.12833	-0.422114
NM_053159	Mrpl3	1.63571e-05	7.33852e-07	-8.35277	6.10108	-0.737785
NM_007682	Cenpb	1.63604e-05	7.34897e-07	-8.27503	5.96357	-0.425352
NM_018832	Magix	1.64126e-05	7.38256e-07	-8.3486	6.21394	-2.3524
NM_011986	Ncdn	1.64126e-05	7.39039e-07	8.27118	6.18381	0.697191
NM_008617	Mdh2	1.65107e-05	7.44363e-07	-8.34285	5.94853	-0.8003
NM_181821	Hcfc1r1	1.65485e-05	7.46974e-07	8.34041	6.01403	0.715106
NM_017407	Spag5	1.65931e-05	7.49893e-07	8.26121	6.20968	1.2434
NM_018753	Ywhab	1.66679e-05	7.54187e-07	8.2573	5.99144	0.431178
NM_022004	Fxyd6	1.67261e-05	7.57737e-07	-8.33044	5.951	-0.618116
NR_104340	Adamtsl5	1.68563e-05	7.64559e-07	8.32419	6.11248	0.914327
NM_080559	Sh3bgrl3	1.71543e-05	7.79015e-07	8.23518	6.19379	0.785778
NM_010325	Got2	1.72854e-05	7.85914e-07	-8.22917	5.87363	-0.469863
NM_007523	Bak1	1.73532e-05	7.89948e-07	8.22568	6.19092	0.737279
NM_027643	Naa40	1.7382e-05	7.92212e-07	-8.22372	6.11199	-0.481593
NM_026189	Eepd1	1.74729e-05	7.97311e-07	-8.29502	5.96531	-0.724635
NM_001085500	Cisd3	1.78636e-05	8.16117e-07	-8.20348	6.0919	-0.531241
NM_007381	Acadl	1.80393e-05	8.25135e-07	-8.27122	5.84663	-0.912602
NM_025338	Aurkaip1	1.80568e-05	8.27594e-07	-8.19398	5.94656	-0.389264
NM_011892	Sgcg	1.80568e-05	8.2791e-07	-8.19372	5.83589	-0.482749
NM_026384	Dgat2	1.80609e-05	8.29088e-07	-8.26791	5.87057	-0.99091
NM_030143	Ddit4l	1.81352e-05	8.33495e-07	-8.26423	6.0078	-1.70734
NM_026183	Slc47a1	1.82451e-05	8.39787e-07	8.18403	5.90955	0.410783
NM_011918	Ldb3	1.82451e-05	8.40545e-07	8.2584	6.00956	1.29525
NM_001201416	Apbb2	1.83139e-05	8.44715e-07	-8.25497	6.1163	-1.33125
NM_024277	Rps27a	1.84492e-05	8.52572e-07	8.17377	5.80877	0.459817
NM_008680	Enah	1.84492e-05	8.52977e-07	8.24823	5.92018	1.69354
NM_026420	Paip2	1.86067e-05	8.61281e-07	-8.19089	5.83527	-0.539394
NM_001346679	Scn2a	1.86223e-05	8.63021e-07	8.24014	6.08088	2.07739
NM_001005423	Mreg	1.87812e-05	8.71417e-07	-8.23344	5.83521	-0.771735
NM_025848	Sdhd	1.87832e-05	8.73081e-07	-8.19647	5.78412	-0.543179
NM_023665	Rsrp1	1.87832e-05	8.73565e-07	-8.23174	5.86395	-0.714827
NM_027496	Ankrd33b	1.88261e-05	8.76591e-07	-8.22935	5.89516	-1.19818
NM_175537	Zbtb38	1.88435e-05	8.78434e-07	-8.1535	5.83803	-0.456461
NM_011029	Rpsa	1.91433e-05	8.9346e-07	8.21619	5.75774	0.640794
NM_026552	Arpc4	1.91917e-05	8.9677e-07	8.13951	5.89343	0.434746
NM_013860	Limd1	1.93653e-05	9.05943e-07	-8.13262	5.75884	-0.441516
NM_001177619	Arpp21	1.94786e-05	9.12309e-07	8.12788	6.0654	1.01964
NM_011862	Pacsin2	1.9669e-05	9.22306e-07	-8.19428	5.87895	-0.730547
NM_020567	Gmnn	1.97418e-05	9.26799e-07	-8.19093	5.83695	-2.1067
NM_026718	Ankrd13a	1.97948e-05	9.30371e-07	8.18829	5.81953	1.19981
NM_001146121	Psap	1.98268e-05	9.32963e-07	-8.18637	5.83827	-1.05875
NM_001163006	Minos1	1.98624e-05	9.3658e-07	-8.11014	5.79983	-0.464613
NM_173388	Slc43a2	1.98624e-05	9.36813e-07	-8.18353	5.89357	-1.01717
NM_001276465	Vps13d	1.9947e-05	9.41897e-07	-8.10631	5.70965	-0.367567
NM_001083919	Xirp2	2.00143e-05	9.46169e-07	8.1767	5.70472	1.03645
NM_019879	Suclg1	2.00747e-05	9.51185e-07	-8.17306	5.71405	-0.623547
NM_030704	Hspb8	2.00747e-05	9.51225e-07	8.17303	5.69361	0.760424
NM_145398	Casd1	2.01657e-05	9.57522e-07	-8.09521	5.82391	-0.452605
NM_007404	Adam9	2.01657e-05	9.58136e-07	-8.09478	5.73664	-0.438504
NM_173733	Suox	2.01657e-05	9.58849e-07	-8.16754	5.93068	-0.826277
NM_012023	Ppp2r5c	2.03645e-05	9.69418e-07	-8.08688	5.74347	-0.398769
NM_144534	Tmem38a	2.05817e-05	9.80884e-07	-8.12169	5.65357	-0.584948
NM_001146690	Chpt1	2.0595e-05	9.8265e-07	-8.1507	5.91819	-1.30954
NM_001200041	Sbk3	2.09734e-05	1.00185e-06	8.13742	5.83904	1.33509
NM_025633	Metap1d	2.09738e-05	1.00302e-06	-8.06394	5.88521	-0.553551
NM_030046	Dnajc21	2.11685e-05	1.01386e-06	-8.07916	5.68614	-0.543741
NM_001284409	Casp3	2.11685e-05	1.01465e-06	8.05618	5.69824	1.42528
NM_145595	Cbr4	2.12818e-05	1.02125e-06	-8.05182	5.85521	-0.667949
NM_001040399	Larp1b	2.13486e-05	1.02612e-06	-8.04862	5.7289	-0.496013
NM_019755	Plp2	2.13486e-05	1.02877e-06	8.11926	5.77592	0.900343
NM_022813	Scamp2	2.13486e-05	1.02964e-06	8.04632	5.73216	0.441171
NM_026794	Deb1	2.13486e-05	1.02985e-06	-8.05957	5.81685	-0.675499
NM_001331223	Luc7l2	2.13486e-05	1.03133e-06	-8.11755	5.63201	-0.619211
NM_009773	Bub1b	2.13486e-05	1.03175e-06	8.09551	5.83371	1.57106
NM_011977	Slc27a1	2.13486e-05	1.03264e-06	-8.11669	5.6725	-1.40546
NM_207302	Zranb1	2.1404e-05	1.03723e-06	-8.04139	5.693	-0.493104
NM_007446	Amy1	2.1404e-05	1.03766e-06	-8.11337	5.89686	-1.5619
NM_001276288	Aes	2.14285e-05	1.04116e-06	-8.11106	5.66576	-0.61944
NM_177647	Cdnf	2.14285e-05	1.0412e-06	-8.11104	5.73646	-0.819613
NM_177602	Wdr25	2.144e-05	1.04298e-06	8.03768	5.93028	0.76083
NM_175284	Fzd10	2.144e-05	1.04411e-06	8.10913	5.94072	1.15972
NM_026673	Apoo	2.15827e-05	1.05224e-06	-8.06993	5.66212	-0.567167
NM_001310753	Dapp1	2.16684e-05	1.0576e-06	-8.10035	5.79114	-2.12893
NM_009196	Slc16a1	2.18825e-05	1.06925e-06	-8.09286	5.59349	-0.759879
NM_023821	Cmya5	2.24366e-05	1.09824e-06	-8.00307	5.5336	-0.447617
NM_010135	Enah	2.24366e-05	1.0999e-06	8.07357	5.67058	1.65093
NM_207215	Mycbp2	2.24366e-05	1.10001e-06	8.01664	5.5295	0.520335
NR_003513	Neat1	2.25515e-05	1.10688e-06	-8.06925	5.53512	-0.748368
NM_001085502	Nt5c1a	2.26018e-05	1.11059e-06	-8.03917	5.4628	-2.02615
NM_175133	Gucd1	2.26245e-05	1.11294e-06	-8.06553	5.62905	-0.757043
NM_009599	Ache	2.26438e-05	1.11513e-06	8.06419	5.85809	1.37028
NM_028829	Paqr8	2.27629e-05	1.12225e-06	8.05986	5.87382	2.11818
NM_001042752	Neo1	2.29173e-05	1.13111e-06	-8.02047	5.58732	-0.562198
NM_023154	Ethe1	2.3016e-05	1.13724e-06	-8.01054	5.82533	-0.899119
NM_010175	Fadd	2.30602e-05	1.14069e-06	7.9777	5.84134	0.730396
NM_181325	Slc25a15	2.30755e-05	1.14369e-06	-7.97595	5.69811	-0.407675
NM_001098476	Grsf1	2.30755e-05	1.14398e-06	-8.0468	5.53065	-0.584178
NM_001083917	Scn3b	2.31793e-05	1.15039e-06	8.043	5.73526	2.26873
NM_027175	Ndufaf1	2.31988e-05	1.15263e-06	-8.00221	5.64059	-0.617688
NM_027808	Alpk1	2.33078e-05	1.15933e-06	7.96688	5.83234	0.819876
NM_178764	Fam168a	2.35328e-05	1.17282e-06	7.95916	5.53167	0.48933
NM_025606	Mrpl16	2.35328e-05	1.17309e-06	-7.95901	5.62926	-0.388454
NM_008425	Kcnj2	2.35401e-05	1.17475e-06	-8.02875	5.49001	-0.870251
NM_026928	Fuom	2.3604e-05	1.17923e-06	-7.95553	5.80916	-0.753772
NM_138665	Sardh	2.36182e-05	1.18123e-06	7.95439	5.72711	0.948955
NM_009274	Srpk2	2.38474e-05	1.194e-06	8.01771	5.51184	0.688624
NM_181395	Pxdn	2.42327e-05	1.21462e-06	8.00609	5.51591	0.943032
NM_001111059	Cd34	2.451e-05	1.22986e-06	7.99763	5.55488	0.687692
NM_008871	Serpine1	2.45215e-05	1.23179e-06	7.99658	5.59622	1.78553
NM_001042541	Akap1	2.46335e-05	1.23876e-06	-7.99275	5.52148	-0.789994
NM_001145884	Itgb5	2.46456e-05	1.24072e-06	-7.99168	5.47332	-0.61654
NM_029166	Uhrf1bp1l	2.47527e-05	1.24747e-06	7.91807	5.43633	0.441912
NM_001161362	Ppp2r3a	2.49842e-05	1.2605e-06	-7.97489	5.41726	-0.565226
NM_133721	Itga9	2.50286e-05	1.26411e-06	7.91931	5.56064	0.609113
NM_008595	Mfng	2.50923e-05	1.2687e-06	7.90686	5.7355	0.935425
NM_026504	Coq5	2.51034e-05	1.27094e-06	-7.96646	5.44852	-0.575383
NM_172582	Coq6	2.51034e-05	1.27246e-06	-7.90489	5.60527	-0.52168
NM_001085495	Arfgef2	2.51034e-05	1.27339e-06	-7.97408	5.42189	-0.5973
NM_009981	Pcyt1a	2.51473e-05	1.27699e-06	-7.9066	5.43456	-0.506558
NM_010368	Gusb	2.53162e-05	1.28696e-06	7.96691	5.57428	0.983442
NM_016917	Slc40a1	2.54274e-05	1.29401e-06	-7.96322	5.72678	-1.69795
NM_001033634	Zyg11b	2.56765e-05	1.30809e-06	-7.88657	5.35158	-0.401767
NM_183262	Stk35	2.57138e-05	1.3114e-06	7.88562	5.63842	0.751738
NM_053162	Mrpl34	2.58305e-05	1.31876e-06	-7.92615	5.63996	-0.825219
NM_001114339	Pank1	2.60039e-05	1.32904e-06	-7.94518	5.53645	-1.26637
NM_007687	Cfl1	2.60658e-05	1.33363e-06	7.94285	5.42387	0.894369
NM_001313737	Asb11	2.63083e-05	1.34748e-06	-7.93588	5.43356	-0.699504
NM_011496	Aurkb	2.63303e-05	1.35005e-06	7.86565	3.69475	3.13749
NM_025695	Smc6	2.63874e-05	1.35442e-06	-7.8727	5.37533	-0.510567
NM_145472	C030006K11Rik	2.64444e-05	1.3588e-06	-7.86137	5.57634	-0.652561
NR_002891	Gm5512	2.64714e-05	1.36164e-06	-7.92884	5.67832	-1.58505
NM_001081130	Ogdhl	2.65294e-05	1.3671e-06	-7.89511	5.65669	-1.2997
NM_178640	B3galnt2	2.65294e-05	1.36752e-06	-7.87103	5.39021	-0.532215
NM_019767	Arpc1a	2.6866e-05	1.38891e-06	7.84688	5.47421	0.386658
NM_008720	Npc1	2.6866e-05	1.38956e-06	-7.85425	5.39732	-0.540326
NM_178378	Iqcg	2.6866e-05	1.39039e-06	-7.84618	5.55215	-1.29139
NM_013914	Snai3	2.6866e-05	1.39076e-06	-7.91458	5.64127	-2.18445
NM_001037321	Fbxo40	2.68907e-05	1.39351e-06	7.87022	5.28944	0.513128
NM_001012330	Zbtb18	2.69378e-05	1.39774e-06	-7.844	5.31721	-0.487165
NM_025508	Gmpr	2.69378e-05	1.39891e-06	-7.91065	5.36274	-0.752815
NM_030731	Trim23	2.71289e-05	1.41094e-06	-7.83648	5.4208	-0.401543
NM_015744	Enpp2	2.71289e-05	1.4118e-06	-7.90448	5.55442	-1.0573
NM_177783	Ubr3	2.72292e-05	1.41851e-06	-7.83295	5.26791	-0.429758
NM_001080930	Atxn1l	2.73286e-05	1.42519e-06	7.84012	5.3356	0.517428
NM_001282977	Cacnb1	2.73993e-05	1.43038e-06	7.89569	5.40145	0.853389
NM_177184	Vps13c	2.74258e-05	1.43327e-06	-7.82612	5.27227	-0.383669
NM_011632	Traf3	2.74644e-05	1.43679e-06	7.89269	5.35922	0.80543
NM_177787	Slc15a5	2.75089e-05	1.44062e-06	-7.8909	5.49616	-1.89156
NM_007738	Col7a1	2.75402e-05	1.44377e-06	7.88943	5.59225	1.39162
NM_016741	Scarb1	2.75505e-05	1.44582e-06	7.88848	5.55606	1.09272
NM_016682	Uba2	2.76553e-05	1.45314e-06	7.81704	5.31715	0.476554
NM_009303	Syngr1	2.76553e-05	1.45434e-06	-7.81649	5.58878	-0.775316
NM_008539	Smad1	2.76657e-05	1.45641e-06	7.81556	5.46044	0.604605
NM_001143956	Mettl11b	2.78034e-05	1.46641e-06	-7.87898	5.60479	-1.85711
NM_023644	Mccc1	2.78034e-05	1.46731e-06	-7.87857	5.44152	-0.84502
NM_009438	Rpl13a	2.78034e-05	1.46823e-06	7.81023	5.23326	0.420324
NM_008732	Slc11a2	2.8294e-05	1.49569e-06	7.79803	5.52966	0.59705
NM_010798	Mif	2.8384e-05	1.50253e-06	-7.79502	5.37924	-0.501258
NM_001039073	Ldb3	2.8384e-05	1.50355e-06	7.86221	5.21856	0.606713
NM_001101598	Isoc2a	2.8608e-05	1.51714e-06	-7.85618	5.51826	-0.96069
NM_172904	Fsd2	2.8608e-05	1.51855e-06	-7.79925	5.19858	-0.501033
NM_011066	Per2	2.87075e-05	1.5254e-06	7.85254	5.46818	1.64714
NM_138756	Slc25a36	2.87935e-05	1.53155e-06	-7.84985	5.29039	-0.902361
NM_023043	Prnd	2.90364e-05	1.54779e-06	7.84279	4.4179	4.02816
NM_030695	Lrba	2.90364e-05	1.54875e-06	-7.7751	5.19798	-0.348439
NM_178253	Klhdc1	2.90364e-05	1.54977e-06	-7.81616	5.41981	-0.71711
NM_025427	Rgcc	2.90364e-05	1.55083e-06	7.84147	5.27233	1.46559
NM_026007	Eef1g	2.92105e-05	1.56335e-06	7.76894	5.16162	0.38306
NM_172503	Zswim4	2.92105e-05	1.56385e-06	7.76873	5.39909	0.546026
NM_172870	Bnc2	2.92105e-05	1.56493e-06	7.76827	5.50811	0.549703
NM_001103177	Ablim1	2.94175e-05	1.57764e-06	7.83001	5.19393	1.07088
NM_025369	Mrps36	2.95553e-05	1.58665e-06	-7.82298	5.40905	-0.767375
NM_001113198	Mitf	2.95731e-05	1.59037e-06	-7.75769	5.33856	-0.515192
NM_028976	Gorasp1	2.95731e-05	1.59084e-06	-7.75749	5.40838	-0.509368
NM_001109042	Kif21a	2.97216e-05	1.60046e-06	-7.82042	5.41419	-0.949757
NM_194462	Akap9	2.97989e-05	1.60625e-06	-7.75117	5.14082	-0.371854
NM_001160345	Svip	3.01293e-05	1.62571e-06	-7.79435	5.45415	-0.874794
NM_026428	Dcxr	3.02945e-05	1.63783e-06	-7.73841	5.43553	-1.07718
NM_024441	Hspb2	3.02945e-05	1.63795e-06	7.76559	5.18195	0.51996
NM_001160127	Smyd1	3.03202e-05	1.64099e-06	7.75082	5.11595	0.499785
NM_178619	1810026J23Rik	3.03558e-05	1.64458e-06	-7.73571	5.22896	-0.477648
NM_138672	Stab1	3.04708e-05	1.65249e-06	7.79907	5.19146	0.970375
NM_001293772	Palld	3.04791e-05	1.65461e-06	7.79821	5.21146	1.19279
NM_026035	Mrpl55	3.04978e-05	1.65729e-06	-7.73068	5.32584	-0.542079
NM_183188	Rbfox1	3.06772e-05	1.66872e-06	-7.76984	5.15249	-0.538826
NM_030743	Rnf114	3.07399e-05	1.67594e-06	-7.7429	5.23783	-0.572111
NM_145614	Dlat	3.07399e-05	1.67602e-06	-7.72332	5.09794	-0.403135
NM_008021	Foxm1	3.07399e-05	1.67718e-06	7.72287	4.54786	2.38273
NM_009875	Cdkn1b	3.11696e-05	1.70368e-06	-7.71262	5.24471	-0.465938
NM_001290514	Mospd1	3.11696e-05	1.70404e-06	-7.74436	5.362	-0.748916
NM_029020	Abcb8	3.12083e-05	1.70786e-06	-7.77711	5.2117	-0.637335
NM_133889	Bsdc1	3.15076e-05	1.72597e-06	-7.70412	5.17686	-0.375194
NM_001029938	Rilp	3.1704e-05	1.73846e-06	-7.7653	5.27797	-0.750569
NM_010481	Hspa9	3.17788e-05	1.74431e-06	-7.69722	5.04774	-0.4612
NM_001044389	Clpx	3.21092e-05	1.7642e-06	-7.75553	5.32997	-1.22456
NM_027104	2310002L09Rik	3.2281e-05	1.77541e-06	7.75133	5.1982	1.18534
NM_001271357	Flcn	3.2393e-05	1.78334e-06	-7.74836	5.27677	-1.78156
NM_001286080	Nin	3.25158e-05	1.79189e-06	7.74519	5.24466	0.956034
NM_007981	Acsl1	3.30028e-05	1.82053e-06	-7.73467	5.02398	-0.75924
NM_011303	Dhrs3	3.3054e-05	1.82675e-06	-7.73241	5.21881	-1.09241
NM_028243	Prcp	3.3054e-05	1.82698e-06	7.73233	5.33234	1.09684
NM_028712	Rap2b	3.32328e-05	1.83868e-06	7.66287	5.37319	0.702096
NR_015572	1810014B01Rik	3.33638e-05	1.84776e-06	-7.72483	5.35259	-1.02883
NM_138744	Ssx2ip	3.34509e-05	1.85441e-06	-7.72245	5.25463	-1.1124
NM_011804	Creg1	3.35804e-05	1.86343e-06	-7.65417	5.1405	-0.444804
NM_001122683	Bdh1	3.37216e-05	1.87312e-06	-7.7158	5.00168	-0.668546
NM_001201378	Ccdc136	3.37333e-05	1.87561e-06	7.71492	5.26457	0.823794
NM_001013368	E2f8	3.42157e-05	1.90431e-06	7.64007	4.67802	2.00159
NM_001081240	Prmt9	3.43377e-05	1.91518e-06	-7.63637	5.20933	-0.458958
NM_001033962	Ube3a	3.43377e-05	1.91666e-06	-7.64894	5.00643	-0.495908
NM_001302163	Acsl1	3.43377e-05	1.91848e-06	-7.69997	4.97115	-0.825616
NM_029556	Clybl	3.43377e-05	1.91862e-06	-7.69992	5.24487	-0.833436
NM_027150	Mlip	3.43981e-05	1.92388e-06	7.68188	5.07168	0.582722
NM_001313695	Mcm6	3.44615e-05	1.92932e-06	7.63159	5.06629	1.34894
NM_001039194	Aifm2	3.4687e-05	1.94384e-06	-7.69129	5.26987	-1.39121
NM_026468	Atp5g2	3.47776e-05	1.95082e-06	-7.6244	4.95461	-0.454156
NM_010418	Herc2	3.47795e-05	1.95283e-06	-7.62373	4.93866	-0.339534
NM_019580	Gde1	3.48797e-05	1.96037e-06	-7.62123	5.11567	-0.418536
NM_020593	Fbxo3	3.48832e-05	1.96248e-06	-7.62053	5.094	-0.504156
NM_011715	Wdr1	3.50314e-05	1.97333e-06	7.68134	4.94396	0.73916
NM_007931	Endog	3.50314e-05	1.97465e-06	-7.6809	5.2043	-0.800529
NM_001083120	Enah	3.50486e-05	1.97754e-06	7.67993	5.01884	1.56114
NM_009658	Akr1b3	3.5322e-05	1.9949e-06	-7.60991	5.17581	-0.564653
NM_001026214	Entpd5	3.54172e-05	2.00264e-06	-7.67161	5.31146	-1.30536
NM_130864	Acaa1a	3.54172e-05	2.00416e-06	-7.60691	5.16026	-0.522822
NM_001009927	Mief2	3.54468e-05	2.00778e-06	7.61533	4.92309	0.473074
NM_001081164	Otud4	3.56189e-05	2.01948e-06	-7.60197	4.98336	-0.488949
NR_002688	Gm13363	3.58863e-05	2.0366e-06	-7.66052	4.93075	-0.723762
NM_009272	Srm	3.63867e-05	2.06699e-06	7.58692	5.2591	0.622351
NM_019923	Itpr2	3.64318e-05	2.07155e-06	7.58549	4.99283	0.497618
NM_173180	Pmpca	3.65546e-05	2.08054e-06	-7.5827	4.89231	-0.330255
NR_038090	AI506816	3.68415e-05	2.09888e-06	7.57702	4.8248	1.49821
NM_027093	Ndufaf5	3.68555e-05	2.1017e-06	-7.57615	5.09691	-0.473546
NM_001081059	Mcur1	3.71204e-05	2.11978e-06	-7.63417	4.95832	-0.654735
NM_008514	Lrp6	3.71204e-05	2.12088e-06	-7.57028	4.86603	-0.27679
NM_026914	Smdt1	3.73914e-05	2.1384e-06	-7.56497	4.95638	-0.414748
NM_023231	Stoml2	3.78083e-05	2.16509e-06	-7.55696	4.93319	-0.339739
NM_010167	Eya4	3.78083e-05	2.16639e-06	7.59244	5.08039	0.699926
NM_175473	Fras1	3.81555e-05	2.18838e-06	7.61324	5.06616	0.902882
NM_026514	Cdc42ep3	3.85593e-05	2.21365e-06	-7.54266	5.05332	-0.608043
NM_025788	Nacc1	3.90167e-05	2.24204e-06	7.59735	4.92556	0.617578
NM_153507	Cpne2	3.91881e-05	2.25404e-06	7.53101	5.1822	0.825476
NM_001301364	Hdlbp	3.93901e-05	2.26781e-06	-7.52709	4.78275	-0.390724
NM_013712	Itgb1bp2	3.94522e-05	2.27355e-06	-7.5882	4.82017	-0.559312
NM_010937	Nras	4.00222e-05	2.30859e-06	7.51562	4.88129	0.392953
NM_019396	Cyhr1	4.01539e-05	2.31839e-06	-7.5129	4.84974	-0.411413
NM_009710	Art1	4.02692e-05	2.32725e-06	-7.54629	4.77069	-0.506599
NM_172992	Phtf2	4.04204e-05	2.33821e-06	-7.56984	4.77062	-0.591887
NM_001177617	Arpp21	4.05326e-05	2.34692e-06	7.54688	5.12454	1.35623
NM_001081080	Phf3	4.05453e-05	2.34987e-06	-7.50423	4.79489	-0.379898
NM_001271463	Gfm2	4.09519e-05	2.37568e-06	-7.49721	4.8906	-0.477148
NM_144879	Vash2	4.0965e-05	2.37868e-06	7.4964	3.58218	2.87644
NM_030889	Sorcs2	4.10135e-05	2.38375e-06	7.49504	5.10744	0.847616
NM_019634	Tspan7	4.10758e-05	2.38962e-06	7.49346	4.76586	0.333234
NM_008827	Pgf	4.13089e-05	2.40544e-06	7.48922	4.79942	1.67124
NM_181588	Cmbl	4.15297e-05	2.42057e-06	-7.54722	5.08976	-1.35725
NM_025313	Atp5d	4.17313e-05	2.43629e-06	-7.54299	4.73273	-0.562857
NM_173763	Kyat3	4.17313e-05	2.4369e-06	-7.48089	5.10917	-0.974751
NM_001163487	Pfkm	4.20767e-05	2.45937e-06	-7.53684	4.72022	-0.710302
NM_009945	Cox7a2	4.2238e-05	2.47112e-06	-7.47195	4.71037	-0.395342
NM_015800	Crim1	4.22465e-05	2.47393e-06	-7.53299	4.73451	-0.65751
NM_177249	Usp47	4.23205e-05	2.48057e-06	7.4695	4.68299	0.453409
NM_009437	Tst	4.25386e-05	2.49569e-06	-7.51493	5.0944	-1.23255
NM_026543	3010026O09Rik	4.28543e-05	2.51656e-06	7.46028	4.84414	1.19199
NM_026255	Slc25a26	4.32052e-05	2.53954e-06	-7.45446	5.03275	-0.676182
NM_001083808	Rusc1	4.33615e-05	2.5511e-06	-7.45156	5.00314	-0.687735
NM_011640	Trp53	4.33705e-05	2.554e-06	7.45083	5.06283	0.817662
NM_008886	Pms2	4.41128e-05	2.6024e-06	7.43883	5.02306	0.600079
NM_025381	Atp6v1f	4.41128e-05	2.60255e-06	-7.43879	4.86623	-0.397639
NM_198105	Fam120c	4.47008e-05	2.64102e-06	7.42942	4.68765	0.399103
NM_011873	Dazap2	4.47008e-05	2.64214e-06	-7.42915	4.68385	-0.298218
NM_183046	Kif20b	4.47596e-05	2.64806e-06	7.4668	4.74503	1.89884
NM_138309	Cd99l2	4.47941e-05	2.65256e-06	7.48761	4.77141	0.998381
NM_011056	Pde4d	4.48083e-05	2.65585e-06	-7.48681	4.63762	-0.73645
NM_020520	Slc25a20	4.49258e-05	2.66528e-06	-7.4845	4.67043	-0.599332
NM_001085509	Myom3	4.49306e-05	2.66802e-06	7.48384	4.62403	0.795367
NM_175344	Ano6	4.4955e-05	2.67193e-06	7.42199	4.7078	0.423904
NM_178070	Vps33b	4.51548e-05	2.68628e-06	7.41857	5.0081	0.573994
NM_010233	Fn1	4.52109e-05	2.69267e-06	7.47786	4.84704	1.41986
NM_033264	Arpp21	4.52109e-05	2.69458e-06	7.47741	4.8483	0.788647
NR_110993	Cd68	4.58662e-05	2.73614e-06	7.46747	3.72679	6.10224
NM_025514	Anapc16	4.59975e-05	2.7465e-06	-7.40444	4.84381	-0.530651
NM_145479	Klhl22	4.67425e-05	2.79354e-06	-7.39362	4.83211	-0.556842
NM_201518	Flrt2	4.702e-05	2.81405e-06	7.44928	4.67518	0.745645
NM_001077184	Bsg	4.702e-05	2.81699e-06	-7.3883	4.56496	-0.438729
NM_133688	Lyrm5	4.702e-05	2.81817e-06	-7.44833	4.73865	-0.643932
NM_028390	Anln	4.702e-05	2.82043e-06	7.44781	4.96781	1.82308
NM_008889	Ppp1r14b	4.70961e-05	2.82949e-06	7.44573	4.67879	0.621964
NM_177780	Dock5	4.70961e-05	2.83015e-06	7.38534	4.96684	0.673637
NM_177266	Gfm2	4.71726e-05	2.83734e-06	-7.38372	4.78816	-0.565249
NM_009794	Capn2	4.72751e-05	2.84609e-06	7.44195	4.57886	0.621009
NM_178688	Ablim1	4.72988e-05	2.85011e-06	7.44103	4.57268	1.17703
NM_177782	Prex1	4.7722e-05	2.87822e-06	7.43468	4.7395	0.714498
NM_145422	Rtcb	4.78437e-05	2.88818e-06	-7.37243	4.65062	-0.374789
NM_001252636	Rhobtb1	4.81436e-05	2.90892e-06	-7.42782	4.71516	-0.815314
NM_145145	Pomt1	4.84771e-05	2.93397e-06	7.36244	4.83081	0.517797
NM_010832	Msl3	4.84771e-05	2.93439e-06	-7.36235	4.62718	-0.359493
NM_028197	Kif1bp	4.92161e-05	2.98181e-06	-7.35217	4.68657	-0.396882
NM_025697	Spryd7	4.9434e-05	2.99773e-06	-7.36104	4.68767	-0.578754
NM_007481	Arf6	5.04147e-05	3.05995e-06	7.39515	4.58579	0.605525
NM_080289	Grhpr	5.08158e-05	3.08708e-06	-7.33698	4.84096	-0.826974
NM_001190258	Rps27rt	5.10341e-05	3.10314e-06	7.32689	4.50761	0.454754
NM_175259	Shisa4	5.14079e-05	3.12869e-06	7.38084	4.49651	0.586472
NM_027015	Rps27	5.18532e-05	3.15863e-06	7.31568	4.50109	0.454774
NM_153542	Lrrc20	5.20597e-05	3.17461e-06	-7.37146	4.50197	-0.544207
NM_016722	Galns	5.20597e-05	3.17713e-06	7.37095	4.80904	1.04339
NM_152818	Osbp2	5.20597e-05	3.17976e-06	-7.31146	4.60536	-1.48606
NM_025911	Ccdc91	5.20985e-05	3.1872e-06	-7.34826	4.54759	-0.548827
NM_134050	Rab15	5.20985e-05	3.18784e-06	7.36878	4.63293	0.934734
NM_001199059	Rabgef1	5.23248e-05	3.20456e-06	-7.32042	4.55614	-0.526234
NM_145635	Adig	5.24196e-05	3.21565e-06	-7.34253	4.07606	-2.4232
NM_010386	H2-DMa	5.24196e-05	3.21611e-06	7.30428	4.73355	1.20739
NM_172476	Tmc7	5.24563e-05	3.22126e-06	-7.31621	4.63181	-0.592757
NM_020603	Wdr46	5.24563e-05	3.2241e-06	7.30271	4.76779	0.610538
NM_025421	Acyp1	5.25081e-05	3.23016e-06	-7.30152	4.82735	-0.914099
NM_133485	Ppp1r14c	5.25932e-05	3.23828e-06	-7.35227	4.7029	-0.742861
NM_029612	Slamf9	5.26794e-05	3.24647e-06	7.29834	4.48842	1.08767
NM_013720	Mga	5.27554e-05	3.25405e-06	-7.35557	4.44752	-0.587122
NM_011923	Angptl2	5.28308e-05	3.26159e-06	7.35408	4.50847	0.891091
NM_030564	Rnf34	5.31071e-05	3.28156e-06	-7.29155	4.62618	-0.446012
NM_008097	Gcdh	5.32293e-05	3.29446e-06	-7.28907	4.81496	-0.916218
NM_028832	Mterf2	5.32293e-05	3.29494e-06	-7.32479	4.72678	-0.776829
NM_026622	Abhd18	5.33779e-05	3.30706e-06	-7.34519	4.7305	-1.32595
NM_008465	Kpna1	5.34359e-05	3.31358e-06	7.3058	4.39953	0.467582
NM_001080795	G3bp2	5.35023e-05	3.32082e-06	-7.34252	4.5582	-0.791614
NM_001001184	Primpol	5.35023e-05	3.32639e-06	7.28299	4.80125	1.02302
NM_011520	Sdc3	5.35023e-05	3.32733e-06	7.34126	4.60628	0.784939
NM_198308	Pdpr	5.35023e-05	3.33039e-06	-7.34067	4.42681	-0.666935
NM_009533	Xrcc5	5.35023e-05	3.33235e-06	7.28714	4.58999	0.577078
NM_016688	Pdcd7	5.38255e-05	3.35543e-06	7.33587	4.58129	0.70701
NM_198899	Uggt1	5.39295e-05	3.36487e-06	-7.27573	4.39315	-0.308209
NR_027677	E2f6	5.39764e-05	3.37075e-06	-7.27463	4.50055	-0.501562
NR_015528	BC029722	5.43075e-05	3.39642e-06	-7.27762	4.68974	-0.717572
NM_138591	Gfm1	5.43075e-05	3.39738e-06	-7.2825	4.39366	-0.464616
NM_011201	Ptpn1	5.48411e-05	3.43377e-06	7.26296	4.57212	0.527911
NM_009738	Bche	5.49155e-05	3.44143e-06	7.31964	4.55078	0.797647
NM_001256522	C330006A16Rik	5.57479e-05	3.49665e-06	-7.30945	4.6974	-1.05723
NM_018760	Slc4a4	5.57979e-05	3.50284e-06	-7.2778	4.67115	-0.763632
NM_016781	Prkag1	5.6077e-05	3.52344e-06	-7.24674	4.43575	-0.398471
NM_177038	Trappc8	5.67829e-05	3.5709e-06	-7.23833	4.37778	-0.368416
NM_009761	Bnip3l	5.68542e-05	3.5785e-06	-7.23699	4.40701	-0.411793
NM_182805	Gpt	5.72559e-05	3.60692e-06	-7.28959	4.54072	-1.24244
NM_009964	Cryab	5.74144e-05	3.62005e-06	7.25077	4.61444	0.723329
NM_178603	Mrpl50	5.74905e-05	3.62799e-06	-7.22836	4.44201	-0.421529
NM_001166651	Klhl33	5.76553e-05	3.64155e-06	-7.28349	4.68477	-1.95826
NM_026474	Sugt1	5.76799e-05	3.64627e-06	-7.22521	4.3887	-0.419439
NM_175145	Tmem127	5.80666e-05	3.6739e-06	7.22047	4.36024	0.324427
NM_028116	Pygo1	5.84184e-05	3.69935e-06	-7.21614	4.68161	-0.640487
NM_011354	Serf2	5.85898e-05	3.71341e-06	-7.21376	4.27696	-0.369802
NM_001013786	Zscan26	5.89868e-05	3.74181e-06	-7.20898	4.38211	-0.340918
NM_025292	Synj2bp	5.90469e-05	3.74886e-06	-7.2078	4.3046	-0.399004
NM_026231	Gstcd	5.91307e-05	3.75742e-06	7.20637	4.65966	1.02103
NR_037581	Magix	5.92762e-05	3.76991e-06	-7.26138	4.69692	-2.03513
NM_001159367	Per1	5.93519e-05	3.77953e-06	7.25976	4.54673	1.64698
NM_026879	Chmp2b	5.93519e-05	3.78122e-06	-7.20241	4.43643	-0.450044
NM_016742	Cdc37	5.95021e-05	3.79405e-06	-7.20029	4.31424	-0.322775
NM_026095	Snrpd3	5.96754e-05	3.80837e-06	-7.19793	4.53262	-0.496733
NM_011955	Nubp1	5.96878e-05	3.81244e-06	7.19726	4.6506	0.81248
NM_001081373	Cep164	6.00095e-05	3.83627e-06	7.19336	4.65929	0.612297
NM_018853	Rplp1	6.0425e-05	3.86614e-06	7.1885	4.22928	0.35574
NM_001081117	Mki67	6.0489e-05	3.87355e-06	7.24411	4.63236	2.96154
NM_010271	Gpd1	6.13694e-05	3.9333e-06	-7.23437	4.39711	-1.38153
NM_010158	Khdrbs3	6.13694e-05	3.93665e-06	-7.23382	4.32769	-0.582383
NM_026517	Rpl22l1	6.16858e-05	3.96032e-06	7.23001	4.53886	1.03743
NM_027415	Tmem70	6.17505e-05	3.97353e-06	-7.17136	4.35247	-0.474644
NM_001164358	Slc25a25	6.17505e-05	3.97502e-06	7.22766	4.62962	1.39075
NM_019517	Bace2	6.17505e-05	3.97941e-06	7.17804	4.61425	0.885372
NM_175360	Obfc1	6.17505e-05	3.98014e-06	7.17033	4.6214	0.724545
NM_011189	Psme1	6.17505e-05	3.9814e-06	-7.17013	4.39251	-0.474361
NM_001037170	Tomm40l	6.21267e-05	4.00905e-06	-7.1658	4.3219	-0.478133
NM_001044719	D17Wsu92e	6.25801e-05	4.04174e-06	-7.21708	4.36337	-0.664142
NM_028182	Sh2d4a	6.33798e-05	4.09686e-06	-7.17327	4.61427	-1.07573
NM_001326614	Uqcrq	6.3381e-05	4.10319e-06	-7.2075	4.50422	-1.23182
NM_019966	Mlycd	6.3381e-05	4.10388e-06	-7.20739	4.23813	-0.769594
NM_033075	D17H6S56E-5	6.34231e-05	4.11008e-06	7.20643	4.61018	2.44343
NM_019933	Ptpn4	6.37242e-05	4.13309e-06	-7.20289	4.24566	-0.628578
NM_001177374	Ubr2	6.47942e-05	4.20603e-06	-7.1918	4.19528	-0.602083
NM_175675	Slc35f6	6.48712e-05	4.21459e-06	7.13461	4.36278	0.403315
NM_001303033	Ubr3	6.48784e-05	4.2186e-06	-7.13401	4.1442	-0.368759
NM_197982	Ddx39	6.51883e-05	4.24233e-06	7.13052	4.43794	0.617644
NM_008866	Lypla1	6.51908e-05	4.24606e-06	-7.12997	4.18254	-0.442148
NM_025796	Mrpl33	6.56931e-05	4.28237e-06	-7.12467	4.25207	-0.366838
NM_021099	Kit	6.57671e-05	4.2908e-06	7.12345	4.35289	1.33707
NM_019717	Atl2	6.6009e-05	4.3102e-06	-7.15375	4.17331	-0.490647
NM_007489	Arntl	6.61662e-05	4.32409e-06	-7.17426	4.52392	-2.52963
NM_020568	Plin4	6.65009e-05	4.34961e-06	-7.17054	4.11927	-0.920239
NM_001112700	Cyth1	6.66935e-05	4.36606e-06	-7.16815	4.29911	-0.679975
NM_001252457	Ddx39b	6.66935e-05	4.36951e-06	7.11213	4.17332	0.414453
NM_010721	Lmnb1	6.68109e-05	4.38087e-06	7.11052	4.5453	0.875957
NM_001081218	Hcfc2	6.69949e-05	4.3966e-06	-7.10829	4.38015	-0.449204
NR_130974	H19	6.70204e-05	4.40194e-06	-7.16298	4.1113	-1.12447
NM_134151	Yars	6.75435e-05	4.44e-06	-7.10218	4.22253	-0.366517
NM_019405	Cetn2	6.75847e-05	4.44641e-06	-7.10129	4.4446	-0.575267
NM_021514	Pfkm	6.79608e-05	4.47488e-06	-7.15259	4.08707	-0.622785
NM_144515	Zfp52	6.81855e-05	4.49341e-06	7.14998	4.19867	0.764351
NM_001005509	Eif2a	6.83227e-05	4.50619e-06	-7.09299	4.19757	-0.424001
NM_007896	Mapre1	6.90476e-05	4.55778e-06	7.08592	4.12275	0.3381
NM_007838	Ddost	6.96152e-05	4.60251e-06	7.07987	4.16089	0.471836
NM_008903	Plpp1	6.96152e-05	4.60288e-06	7.11209	4.1685	0.524164
NM_172793	Btnl9	6.99686e-05	4.63008e-06	-7.07937	4.45727	-1.26578
NM_027109	Dnase1l1	7.00164e-05	4.63708e-06	-7.07868	4.26075	-0.562454
NM_025837	Mpi	7.04009e-05	4.6664e-06	-7.07749	4.1381	-0.479738
NM_025876	Cdk5rap1	7.07174e-05	4.69125e-06	-7.06802	4.36777	-0.546582
NM_019681	Ncs1	7.07179e-05	4.69516e-06	7.06751	4.36769	0.470496
NM_177645	Kansl1l	7.08764e-05	4.70956e-06	-7.12034	4.25274	-0.758088
NM_028902	Hsf2bp	7.08871e-05	4.71416e-06	7.06501	3.95743	1.68357
NM_016667	Sntb1	7.10516e-05	4.72899e-06	7.11775	4.48142	1.46513
NM_001197046	Fgfr1op	7.12547e-05	4.74641e-06	-7.06808	4.24469	-0.574136
NM_134420	Slc26a6	7.12596e-05	4.75189e-06	-7.06007	4.4636	-0.931443
NM_001145433	Smim20	7.12596e-05	4.75454e-06	-7.05972	4.18643	-0.357965
NM_172261	Ppp1r9b	7.13491e-05	4.76443e-06	7.08737	4.12647	0.511445
NM_146057	Dap	7.24245e-05	4.8402e-06	7.04867	4.41991	0.666193
NM_178227	Scn3b	7.29055e-05	4.88294e-06	7.069	3.92373	2.26579
NM_172925	Klhl31	7.29055e-05	4.88427e-06	-7.09741	3.99665	-0.550482
NM_028011	Tom1l1	7.29055e-05	4.88433e-06	-7.04306	4.44154	-0.904407
NM_016844	Rps28	7.29309e-05	4.89002e-06	7.09667	4.04252	0.660178
NM_133764	Atp6v0e2	7.34334e-05	4.92774e-06	-7.06324	4.18642	-0.576945
NM_007830	Dbi	7.36865e-05	4.94961e-06	-7.05026	4.05573	-0.47613
NM_133762	Ncapg2	7.36865e-05	4.9528e-06	7.08865	4.42003	1.45391
NM_019482	Panx1	7.43873e-05	5.00668e-06	7.08186	4.30039	0.938041
NM_023343	Ilkap	7.43873e-05	5.00806e-06	-7.02759	4.12025	-0.409729
NM_013749	Tnfrsf12a	7.48261e-05	5.04169e-06	7.07748	4.07695	1.51659
NM_011492	Stk11	7.49005e-05	5.05081e-06	-7.02235	4.04205	-0.41324
NM_172990	Pank4	7.54891e-05	5.09463e-06	-7.07092	4.20752	-0.8915
NM_001277315	Fam134b	7.54968e-05	5.0994e-06	-7.07034	4.11538	-1.09037
NM_010513	Igf1r	7.54968e-05	5.10343e-06	7.06984	4.03061	0.64701
NM_001033352	Klhl21	7.56938e-05	5.12089e-06	-7.0677	4.04947	-0.979801
NM_177784	Klhl23	7.60213e-05	5.14832e-06	-7.06435	4.03652	-0.692809
NM_010043	Des	7.60213e-05	5.15138e-06	7.01018	3.93136	0.431446
NM_001195244	Pet100	7.61777e-05	5.16614e-06	-7.00841	4.34366	-0.652549
NM_027334	Mettl7a1	7.66478e-05	5.20223e-06	-7.03901	4.16149	-0.623418
NM_011489	Stat5b	7.70937e-05	5.23671e-06	-7.05368	4.02275	-1.03445
NM_201242	Lims1	7.7556e-05	5.27236e-06	6.99587	4.29628	0.726469
NM_199446	Phkb	7.78183e-05	5.29782e-06	-7.04641	3.93783	-0.608205
NM_001291214	Myo18a	7.78183e-05	5.29872e-06	7.0463	3.91864	0.764164
NM_011203	Ptpn12	7.89197e-05	5.37899e-06	7.03689	4.0498	0.680455
NM_007478	Arf3	7.89197e-05	5.38236e-06	6.98316	4.13485	0.55366
NM_001293748	Tpm3	7.95386e-05	5.42893e-06	-7.03111	3.88853	-0.876608
NM_007631	Ccnd1	7.96486e-05	5.4408e-06	7.02975	4.0679	0.912488
NM_009648	Akap1	7.99247e-05	5.46758e-06	-7.02668	3.93909	-0.79032
NM_008249	Tfb2m	7.99247e-05	5.46842e-06	-6.9734	4.02828	-0.459748
NM_001001806	Zfp36l2	8.00742e-05	5.48303e-06	7.02491	4.06826	0.699582
NM_053207	Egln1	8.05863e-05	5.52251e-06	-7.02043	3.88023	-0.757254
NM_001252250	Nf2	8.0735e-05	5.53712e-06	-6.96572	3.94643	-0.411461
NM_146211	Colgalt1	8.0782e-05	5.54477e-06	-6.96488	3.95853	-0.332302
NM_026111	Qpctl	8.08979e-05	5.55784e-06	6.96343	4.31572	0.934135
NM_025319	0610009B22Rik	8.08979e-05	5.56159e-06	-6.96301	4.24699	-0.695671
NM_020569	Park7	8.12971e-05	5.59349e-06	-6.9595	3.86147	-0.386485
NM_028792	Josd1	8.14374e-05	5.6076e-06	-7.01088	4.05953	-0.718973
NM_017472	Snx3	8.16343e-05	5.62564e-06	6.95598	3.91257	0.414423
NM_025734	Kcng4	8.18999e-05	5.64842e-06	-7.00635	4.14226	-2.8449
NM_013800	Barx2	8.23069e-05	5.681e-06	-7.00276	4.10064	-0.704338
NM_023480	Fahd1	8.24032e-05	5.69931e-06	-6.98227	4.12677	-0.683044
NM_020606	Parva	8.24032e-05	5.70072e-06	6.94784	3.99641	0.452033
NM_009155	Selenop	8.24032e-05	5.70119e-06	-6.99239	3.91821	-0.514686
NM_026124	1110008F13Rik	8.25798e-05	5.71794e-06	-6.94599	4.01255	-0.329958
NM_001008425	Thoc6	8.31418e-05	5.7614e-06	6.94135	4.23356	0.540183
NM_001039087	Rapgef1	8.31513e-05	5.76969e-06	6.9931	3.85213	0.578483
NM_007421	Adssl1	8.31513e-05	5.77117e-06	-6.99294	3.8261	-0.702788
NM_022325	Ctsz	8.36548e-05	5.81309e-06	6.98755	3.98903	0.593281
NM_144804	Depdc7	8.36548e-05	5.81528e-06	-6.93564	4.19912	-0.948354
NM_029447	Nln	8.38849e-05	5.83627e-06	-6.93343	4.03712	-0.451105
NM_178626	Cdc42se2	8.38849e-05	5.84047e-06	6.93299	3.9339	0.361981
NM_011435	Sod3	8.42788e-05	5.87251e-06	6.92964	4.19921	0.674747
NM_025595	Mrpl51	8.45437e-05	5.8956e-06	-6.92724	3.83555	-0.388627
NM_181848	Optn	8.45752e-05	5.90243e-06	-6.97893	3.83389	-0.688753
NM_145540	Ints3	8.49887e-05	5.93594e-06	6.92306	4.00839	0.452199
NM_008697	Nin	8.49987e-05	5.9413e-06	6.97484	3.94018	0.746187
NM_001080384	Clta	8.52069e-05	5.96051e-06	6.94067	3.97223	0.550103
NM_026014	Cdt1	8.56276e-05	5.99464e-06	6.91704	3.47206	1.9021
NM_172514	Tmem71	8.62944e-05	6.04605e-06	6.91181	4.23639	0.639013
NM_019438	Ncapg	8.76353e-05	6.14479e-06	6.9019	3.13996	2.84291
NM_178884	Obsl1	8.79295e-05	6.17024e-06	6.95133	3.85789	0.828259
NM_029880	Ptgr2	8.81141e-05	6.18802e-06	-6.94954	3.81266	-0.598445
NM_178693	Coq4	8.82274e-05	6.20081e-06	-6.89636	4.20892	-0.731052
NM_001025309	Pja2	8.85621e-05	6.22918e-06	6.89357	3.74833	0.405473
NM_181407	Me3	8.86593e-05	6.24088e-06	-6.94426	3.87377	-0.649693
NM_080451	Synpo2	8.87533e-05	6.25236e-06	6.94312	3.74109	0.58475
NM_001281975	Ankrd10	8.9886e-05	6.33898e-06	6.93458	3.95715	1.21042
NM_133779	Pigt	8.9886e-05	6.342e-06	6.93428	4.01844	0.773184
NM_011213	Ptprf	9.04302e-05	6.38534e-06	6.87845	4.1576	0.609634
NM_001172098	Strn3	9.05783e-05	6.40077e-06	-6.87698	3.71015	-0.403212
NM_001033270	Slc4a7	9.05952e-05	6.40788e-06	-6.8763	3.79991	-0.392726
NM_013646	Rora	9.05952e-05	6.41189e-06	-6.87592	3.77418	-0.383772
NM_026080	Mrps24	9.06362e-05	6.41976e-06	-6.87517	3.93134	-0.440873
NR_027704	Svip	9.10179e-05	6.45537e-06	-6.9233	4.06114	-0.934668
NM_001033445	Garem1	9.10179e-05	6.46134e-06	6.87124	3.97358	0.492958
NM_008516	Lrrn1	9.10179e-05	6.46175e-06	6.92268	3.79638	0.540279
NM_023113	Aspa	9.22663e-05	6.55543e-06	-6.86242	4.12936	-0.790768
NM_153161	BC037034	9.23137e-05	6.56386e-06	6.86164	4.15688	0.828958
NM_001136077	Enpp2	9.36572e-05	6.66834e-06	-6.9032	4.00981	-0.922019
NM_139308	Stard7	9.36572e-05	6.66964e-06	-6.85191	3.66579	-0.371302
NM_027968	Fbxo30	9.40585e-05	6.70338e-06	-6.89995	3.86314	-0.74522
NM_001081347	Rhobtb1	9.50294e-05	6.77777e-06	-6.89313	3.88358	-0.821939
NM_027090	2300009A05Rik	9.51597e-05	6.79313e-06	-6.84074	4.12421	-0.723936
NM_054044	Adgra2	9.51597e-05	6.79749e-06	6.86288	4.01579	0.74323
NM_030258	Gpr146	9.53971e-05	6.82291e-06	6.88902	3.8297	0.593842
NM_021883	Tmod1	9.53971e-05	6.82491e-06	6.88197	3.67568	0.477844
NM_180974	Foxn2	9.5486e-05	6.8365e-06	-6.83687	3.76159	-0.428456
NM_026520	Fam122a	9.60231e-05	6.88508e-06	6.83257	4.10329	0.658738
NR_037976	Gm15179	9.60231e-05	6.88547e-06	-6.83253	4.09904	-1.04105
NM_028148	Scaf11	9.66911e-05	6.93867e-06	-6.82786	3.6489	-0.323849
NM_029868	Gpbp1l1	9.67995e-05	6.95175e-06	-6.82671	3.69043	-0.306635
NM_022327	Ralb	9.70528e-05	6.98021e-06	6.82423	3.79702	0.48405
NM_178891	Prmt6	9.70528e-05	6.98057e-06	6.8242	3.99407	0.902401
NM_009810	Casp3	9.73639e-05	7.00828e-06	6.85976	4.04953	1.42167
NM_025841	Kdelr2	9.76293e-05	7.03273e-06	6.81968	3.77079	0.445095
NM_153388	Lrfn4	9.79224e-05	7.05921e-06	6.8174	4.07253	0.962475
NM_025566	Tnfaip8l1	9.83069e-05	7.09232e-06	6.82544	3.94607	1.52451
NM_028308	Mob2	9.84239e-05	7.10615e-06	-6.81337	3.79508	-0.3937
NM_009194	Slc12a2	9.87813e-05	7.13736e-06	-6.81071	3.61725	-0.397519
NM_022014	Fn3k	9.90861e-05	7.16481e-06	-6.80839	4.01782	-1.30201
NM_027604	Usp15	9.99201e-05	7.23059e-06	-6.80284	3.59403	-0.404755
NM_023348	Snap29	9.99847e-05	7.24075e-06	-6.80199	3.82176	-0.402601
NM_001286602	Clasp2	0.000100196	7.26152e-06	-6.80026	4.00839	-0.730888
NM_009000	Rab24	0.00010038	7.28036e-06	-6.79869	3.81071	-0.380461
NM_007619	Cbl	0.000100531	7.29683e-06	6.79732	3.77494	0.417418
NM_001001982	A430105I19Rik	0.000100589	7.30656e-06	-6.84677	3.66182	-0.535307
NM_010164	Eya1	0.000100704	7.3205e-06	-6.8456	4.04725	-1.21518
NM_032396	Kremen1	0.000100704	7.32595e-06	6.84514	3.58061	0.522258
NM_028077	1810055G02Rik	0.000101357	7.379e-06	6.79053	4.04346	0.881538
NM_007805	Cyb561	0.000101362	7.38954e-06	6.83982	3.94292	0.917352
NM_007563	Bpgm	0.000101362	7.39045e-06	-6.78959	3.74028	-0.458463
NM_145930	AW549877	0.000102786	7.49994e-06	-6.78069	3.66023	-0.451411
NM_134065	Epdr1	0.000103281	7.54171e-06	6.80889	3.55732	0.456199
NM_007599	Capg	0.000103327	7.55072e-06	6.82654	3.83912	0.946783
NR_073427	Eci2	0.000103863	7.59553e-06	-6.82291	3.77342	-0.656451
NM_013530	Gnb3	0.000104258	7.63015e-06	-6.77028	1.88652	-2.36568
NM_001293664	Camk2d	0.00010477	7.67354e-06	6.76685	4.00076	0.919232
NM_011048	Pcsk6	0.00010477	7.67909e-06	-6.77629	3.74689	-0.55119
NM_009396	Tnfaip2	0.000105437	7.73866e-06	-6.81144	3.73401	-0.989985
NM_198653	Iars2	0.000105437	7.73954e-06	-6.76167	3.55905	-0.313914
NM_009932	Col4a2	0.000105533	7.75241e-06	6.81035	3.5233	0.65007
NM_177845	Pla2g4e	0.000106075	7.798e-06	6.80675	3.67563	0.900459
NM_001163766	Wdr90	0.000106163	7.81028e-06	6.75617	3.97246	0.77635
NM_001013390	Scn4b	0.00010667	7.85344e-06	-6.8024	3.50939	-0.947196
NM_028292	Ppme1	0.000106792	7.86826e-06	6.80124	3.64464	0.881797
NM_178406	Gpr153	0.00010692	7.88358e-06	6.75053	3.80196	0.579234
NM_139228	Rhbdl3	0.000106954	7.89189e-06	6.7499	3.97445	0.881381
NR_040714	Plet1os	0.000107164	7.91326e-06	-6.74826	3.96552	-1.08727
NM_020034	Hist1h1b	0.000107559	7.94835e-06	6.79503	3.66089	3.10691
NM_145628	Usp11	0.000107615	7.95835e-06	6.74484	3.90034	0.442749
NM_023167	Mrpl4	0.000107691	7.96989e-06	-6.74396	3.66685	-0.466188
NM_001004365	Actr3b	0.000108142	8.00917e-06	-6.79036	3.96705	-1.8082
NM_023697	Rdh14	0.000108461	8.03879e-06	-6.73877	3.64235	-0.419165
NM_023133	Rps19	0.000108484	8.05358e-06	6.78143	3.51268	0.475324
NM_001163668	Tnnt3	0.000108484	8.05788e-06	-6.73734	3.46691	-0.426887
NM_027457	Tmem242	0.000108484	8.05827e-06	-6.73731	3.57368	-0.359295
NM_001301340	Hnrnpk	0.000108741	8.08332e-06	6.73544	3.62713	0.393699
NM_022997	Vps35	0.000108912	8.10201e-06	-6.73404	3.49467	-0.325627
NM_012037	Vat1	0.000109164	8.12674e-06	6.76496	3.66247	0.566988
NM_026633	Fam195a	0.000109346	8.14632e-06	-6.77995	3.70119	-0.818563
NM_010415	Hbegf	0.000109419	8.1577e-06	6.7791	3.81492	1.33395
NM_009624	Adcy9	0.000109522	8.17138e-06	-6.77807	3.53372	-0.677044
NM_013876	Rnf11	0.000109693	8.19076e-06	-6.77125	3.49463	-0.479703
NM_029554	0610040J01Rik	0.000109693	8.19616e-06	-6.75594	3.93843	-1.26228
NM_001033297	Gm561	0.000109937	8.22247e-06	-6.72515	3.87559	-0.738121
NM_001146124	Psap	0.000109937	8.22642e-06	-6.75365	3.4612	-0.454573
NM_025596	Prelid1	0.00010998	8.23571e-06	6.77327	3.73164	0.689403
NM_020007	Mbnl1	0.000110111	8.25157e-06	-6.77209	3.47695	-0.516398
NM_001290487	Atp5sl	0.000110286	8.27377e-06	-6.77045	3.77909	-0.82819
NM_028623	Cst6	0.000110286	8.27956e-06	-6.72098	3.8722	-0.656475
NM_028794	Nudt9	0.000110286	8.28492e-06	-6.72059	3.58443	-0.326944
NM_198027	Alkbh6	0.000110286	8.2888e-06	6.72031	3.8409	0.483023
NM_027250	Coa7	0.000110559	8.31539e-06	-6.71838	3.8136	-0.558708
NM_020011	Sphk2	0.000110584	8.32333e-06	-6.74403	3.93319	-1.0954
NM_001293666	Camk2d	0.000110589	8.33542e-06	6.71693	3.92735	0.783892
NM_025551	Ndufa12	0.000110589	8.33581e-06	-6.7169	3.45917	-0.400964
NM_001286031	Dhx32	0.000110666	8.35144e-06	-6.72348	3.58626	-0.489151
NM_153178	Ago2	0.000110666	8.35372e-06	6.76457	3.47472	0.561582
NM_146094	Fads1	0.000111383	8.41397e-06	6.76017	3.72931	0.703977
NM_178388	Tmem202	0.000111676	8.44225e-06	6.70927	3.50413	1.5983
NR_110496	A330074K22Rik	0.000111779	8.45615e-06	6.75711	3.75324	0.924388
NM_173429	Zfp775	0.000111836	8.46661e-06	-6.70753	3.74372	-0.477332
NM_001330160	Itga7	0.00011233	8.51009e-06	6.75323	3.62915	0.828584
NM_001029934	Usp32	0.000112445	8.52497e-06	-6.7034	3.51602	-0.273375
NM_013563	Il2rg	0.000112456	8.53246e-06	6.70287	3.86428	1.20338
NM_007617	Cav3	0.000112456	8.53817e-06	6.75121	3.51529	0.700441
NM_029780	Raf1	0.000113078	8.5916e-06	-6.69872	3.42987	-0.296526
NM_019913	Txn2	0.000113229	8.60925e-06	-6.69749	3.43473	-0.385801
NM_080463	Pofut1	0.000113791	8.66389e-06	6.69369	3.55107	0.352571
NM_008905	Ppfibp2	0.000113791	8.66444e-06	-6.74225	3.72473	-0.850591
NM_013472	Anxa6	0.000114054	8.69072e-06	6.7404	3.41498	0.629675
NM_025539	Nudt2	0.000114233	8.71063e-06	-6.69045	3.81906	-0.69982
NM_011295	Rps12	0.000115196	8.79036e-06	6.73344	3.39696	0.648091
NM_009275	Srprb	0.000115907	8.85098e-06	6.68085	3.57018	0.395036
NM_172285	Plcg2	0.000115998	8.86429e-06	6.69204	3.86259	0.976565
NM_053092	Kars	0.000116022	8.87243e-06	6.72777	3.41903	0.530855
NM_133777	Ube2s	0.00011661	8.92382e-06	6.67594	3.48949	0.418864
NM_025560	Oxld1	0.000116925	8.95435e-06	-6.67958	3.82903	-0.864673
NM_001290421	Flna	0.000116947	8.96241e-06	6.72162	3.42861	0.547378
NM_178912	Fancm	0.000117128	8.9827e-06	6.67199	3.81639	0.769879
NM_026416	S100a16	0.000117192	8.99399e-06	6.67435	3.49713	0.47037
NM_001293663	Camk2d	0.000117233	9.00356e-06	6.71883	3.68927	0.783877
NM_001305432	Akna	0.000117298	9.01502e-06	6.66984	3.84126	0.830253
NM_172711	Guf1	0.000117816	9.06494e-06	-6.66652	3.52747	-0.378507
NM_001163945	Rpl3l	0.000117816	9.07078e-06	-6.7143	3.37146	-0.747659
NM_144837	Ice1	0.000117816	9.07843e-06	-6.66563	3.38392	-0.375208
NR_040745	B230312C02Rik	0.000117816	9.08065e-06	6.66549	3.33552	1.31419
NM_001291215	Myo18a	0.000117897	9.09334e-06	6.71278	3.37005	0.760732
NM_145974	N4bp3	0.000118005	9.10817e-06	6.66367	3.78395	0.737829
NM_175272	Nav2	0.000118248	9.13336e-06	6.71011	3.55523	1.06093
NM_011419	Kdm5d	0.000118677	9.17304e-06	-6.68885	3.55849	-0.569081
NM_001111272	Stau2	0.000119402	9.23556e-06	6.70334	3.38509	0.573329
NM_028759	Dcaf6	0.000120192	9.3033e-06	-6.67765	3.34157	-0.44492
NM_001172146	Aimp2	0.00012028	9.31665e-06	6.69802	3.61393	0.848247
NM_001290816	Ablim1	0.000121284	9.40517e-06	6.69227	3.33145	0.926899
NM_029840	Tstd3	0.000121284	9.41038e-06	-6.65264	3.71455	-0.737605
NM_178741	Klhl8	0.000121284	9.4144e-06	-6.64387	3.6228	-0.464477
NM_028791	Cmtr1	0.000121405	9.43042e-06	-6.64285	3.41232	-0.318046
NM_145743	Lace1	0.000122364	9.51163e-06	-6.67853	3.60224	-0.664871
NM_001036293	Nrbf2	0.000122369	9.51869e-06	-6.63727	3.65756	-0.503318
NM_019657	Hsd17b12	0.000123054	9.58409e-06	6.68081	3.65501	0.791109
NM_001164216	Romo1	0.000123054	9.58544e-06	-6.6331	3.56387	-0.523559
NM_008173	Nr3c1	0.000123127	9.59793e-06	-6.67994	3.31434	-0.524027
NM_025318	Emc6	0.000123496	9.63342e-06	-6.63011	3.41831	-0.388221
NM_013548	Hist1h3f	0.000123591	9.64762e-06	6.66429	3.77578	1.00413
NM_001169577	Ube2h	0.000124418	9.71895e-06	-6.67233	3.41059	-0.709951
NM_027297	Prpf4	0.000124548	9.73594e-06	-6.62378	3.43263	-0.313607
NM_177707	Stac3	0.000126299	9.87977e-06	-6.61502	3.291	-0.36739
NM_177564	Dhrs11	0.000126897	9.93349e-06	-6.65908	3.49635	-0.79342
NM_008753	Oaz1	0.000126939	9.9437e-06	-6.61117	3.26631	-0.374215
NM_025598	Ppdpf	0.000127273	9.97859e-06	-6.60908	3.62906	-0.460321
NM_001159324	Gaa	0.000127273	9.98387e-06	-6.65601	3.33904	-0.594315
NM_001146161	Slc11a2	0.00012743	1.0008e-05	6.65455	3.48707	0.930761
NM_018888	Uqcc1	0.00012743	1.00132e-05	-6.65423	3.31486	-0.535593
NM_029938	H2afv	0.00012743	1.00223e-05	-6.60648	3.49152	-0.408157
NM_001080981	Ddx23	0.00012743	1.0024e-05	-6.60637	3.31931	-0.259932
NM_001044720	Abcc9	0.000127597	1.00442e-05	-6.60517	3.29939	-0.403366
NM_173397	Fitm2	0.000128473	1.01282e-05	-6.64732	3.30899	-0.605492
NM_029362	Chmp4b	0.000128473	1.01314e-05	-6.60002	3.28883	-0.267194
NM_001081365	Cystm1	0.000128473	1.01342e-05	6.62481	3.37707	0.496131
NM_001290481	Rxra	0.000129046	1.01865e-05	-6.60103	3.34779	-0.453653
NM_025474	Mrps14	0.000129449	1.02255e-05	-6.59451	3.40611	-0.456547
NM_025504	Atp5sl	0.000129469	1.02341e-05	-6.64101	3.63482	-0.990576
NM_009098	Rps8	0.000129497	1.02434e-05	6.64047	3.23822	0.472712
NM_012053	Rpl8	0.000129786	1.02734e-05	6.59172	3.21905	0.327202
NM_007620	Cbr1	0.000129857	1.02861e-05	-6.59098	3.62385	-0.613409
NM_133752	Opa1	0.000129881	1.02951e-05	-6.61625	3.26306	-0.445517
NM_177697	Vwa3a	0.000129885	1.03026e-05	-6.63698	3.43506	-2.11506
NM_009415	Tpi1	0.000129934	1.03135e-05	-6.5894	3.20781	-0.419062
NM_025994	Efhd2	0.000130001	1.03288e-05	6.63188	3.63124	0.829688
NM_199197	Rbfa	0.000130001	1.03332e-05	-6.58826	3.48981	-0.430429
NM_001033668	Dnah1	0.000130486	1.03859e-05	6.58523	3.171	1.80575
NM_177461	Micall1	0.000130486	1.0386e-05	6.6321	3.28545	0.587588
NM_025708	Tmem186	0.000131254	1.04558e-05	-6.58124	3.46121	-0.445097
NM_024230	Smtnl1	0.000131254	1.04615e-05	-6.58091	3.19649	-0.394357
NM_023290	Mkrn2	0.000131801	1.05123e-05	-6.57803	3.3199	-0.350205
NR_015502	E030003E18Rik	0.000131889	1.05265e-05	-6.62142	3.64898	-0.89846
NM_019749	Gabarap	0.000132333	1.05692e-05	-6.57481	3.23008	-0.362569
NM_001003955	Rab11fip5	0.000132796	1.06135e-05	6.619	3.24271	0.666279
NM_016894	Ramp1	0.000133328	1.06633e-05	-6.61617	3.35358	-0.935664
NM_133734	Dcaf11	0.00013373	1.07028e-05	-6.61393	3.33597	-0.68702
NM_025275	Amz2	0.000134156	1.07442e-05	-6.56504	3.29915	-0.393842
NM_029870	Crebrf	0.000134406	1.07716e-05	-6.58879	3.24527	-0.456026
NR_045268	2810013P06Rik	0.000134766	1.08079e-05	-6.56153	3.61948	-0.559747
NM_001330702	Rps6ka5	0.000134775	1.0816e-05	-6.56841	3.46078	-0.5892
NM_019960	Hspb3	0.000135272	1.08633e-05	6.60495	3.38981	0.816539
NM_172410	Nup93	0.000135491	1.08883e-05	6.55713	3.46439	0.472864
NM_080557	Snx4	0.000136111	1.09484e-05	-6.60024	3.31229	-0.603291
NM_010799	Minpp1	0.000136111	1.09542e-05	6.55354	3.43616	0.452922
NM_016749	Mybph	0.000136111	1.09605e-05	6.59957	3.66296	4.81971
NM_001311151	Sema3f	0.000136559	1.1004e-05	6.59718	3.61359	1.17268
NM_027174	Col22a1	0.000137283	1.10699e-05	-6.59358	3.29087	-0.906259
NM_001177620	Arpp21	0.000137414	1.10953e-05	6.59219	3.48365	2.10376
NM_026853	Asb11	0.000137414	1.11014e-05	-6.59186	3.29828	-0.674145
NM_001024945	Qsox1	0.000137414	1.1103e-05	6.58807	3.44781	0.675308
NM_001244891	Celf1	0.000137815	1.1143e-05	6.58456	3.47715	0.710765
NM_175260	Myh10	0.000137985	1.11642e-05	6.58846	3.14584	0.955003
NM_021534	Pxmp4	0.000138469	1.1211e-05	-6.54248	3.58428	-0.788195
NM_016769	Smad3	0.000138911	1.12544e-05	-6.58361	3.19942	-0.880304
NM_172884	2900026A02Rik	0.00013931	1.12944e-05	6.58148	3.25366	1.14891
NM_001039075	Ldb3	0.000139777	1.13457e-05	6.57875	3.12361	0.592541
NM_001039184	Cep350	0.000139777	1.13475e-05	-6.5326	3.12845	-0.26589
NM_172780	Slc9a6	0.000141203	1.1471e-05	6.52619	3.17823	0.351452
NM_029005	Mlkl	0.000141256	1.14831e-05	6.52556	3.56925	1.03852
NM_009614	Adam15	0.000141651	1.15281e-05	6.54315	3.24294	0.482931
NM_001199224	Agbl1	0.000141651	1.15307e-05	6.56901	3.15321	0.500785
NM_011623	Top2a	0.000142178	1.15814e-05	6.56637	3.62054	2.93534
NM_145953	Cth	0.000143531	1.1705e-05	-6.55998	3.55677	-1.96054
NM_009686	Apbb2	0.000143531	1.17073e-05	6.5141	3.42717	0.432749
NM_009161	Sgca	0.000144102	1.17618e-05	-6.55707	3.13168	-0.517301
NM_009516	Wee1	0.000144293	1.17853e-05	6.55587	3.60388	1.31973
NM_181819	Wfikkn2	0.000144479	1.18084e-05	-6.55469	3.5435	-1.11645
NM_013541	Gstp1	0.000145236	1.18782e-05	-6.50553	3.4338	-0.450295
NM_010072	Dpm1	0.000145373	1.18974e-05	-6.55018	3.50396	-0.962681
NM_011975	Rpl27a	0.00014596	1.19534e-05	6.54736	3.08339	0.49923
NM_146165	Aimp2	0.000146764	1.20274e-05	6.54365	3.3515	0.71571
NM_011604	Tlr6	0.000146995	1.20544e-05	6.49682	3.35569	1.10858
NM_026844	Cmc2	0.000147802	1.21286e-05	-6.49319	3.49348	-0.603231
NM_001284386	3830406C13Rik	0.000150236	1.23417e-05	-6.4829	3.53976	-0.863007
NM_030609	Hist1h1a	0.000150236	1.2351e-05	6.52771	3.35862	2.78527
NM_001163478	Rabggtb	0.000150236	1.2353e-05	-6.51	3.28366	-0.578096
NM_001077363	Ptbp1	0.000150604	1.23916e-05	6.52575	3.35455	0.730234
NM_001085385	1600014C10Rik	0.000150893	1.24236e-05	-6.5242	3.39018	-0.840041
NM_001024919	Bod1	0.000151504	1.24822e-05	-6.47621	3.06246	-0.351259
NM_172396	Smim7	0.000151803	1.2516e-05	6.47461	3.09137	0.320901
NM_001310514	Mbnl1	0.000151803	1.25234e-05	-6.5194	3.13077	-0.679881
NM_007438	Aldoa	0.000151917	1.25412e-05	-6.51282	3.0181	-0.499579
NM_011240	Ranbp2	0.000151988	1.25554e-05	-6.47276	3.01067	-0.395912
NM_013885	Clic4	0.000152044	1.25683e-05	6.51726	3.03358	0.840077
NM_001310540	Tpp2	0.000152217	1.25974e-05	-6.47614	3.09853	-0.431027
NM_001193274	BC048679	0.000152217	1.25993e-05	-6.51578	3.24687	-3.46962
NR_131084	9530020I12Rik	0.000152892	1.26635e-05	-6.51273	3.4333	-2.2153
NM_009046	Relb	0.000155774	1.29108e-05	6.50116	3.49806	1.10009
NM_008446	Kif4	0.000156421	1.2973e-05	6.46841	3.03302	2.23198
NM_009091	Rps15	0.00015669	1.30039e-05	6.45397	2.98515	0.393832
NM_016897	Timm23	0.000156891	1.30292e-05	-6.45092	2.98682	-0.363984
NM_001081363	Cenpf	0.000157589	1.30957e-05	6.49265	3.5009	2.06731
NM_008551	Mapkapk2	0.000157814	1.31287e-05	-6.45698	2.96442	-0.420968
NM_173440	Nrip1	0.000157814	1.31317e-05	6.491	3.11475	0.534119
NM_001284279	Rnf146	0.000157943	1.31511e-05	-6.44543	3.07306	-0.38498
NM_001291052	Gpcpd1	0.000158264	1.31865e-05	-6.48851	3.45178	-1.14223
NM_023245	Palmd	0.000159032	1.32592e-05	-6.48523	3.02622	-0.547069
NM_010655	Kpna2	0.000159298	1.32914e-05	6.48378	3.2206	0.709588
NR_045843	Gm5420	0.000159298	1.32988e-05	-6.43908	1.37852	-3.6201
NM_025768	Grtp1	0.000159707	1.33417e-05	-6.43696	3.47483	-0.782378
NM_028838	Lrrc2	0.000159789	1.33574e-05	-6.43627	2.956	-0.372693
NM_001291234	Cux1	0.000160332	1.34126e-05	6.47835	3.10071	0.67972
NM_026238	Narfl	0.000160332	1.34203e-05	-6.45672	3.12169	-0.502775
NM_022993	Lrp10	0.000160415	1.34361e-05	6.45212	3.09669	0.483704
NM_001302268	Aktip	0.000162074	1.35839e-05	-6.42638	3.21749	-0.427233
NM_178440	Myo1g	0.000163654	1.37272e-05	6.44332	3.44812	1.18947
NM_025403	Nop10	0.000163654	1.37342e-05	-6.4411	3.16303	-0.548228
NM_025337	Akr7a5	0.000163913	1.3765e-05	-6.4186	3.22059	-0.451337
NM_025950	Cdc37l1	0.000164041	1.37846e-05	-6.46202	3.02627	-0.570312
NM_025339	Tmem42	0.000164468	1.38296e-05	-6.41585	3.44092	-0.778955
NM_001013382	Lrrc52	0.000165471	1.3923e-05	-6.45606	3.37775	-1.89731
NM_001252313	Ncor1	0.000166156	1.39897e-05	-6.40908	2.91379	-0.290786
NM_001014976	Espl1	0.000166192	1.40018e-05	6.40858	3.08595	1.87497
NM_009478	Urod	0.000166507	1.40375e-05	-6.41223	3.08154	-0.480725
NM_001289771	Exoc1	0.00016653	1.40485e-05	6.40662	3.28245	0.583812
NM_001302540	Mcm5	0.000166968	1.40947e-05	6.44876	3.3016	2.01774
NM_001195086	Ppfia1	0.000167055	1.41248e-05	-6.44748	3.2407	-1.09792
NM_133783	Ptges2	0.000167055	1.41265e-05	-6.41432	3.08916	-0.499311
NM_001242390	Trip10	0.000167055	1.41295e-05	-6.44729	2.98627	-0.651139
NM_013640	Psmb10	0.000167628	1.41953e-05	6.40052	3.2661	0.515735
NM_001252591	Smpx	0.000167628	1.42036e-05	6.44417	3.15072	0.820034
NM_172695	Plaa	0.000167628	1.42055e-05	-6.42466	2.9718	-0.451732
NM_001331109	Akt2	0.000168216	1.42645e-05	-6.39767	2.93352	-0.348856
NM_009517	Zmat3	0.000168621	1.43111e-05	6.43968	3.11289	1.03679
NM_027130	Afg3l2	0.000168621	1.43212e-05	-6.43852	2.93443	-0.467525
NM_001276284	Aip	0.000168621	1.43266e-05	-6.39512	3.1235	-0.417243
NM_001253807	Ywhaz	0.000168737	1.43456e-05	6.39434	2.94274	0.344566
NM_177606	Plekhh2	0.000168765	1.43573e-05	6.39387	3.2189	0.509079
NM_178214	Hist2h2be	0.000168908	1.43787e-05	-6.39299	3.39794	-0.629098
NM_026369	Arpc5	0.000169668	1.44526e-05	6.43321	3.09477	0.580739
NM_134033	Ccdc117	0.000169819	1.44749e-05	-6.38908	3.02367	-0.395453
NM_029787	Cyb5r3	0.00016986	1.44877e-05	6.43238	2.94126	0.597876
NM_001290010	Ache	0.000170275	1.45408e-05	6.4302	3.35676	1.22781
NM_145574	Ccdc136	0.000170275	1.45417e-05	6.43016	3.35299	1.31698
NM_145939	Alg3	0.000170419	1.45633e-05	6.38551	3.39317	0.653512
NR_033145	Dand5	0.000171299	1.46526e-05	-6.38193	3.33202	-0.590991
NM_026182	Mtfr1	0.000171299	1.46573e-05	-6.38174	3.11684	-0.352867
NM_138664	Dnajc28	0.000171567	1.46896e-05	-6.42414	3.17817	-1.13218
NM_011792	Bace1	0.000171874	1.47253e-05	6.4227	3.04276	0.582183
NM_201389	Plec	0.000172196	1.47695e-05	6.42092	2.95124	0.673659
NM_024196	Tbc1d20	0.000172196	1.47718e-05	6.37719	3.0603	0.393644
NM_175150	Txndc15	0.000172278	1.47961e-05	-6.37622	3.07325	-0.380046
NM_009008	Rac2	0.000172278	1.47977e-05	6.37616	3.36619	0.88874
NM_178726	Ppm1l	0.000173105	1.48782e-05	-6.41656	2.95196	-0.851598
NM_011374	St8sia1	0.000173489	1.49207e-05	6.37131	3.26913	1.27724
NM_011828	Hs2st1	0.000173768	1.49542e-05	6.37	3.01553	0.366654
NM_133765	Fbxo31	0.000174533	1.50296e-05	-6.41054	2.91026	-0.923105
NM_001291017	Pdxdc1	0.000175044	1.50832e-05	-6.36497	2.87538	-0.330224
NM_177312	6330408A02Rik	0.00017535	1.51281e-05	-6.36323	3.21861	-0.458399
NM_178624	Fbxl2	0.00017535	1.51288e-05	6.36321	3.35012	1.0431
NM_023048	Asb4	0.000175386	1.51415e-05	-6.36552	3.3055	-0.808775
NM_013852	Abcf3	0.000175498	1.51695e-05	-6.36164	2.90713	-0.29715
NM_010436	H2afx	0.000175498	1.51704e-05	6.36182	3.32212	1.21373
NM_145604	D230025D16Rik	0.000176222	1.52426e-05	-6.40218	3.10197	-0.736654
NM_153573	Fkbp14	0.000178105	1.54153e-05	6.35224	3.23426	0.590305
NM_001024504	Dcun1d2	0.000178477	1.54572e-05	-6.39389	2.95406	-0.62296
NM_176833	Ppm1f	0.000178512	1.547e-05	6.35017	2.89885	0.38983
NM_001111078	Uhrf1	0.000179328	1.55506e-05	6.39031	2.68655	3.15908
NM_033270	E2f6	0.000179876	1.56103e-05	-6.37361	2.85604	-0.448692
NM_011931	Rfwd2	0.000179876	1.56187e-05	-6.34458	2.84177	-0.299615
NM_001080929	Cdr2l	0.000179876	1.56276e-05	6.37812	3.29894	0.956666
NM_001163488	Pfkm	0.000179941	1.56452e-05	-6.38672	2.79152	-0.674885
NM_022814	Svep1	0.000179941	1.56531e-05	6.38642	2.85427	0.570909
NM_001177568	Zfp970	0.000181321	1.57854e-05	-6.34853	2.89871	-0.446726
NM_010066	Dnmt1	0.000181321	1.57929e-05	6.38115	3.264	0.962209
NM_016701	Nes	0.000182118	1.58724e-05	6.37817	2.79073	0.845418
NM_080858	Asb12	0.000182184	1.58881e-05	-6.34081	3.07536	-0.571456
NM_001081203	Sbno1	0.000182298	1.5908e-05	-6.33386	2.79344	-0.298652
NM_007520	Bach1	0.00018268	1.59514e-05	-6.37523	2.8735	-0.541164
NM_021448	Elp2	0.000183611	1.60427e-05	6.32895	2.94843	0.30445
NM_007772	Hivep1	0.000183862	1.60805e-05	6.37045	2.86218	0.664964
NM_080462	Hnmt	0.000183862	1.60848e-05	-6.32742	3.19452	-1.31407
NM_008721	Npdc1	0.000184197	1.61242e-05	6.32599	3.2019	0.577203
NM_026880	Pink1	0.000185429	1.62422e-05	-6.32384	2.73885	-0.418874
NM_146174	Tcaf2	0.0001868	1.63725e-05	6.31708	3.27707	0.747522
NM_028121	Adpgk	0.000186934	1.63945e-05	6.31917	3.07981	0.604678
NM_138582	Vwa7	0.000188308	1.65253e-05	-6.35431	3.08173	-0.939058
NM_001302266	Aktip	0.00018915	1.66095e-05	-6.30871	3.03423	-0.427069
NM_001165256	Dcaf4	0.000189732	1.66711e-05	-6.34912	3.14488	-0.960617
NM_023215	Chtop	0.000190139	1.67172e-05	-6.34114	2.87564	-0.506472
NM_199195	Bckdhb	0.00019025	1.67374e-05	-6.34677	3.0273	-0.749141
NM_031256	Plekha3	0.000190968	1.68204e-05	6.30136	3.01063	0.447412
NM_146153	Thrap3	0.000190968	1.68215e-05	-6.30132	2.72771	-0.329464
NM_030206	Cygb	0.000191766	1.69023e-05	6.34098	2.91801	0.689341
NM_029092	Trmt10c	0.00019201	1.69354e-05	-6.29739	3.0035	-0.459414
NM_013468	Ankrd1	0.00019201	1.69448e-05	6.33949	2.84063	2.71085
NM_021299	Ak3	0.000193825	1.71156e-05	-6.30879	2.79043	-0.43904
NM_001163610	Nhsl2	0.000194296	1.71679e-05	6.30513	2.97368	0.568464
NM_001007589	Akirin2	0.000194379	1.71859e-05	-6.28886	2.87717	-0.322594
NM_080555	Plpp3	0.000194433	1.72013e-05	6.29309	2.70115	0.388885
NM_033444	Clic1	0.000194888	1.726e-05	6.32861	2.9762	0.825192
NM_024469	Bhlhe41	0.000194888	1.72628e-05	6.32851	2.89624	1.37686
NM_001080948	Larp4	0.000195352	1.73147e-05	-6.32675	3.01823	-0.845402
NM_001032378	Pecam1	0.000195359	1.7326e-05	6.32636	2.76272	0.522186
NM_199308	Mast3	0.000196025	1.73958e-05	6.2818	3.2182	0.764029
NM_152812	Otud6b	0.000196155	1.7418e-05	-6.28105	2.73221	-0.36722
NM_001163425	Myeov2	0.000196675	1.748e-05	-6.27899	2.892	-0.38022
NM_178589	Tnfrsf21	0.000196675	1.74858e-05	6.32094	2.85414	0.620364
NM_177710	Ssh2	0.000197026	1.75278e-05	-6.30846	2.70157	-0.434068
NM_025919	Rpl11	0.000197079	1.75433e-05	6.31901	2.69585	0.460492
NM_207634	Rps24	0.000198544	1.76846e-05	6.31428	2.96134	1.12821
NM_028072	Sulf2	0.000199456	1.77768e-05	6.27301	2.99714	0.600529
NM_001045558	Pick1	0.000199643	1.78044e-05	-6.30129	2.88083	-0.549281
NM_026220	Mfap1a	0.000199829	1.78319e-05	-6.26742	2.86609	-0.319616
NM_172838	Slc16a12	0.000200632	1.79145e-05	6.26473	3.18616	0.893532
NM_001136181	Hsbp1l1	0.000200762	1.79549e-05	-6.26343	2.49623	-1.55377
NM_019641	Stmn1	0.000200762	1.79551e-05	6.30533	3.20117	1.48192
NM_001253708	Mbnl1	0.000200762	1.79592e-05	-6.3052	2.72527	-0.545771
NM_023140	Glrx3	0.000202826	1.81549e-05	-6.257	2.74931	-0.380645
NM_001310152	Dysf	0.000203156	1.81955e-05	6.2975	2.76634	0.807161
NM_027153	Pir	0.000203204	1.82175e-05	-6.255	3.16667	-0.873988
NM_027193	Dph5	0.000203204	1.82221e-05	6.2755	3.07747	0.758393
NM_027275	Ptcd3	0.000203978	1.83027e-05	-6.28874	2.68005	-0.4487
NM_011101	Prkca	0.000204123	1.83269e-05	6.29327	2.69881	0.507117
NM_009828	Ccna2	0.000205939	1.85012e-05	6.2877	3.01438	2.68321
NM_011590	Timm17a	0.000205993	1.85174e-05	-6.24554	2.64671	-0.367177
NM_008566	Mcm5	0.000206406	1.85658e-05	6.26424	2.96523	1.7658
NM_001003950	Rab3ip	0.000206691	1.86027e-05	-6.24288	2.86274	-0.38311
NM_177727	Lsm14b	0.00020689	1.86351e-05	-6.24187	2.7932	-0.359023
NM_008210	H3f3a	0.00020689	1.86434e-05	-6.2832	2.66253	-0.480765
NM_001014390	Dyrk2	0.000208183	1.87712e-05	-6.27918	2.85836	-0.639277
NM_177420	Psat1	0.000208914	1.88486e-05	6.27676	3.12107	1.70247
NM_001310679	Obsl1	0.000209095	1.88764e-05	6.26699	3.15032	1.113
NM_023305	Ubap1	0.000209909	1.89656e-05	-6.23169	2.75404	-0.418598
NM_026306	Trmt112	0.000209909	1.89751e-05	6.26831	3.03959	0.811105
NM_025762	4933434E20Rik	0.000209909	1.89844e-05	-6.23111	2.75208	-0.32898
NM_177366	Gpr157	0.000210256	1.90273e-05	-6.27122	2.82496	-1.72804
NM_016754	Mylpf	0.000210451	1.90564e-05	6.27032	2.58992	0.594002
NM_011607	Tnc	0.000210569	1.90786e-05	6.26964	2.7235	2.63557
NM_001145950	5730409E04Rik	0.00021191	1.92118e-05	-6.26555	3.06275	-1.03714
NM_010273	Gdi1	0.000212346	1.9263e-05	6.22269	2.70054	0.302128
NM_001081456	Plcd4	0.000214001	1.94248e-05	-6.25908	3.09874	-1.36996
NM_001195632	Arhgap32	0.000214427	1.94752e-05	6.24186	2.89717	0.635688
NM_023214	Slc30a7	0.000215085	1.9551e-05	6.21411	2.80311	0.490053
NM_177350	Gldn	0.000215085	1.95585e-05	6.21388	3.08288	1.02129
NM_145371	Eif2b1	0.000215094	1.95712e-05	-6.21351	2.77927	-0.317114
NM_153177	Ago4	0.000215758	1.96434e-05	-6.21138	2.79181	-0.32813
NM_010117	Rhbdf1	0.000216092	1.96856e-05	6.25126	2.78832	0.57898
NM_001013441	Ric8b	0.000217715	1.98454e-05	-6.24652	2.75476	-0.794452
NM_026332	Dnajc19	0.000218136	1.98957e-05	-6.20401	2.779	-0.420828
NM_021556	Mrps30	0.000218746	1.99634e-05	-6.20205	2.75025	-0.414764
NM_008788	Pcolce	0.000220862	2.01686e-05	6.23705	2.63935	0.680786
NM_001284402	P2rx7	0.000221196	2.02111e-05	6.19565	3.04826	1.22184
NM_013556	Hprt	0.000221202	2.02238e-05	6.22747	2.69698	0.508102
NM_007823	Cyp4b1	0.000221469	2.02604e-05	6.19352	2.99871	0.669924
NM_001177945	Aamdc	0.00022281	2.03975e-05	-6.22626	2.73741	-0.549206
NM_172841	Slco5a1	0.00022281	2.04171e-05	-6.22542	2.52765	-0.439159
NM_010860	Myl6	0.00022281	2.0421e-05	6.20608	2.94894	0.724163
NM_018867	Cpxm2	0.00022281	2.04319e-05	-6.22945	2.71032	-0.619152
NM_001113423	Slain2	0.000223045	2.04656e-05	6.20782	2.59294	0.427941
NM_001099288	Arhgap44	0.000223461	2.05161e-05	6.22705	2.9614	0.913863
NM_001177369	Nfkb2	0.000223559	2.05373e-05	6.22644	2.86386	1.13314
NM_010296	Gli1	0.000223878	2.05789e-05	6.18452	3.04993	0.872813
NR_027967	Hhatl	0.000224112	2.06127e-05	-6.2243	2.70099	-0.769824
NM_030692	Sacm1l	0.000226758	2.08685e-05	-6.21708	2.59781	-0.497268
NM_173753	Fnip1	0.000226869	2.08911e-05	-6.21645	2.50276	-0.604824
NM_018784	St3gal6	0.000226966	2.09125e-05	-6.18939	2.67429	-0.478323
NM_016721	Iqgap1	0.000227459	2.09703e-05	6.21424	2.51786	0.499182
NM_001256033	Otud4	0.000227472	2.0984e-05	-6.19445	2.55146	-0.422675
NM_133794	Qars	0.000228004	2.10564e-05	-6.1713	2.5725	-0.294676
NM_019417	Pdlim4	0.000228004	2.1058e-05	6.17126	2.99913	0.518379
NR_040404	Gm15417	0.000228268	2.10949e-05	-6.17025	2.78084	-1.39888
NM_139303	Kif18a	0.000228306	2.11135e-05	6.16974	3.0383	0.995876
NR_015483	3110039I08Rik	0.000228306	2.11316e-05	6.16925	2.96567	0.659019
NM_001081274	Pgd	0.000228306	2.1136e-05	6.16913	2.82789	0.430797
NM_025882	Pole4	0.000228478	2.11676e-05	6.16827	2.73505	0.442061
NM_011777	Zyx	0.000228478	2.11769e-05	6.20851	2.80351	0.886808
NM_001302214	Atp5j	0.000228629	2.12034e-05	-6.20777	2.67356	-0.559905
NM_025387	Tmem14c	0.000229678	2.1317e-05	-6.16855	2.638	-0.452372
NM_025654	Rdm1	0.000229678	2.13259e-05	-6.16398	2.94921	-0.618446
NM_001331107	Akt1	0.000229867	2.1356e-05	-6.16317	2.5476	-0.315373
NM_145941	Eif4g1	0.00023033	2.14184e-05	-6.16603	2.46401	-0.386975
NM_001177402	Cebpzos	0.00023033	2.14277e-05	-6.17455	2.90755	-0.721137
NM_001039151	Cd44	0.00023033	2.14518e-05	6.20097	2.75271	1.12299
NM_153550	Dirc2	0.00023033	2.14521e-05	-6.16058	2.53636	-0.286631
NM_001002008	Zfp948	0.00023033	2.14622e-05	6.19737	2.84027	0.702263
NM_172540	Trmt2b	0.000230885	2.15265e-05	-6.19894	2.82681	-0.785919
NM_001253390	Mtfr1	0.000231732	2.16182e-05	-6.15614	2.68951	-0.361606
NM_009394	Tnnc2	0.000233623	2.18074e-05	-6.15113	2.43723	-0.384972
NM_001198766	Postn	0.000234052	2.18603e-05	6.18996	2.68354	3.45787
NM_019765	Clip1	0.000234491	2.19141e-05	-6.17637	2.44358	-0.428407
NM_053122	Immp2l	0.000234957	2.19705e-05	-6.14685	2.95694	-0.707863
NM_024281	Rrbp1	0.000235147	2.20011e-05	6.14605	2.4792	0.363079
NM_011290	Rpl6	0.000236106	2.21038e-05	6.14337	2.42726	0.354707
NM_026821	Lurap1l	0.000236395	2.2145e-05	6.1423	2.98202	0.743317
NM_177869	Fam185a	0.000236395	2.21567e-05	-6.15083	2.82354	-0.648117
NM_023041	Pex19	0.000237669	2.22892e-05	-6.13857	2.46306	-0.353165
NM_027098	Mrpl30	0.000237689	2.23041e-05	-6.13819	2.49701	-0.386186
NR_045567	Fam214b	0.000237811	2.23286e-05	6.147	2.92823	0.818605
NM_001008427	Zfp975	0.000239047	2.24578e-05	-6.16599	2.82345	-0.717616
NM_019694	Letm1	0.000239985	2.2559e-05	-6.15349	2.47462	-0.422541
NM_026776	Vps25	0.00024054	2.26326e-05	6.12979	2.62766	0.369914
NM_001033302	Ciart	0.00024054	2.26595e-05	6.16902	2.96276	1.99621
NM_001085440	Smcr8	0.00024054	2.26606e-05	-6.16899	2.49454	-0.597054
NM_028013	Endod1	0.00024054	2.26638e-05	6.15422	2.75678	0.641409
NM_008292	Hsd17b4	0.0002409	2.2711e-05	-6.1677	2.46698	-0.557066
NM_011313	S100a6	0.000241102	2.27433e-05	6.16687	2.50452	0.627554
NM_177721	Ranbp6	0.000241251	2.27705e-05	-6.1263	2.56672	-0.418742
NR_040291	6430706D22Rik	0.000241574	2.28142e-05	6.1252	2.66003	0.469569
NM_001286601	Clasp2	0.000242188	2.28855e-05	-6.16324	2.82014	-0.838143
NM_001004140	Ckap2	0.000243915	2.3062e-05	6.15877	2.36467	2.83928
NM_134122	Nrm	0.000244433	2.31365e-05	6.11715	2.70603	1.18314
NM_008379	Kpnb1	0.000244433	2.31378e-05	6.11712	2.39577	0.348835
NM_018747	Akap7	0.000244486	2.31561e-05	-6.11667	2.60294	-0.393067
NM_008211	H3f3b	0.000245086	2.32265e-05	6.15464	2.41119	0.641213
NM_021539	Wsb2	0.000245943	2.33212e-05	6.11259	2.39753	0.321459
NM_001276292	Wwp1	0.000246045	2.33443e-05	-6.15169	2.6267	-0.861833
NM_026064	Myl12a	0.000246051	2.33583e-05	6.15134	2.37637	0.926983
NM_010683	Lamc1	0.000246544	2.34187e-05	6.1102	2.36814	0.34164
NM_144818	Ncaph	0.0002466	2.34375e-05	6.10974	2.83826	1.37187
NM_016757	Wbp1	0.000247206	2.35086e-05	-6.14761	2.73794	-0.700878
NM_001045520	Clint1	0.000247789	2.35776e-05	-6.10632	2.44281	-0.3134
NM_001159555	Cd36	0.000248009	2.36122e-05	-6.14506	2.45244	-0.825331
NM_009609	Actg1	0.000248079	2.36383e-05	6.14441	2.37055	0.828105
NM_001033606	Acsl3	0.000248079	2.3646e-05	-6.14422	2.79907	-1.12105
NM_001165902	Ctnnb1	0.000248513	2.37009e-05	-6.13904	2.36804	-0.437816
NM_026033	Gatad1	0.000248625	2.37311e-05	-6.10261	2.43857	-0.233562
NM_183186	Foxn3	0.000248625	2.37389e-05	-6.14194	2.39369	-0.515432
NM_026856	Zfp644	0.000249829	2.38675e-05	-6.09932	2.38858	-0.370302
NM_009496	Vamp1	0.000250334	2.39295e-05	-6.09854	2.80008	-0.688545
NM_181416	Arhgap11a	0.000250471	2.39563e-05	6.12628	2.92009	1.21976
NM_028493	Rhobtb3	0.000251625	2.40805e-05	-6.09424	2.55694	-0.410479
NM_001282042	Sh3glb1	0.000251734	2.41047e-05	-6.09366	2.35248	-0.343739
NM_001081557	Camta1	0.000252159	2.41591e-05	6.13175	2.42248	0.74226
NM_019479	Hes6	0.000253172	2.42702e-05	-6.08975	2.84861	-0.658339
NM_001161818	Zfp639	0.000253677	2.43325e-05	-6.08828	2.58056	-0.399454
NM_007996	Fdx1	0.000254224	2.43988e-05	-6.09673	2.64898	-0.567339
NM_001081286	Fat1	0.000254324	2.44224e-05	6.08617	2.39089	0.35916
NM_026412	Knstrn	0.000254431	2.44466e-05	6.0856	2.22444	2.51316
NM_023341	Coq8a	0.000255911	2.46139e-05	-6.12092	2.32336	-0.576928
NM_001289436	Ccdc50	0.000255911	2.46168e-05	-6.12085	2.49886	-1.02609
NM_001291233	Cux1	0.000256974	2.47331e-05	6.11812	2.5148	0.672501
NM_023061	Mcam	0.000257102	2.47595e-05	6.1175	2.41595	0.791667
NM_024212	Rpl4	0.000257172	2.47875e-05	6.07768	2.30224	0.33635
NM_008225	Hcls1	0.000257172	2.47945e-05	6.11668	2.87035	1.10889
NM_172417	Perm1	0.000257653	2.48549e-05	-6.11527	2.31349	-0.75472
NM_139134	Chodl	0.000258881	2.49932e-05	-6.07295	2.73422	-0.647549
NM_001081232	D5Ertd579e	0.000258881	2.50018e-05	-6.07276	2.30297	-0.286651
NM_001253892	Slc4a2	0.000258922	2.50199e-05	6.07235	2.60039	0.47788
NM_172772	Fam63b	0.000260165	2.51543e-05	-6.06928	2.35496	-0.342295
NM_026660	Mfsd10	0.000261793	2.5326e-05	6.0654	2.86533	0.726554
NM_007514	Slc7a2	0.000262013	2.53617e-05	6.10357	2.38898	0.595999
NM_001177804	Sirt3	0.000264182	2.55861e-05	-6.08018	2.7578	-0.766748
NM_025917	Use1	0.000264184	2.56007e-05	-6.05924	2.3531	-0.306216
NM_019637	Styx	0.000266258	2.58269e-05	-6.05421	2.39398	-0.381646
NM_026631	Nhp2	0.000266258	2.58309e-05	6.05413	2.66729	0.572885
NM_001271348	Fbxw11	0.00026705	2.59223e-05	6.06176	2.47812	0.482462
NM_001033484	Iqgap3	0.000267528	2.599e-05	6.08939	2.79307	1.93943
NM_177150	Cenpt	0.000267528	2.59981e-05	6.05045	2.82544	1.0109
NM_145537	Edem2	0.000268549	2.6112e-05	6.04795	2.75946	0.47631
NM_001304739	Mrln	0.000268578	2.61295e-05	-6.0863	2.84223	-1.61481
NM_024184	Asf1b	0.000270148	2.62971e-05	6.04392	2.52024	1.36998
NM_030565	Fam20c	0.000271684	2.64614e-05	6.0619	2.53113	0.559908
NM_053273	Ttyh2	0.000271997	2.6507e-05	6.03939	2.6621	0.621058
NM_133805	Cops8	0.000271997	2.65253e-05	-6.039	2.3391	-0.287899
NM_001144855	Ppfia4	0.000271997	2.65367e-05	6.03875	2.79927	0.94248
NM_001311136	Klhl12	0.000272045	2.65562e-05	-6.06744	2.50319	-0.551398
NM_013826	Mocs2	0.000273111	2.66753e-05	-6.03578	2.535	-0.473338
NM_033617	Atp6v0b	0.000274074	2.67903e-05	-6.03333	2.39439	-0.353893
NM_029857	Tmco4	0.000274074	2.67993e-05	-6.04641	2.67507	-0.696378
NM_010863	Myo1b	0.000274501	2.68561e-05	6.05011	2.43351	0.486486
NM_031867	Tas1r1	0.000276642	2.70808e-05	6.02719	2.32968	1.76886
NM_198937	Hn1l	0.000276712	2.71027e-05	6.06515	2.69752	0.930941
NM_001160038	Ndufs1	0.000277036	2.71497e-05	-6.06415	2.53605	-0.910928
NM_001282001	Rbl2	0.000277301	2.71908e-05	-6.06062	2.53967	-0.619263
NM_008481	Lama2	0.000278066	2.72811e-05	-6.05313	2.22818	-0.419591
NM_001042613	Selenop	0.000278717	2.73602e-05	-6.05969	2.26666	-0.495093
NM_198033	Setx	0.000281991	2.7712e-05	-6.01407	2.20173	-0.265771
NM_001271407	Sorbs3	0.000281991	2.77125e-05	6.0523	2.5495	0.943514
NM_177431	Adamts20	0.000282749	2.78025e-05	6.05043	2.63706	0.853174
NM_001286122	Traf3	0.000283046	2.78472e-05	6.04951	2.47573	0.95076
NM_001101475	F830016B08Rik	0.000283066	2.78647e-05	-6.04914	2.34952	-0.9193
NM_011250	Rbl2	0.000283235	2.78969e-05	-6.04848	2.36136	-0.600788
NM_007970	Ezh1	0.000284261	2.80135e-05	-6.00792	2.29238	-0.331535
NM_173762	Cenpe	0.000284786	2.80808e-05	6.04469	2.65404	2.36398
NM_030180	Usp54	0.000285292	2.81606e-05	6.00494	2.53039	0.562901
NM_019827	Gsk3b	0.000285292	2.8162e-05	6.04302	2.19613	0.452293
NM_019439	Gabbr1	0.00028562	2.821e-05	6.02382	2.51792	0.596804
NM_029100	Selenon	0.000288549	2.85173e-05	5.99779	2.60944	0.587538
NM_009838	Cct6a	0.000288549	2.85308e-05	6.03552	2.19686	0.644236
NM_026194	Ufl1	0.000288797	2.85731e-05	-5.99667	2.29876	-0.304518
NM_026201	Ccar1	0.000288797	2.8587e-05	-5.99724	2.25932	-0.395714
NM_008832	Phka1	0.000290021	2.87334e-05	-6.03144	2.26238	-0.585239
NM_145121	Cacnb1	0.000290021	2.874e-05	6.03131	2.5762	0.795913
NM_181392	Gtf2h5	0.000290396	2.87931e-05	-5.99232	2.4346	-0.384374
NM_001033908	Med22	0.000292858	2.90532e-05	-5.98721	2.66691	-0.648995
NM_001290530	Hist1h2be	0.000295354	2.9317e-05	6.01986	2.69633	1.97901
NM_023270	Rnf128	0.000295754	2.93978e-05	-5.98052	2.38653	-0.440566
NM_001161774	St3gal3	0.000295754	2.94042e-05	-6.01816	2.45507	-0.844454
NM_001033259	Mcu	0.000295754	2.94053e-05	5.9811	2.20496	0.382628
NM_016875	Ybx2	0.000295953	2.94412e-05	-5.97968	2.44005	-1.60947
NM_011982	Homer1	0.000296321	2.94941e-05	-6.0164	2.64101	-0.899317
NM_029409	Mff	0.000298409	2.97183e-05	-5.97437	2.20904	-0.294577
NM_001127261	Trp63	0.000298469	2.97407e-05	6.00616	2.7135	1.07788
NM_001081345	Chd2	0.00029872	2.9782e-05	-5.97315	2.15105	-0.260576
NM_172796	Slfn9	0.00029989	2.9915e-05	5.97486	2.6995	1.14045
NM_001253883	Pkm	0.000300608	3.00032e-05	-5.98205	2.10953	-0.42581
NM_054057	Prosc	0.000302466	3.02073e-05	-6.00266	2.20321	-0.637394
NM_023475	Serhl	0.000302466	3.02218e-05	-5.96484	2.37689	-0.374101
NM_001313979	Srebf1	0.000303894	3.03839e-05	-5.98649	2.56324	-0.74226
NM_016804	Mtx2	0.000303894	3.03977e-05	-5.96156	2.24877	-0.411826
NM_009061	Rgs2	0.000304328	3.04578e-05	-5.96044	2.52744	-0.574804
NM_026116	Bbs2	0.000304798	3.05316e-05	-5.95906	2.64572	-0.546343
NM_025770	Atg10	0.000304798	3.05383e-05	-5.95894	2.50072	-0.542613
NM_001039646	Gbp10	0.000305274	3.06026e-05	-5.99518	2.58752	-1.5479
NM_025976	Bfar	0.000305848	3.06796e-05	-5.99374	2.24118	-0.494454
NM_021385	Rad18	0.000305848	3.06937e-05	5.9689	2.61763	1.41905
NM_172262	Kdm1b	0.000306185	3.07443e-05	-5.95513	2.3057	-0.338886
NM_001170341	Mlf2	0.00030842	3.09856e-05	-5.95071	2.16289	-0.296594
NM_001008543	Mxi1	0.000308783	3.1039e-05	-5.98705	2.47261	-1.17254
NM_001324533	Rpl29	0.00030947	3.1125e-05	5.98264	2.12077	0.424688
NM_201519	Map4k5	0.000310184	3.12138e-05	-5.94655	2.16965	-0.337567
NM_025807	Slc16a9	0.000311812	3.13947e-05	-5.94328	2.58254	-0.594102
NM_013789	Sergef	0.000317469	3.19817e-05	5.93281	2.64422	0.84665
NM_207530	Osbpl1a	0.000317948	3.20473e-05	5.93165	2.40654	0.512234
NM_001190985	Lancl1	0.000318173	3.20874e-05	5.94496	2.27527	0.490569
NM_133435	Nmnat1	0.000318835	3.21717e-05	-5.92946	2.49958	-0.612007
NM_001285902	Eri3	0.000319001	3.22059e-05	-5.92886	2.46964	-0.615744
NM_008304	Sdc2	0.000320065	3.23334e-05	5.96362	2.21972	0.848743
NM_001252287	Ogdh	0.000320065	3.23484e-05	-5.96335	2.04729	-0.737286
NM_001160208	Blzf1	0.000320839	3.24442e-05	-5.92469	2.42715	-0.590646
NM_010744	Tmed1	0.00032091	3.24689e-05	-5.92426	2.42317	-0.556162
NM_199467	Mms22l	0.000321557	3.2552e-05	5.9374	2.40821	1.83413
NM_053267	Selenom	0.000321711	3.25852e-05	5.92224	2.52096	0.600699
NM_008828	Pgk1	0.000322481	3.26809e-05	-5.92059	2.01918	-0.321804
NM_023247	Ndufaf3	0.000322642	3.27148e-05	-5.92	2.50028	-0.52417
NM_019656	Tspan6	0.00032401	3.28713e-05	5.91731	2.556	0.597459
NM_012058	Srp9	0.000327757	3.32694e-05	-5.91051	2.15591	-0.281317
NM_001282044	Schip1	0.000329893	3.35043e-05	5.94325	2.54051	1.67995
NM_175112	Rae1	0.000330986	3.36335e-05	5.90437	2.3369	0.387563
NM_026304	Hikeshi	0.000332866	3.38427e-05	-5.91998	2.33214	-0.579741
NM_080850	Pask	0.00033386	3.39639e-05	5.89886	2.16343	1.85815
NM_001081182	Atp8b2	0.00033386	3.39804e-05	5.91446	2.2219	0.494797
NM_001304432	Eif4g1	0.000334551	3.40691e-05	-5.89712	1.98009	-0.302497
NM_153783	Paox	0.000334931	3.41283e-05	-5.89614	2.56106	-0.669192
NM_170786	Cntf	0.000334931	3.41444e-05	5.89587	2.57678	0.868723
NM_013899	Timm10	0.000335123	3.41824e-05	-5.93179	2.33045	-0.740887
NM_026001	Rnaseh2b	0.000335172	3.42058e-05	5.89486	2.53592	0.647749
NM_026950	Ociad2	0.00033648	3.43576e-05	-5.89782	2.5249	-0.819064
NM_021278	Tmsb4x	0.000338351	3.45672e-05	5.92539	1.99764	0.603048
NM_181409	Mtmr11	0.000338429	3.45937e-05	5.91015	2.42019	0.708879
NM_027321	Lrrc39	0.000339935	3.47663e-05	-5.91074	2.37295	-0.667892
NM_013759	Msrb1	0.000340679	3.4861e-05	-5.92056	2.10065	-0.533442
NM_021502	Trappc2l	0.000340965	3.4909e-05	-5.88339	2.29104	-0.450653
NR_137282	Erdr1	0.000341556	3.49882e-05	5.91848	2.32199	1.53227
NM_019651	Ptpn9	0.000342211	3.5074e-05	5.88074	2.29921	0.398777
NM_011065	Per1	0.000342574	3.51518e-05	5.91582	2.29248	1.66209
NM_023232	Diablo	0.000342574	3.51604e-05	-5.87935	2.08724	-0.309356
NM_021041	Abcc9	0.000342574	3.51675e-05	-5.91098	1.97842	-0.414431
NM_146119	Fam129b	0.000343093	3.52571e-05	5.89743	2.21725	0.525623
NM_178690	Rab3gap1	0.000343093	3.52584e-05	-5.87779	2.01719	-0.32446
NM_008822	Pex7	0.000344472	3.54274e-05	-5.87509	2.21783	-0.367909
NM_013647	Rps16	0.000344472	3.54379e-05	5.91119	1.98844	0.42801
NM_007491	Art5	0.000345806	3.55941e-05	-5.90868	2.10784	-0.501313
NM_153198	Hbp1	0.00034603	3.56361e-05	-5.87179	1.9992	-0.349061
NM_022981	Zfp110	0.000348028	3.58835e-05	-5.8679	2.12342	-0.292135
NM_026854	Dtwd2	0.000348028	3.58933e-05	-5.87627	2.53441	-1.13395
NM_010345	Grb10	0.000348028	3.59084e-05	-5.90366	2.00765	-0.562961
NM_134188	Acot2	0.000348028	3.59181e-05	-5.90351	2.27404	-1.73307
NM_133987	Slc6a8	0.000349189	3.6057e-05	-5.90131	2.32165	-0.823421
NM_001290506	Mid1	0.000350949	3.6258e-05	5.89814	1.72892	3.44292
NM_010950	Numbl	0.000351282	3.63117e-05	5.86123	2.46588	0.705341
NM_001177370	Nfkb2	0.000352263	3.64324e-05	5.89541	2.39759	1.10289
NM_001007268	Dusp13	0.000353517	3.65814e-05	5.89308	1.98767	0.558579
NM_011434	Sod1	0.00035481	3.67346e-05	-5.85472	1.95074	-0.216816
NM_001286263	Ralgapa1	0.00035555	3.68307e-05	-5.88921	2.06726	-0.496419
NM_133979	Ano10	0.000358278	3.71374e-05	-5.84859	2.10951	-0.398846
NM_011654	Tuba1b	0.000358278	3.71525e-05	5.88425	2.3089	0.954505
NM_001284522	Larp4	0.000358329	3.71775e-05	-5.88387	2.26433	-0.692678
NM_001105246	Pcdh19	0.000361069	3.74816e-05	5.87923	2.16656	0.580622
NM_029810	Nt5c2	0.000361244	3.75412e-05	5.87833	2.13251	0.951549
NM_025846	Rras2	0.000361244	3.75471e-05	5.87824	2.08658	0.568944
NR_027290	Uckl1os	0.000361244	3.75591e-05	-5.87806	2.2459	-1.06829
NM_019581	Gtpbp2	0.000361808	3.76375e-05	-5.87687	2.1523	-0.591616
NR_033514	2310015A10Rik	0.000362062	3.76838e-05	-5.87617	2.09364	-0.635397
NM_001042605	Cd74	0.000363404	3.78434e-05	5.87377	2.25276	1.2659
NR_077237	A230009B12Rik	0.000363652	3.78891e-05	5.83734	2.07949	1.46257
NM_175106	Tmem177	0.000364556	3.80033e-05	-5.83566	2.27652	-0.420233
NM_019464	Sh3glb1	0.000366038	3.81778e-05	-5.86876	1.88612	-0.423214
NM_011708	Vwf	0.000366692	3.82662e-05	5.86745	1.92216	0.478382
NM_001081425	Rbm24	0.00036865	3.85064e-05	-5.86389	1.88026	-0.43336
NM_007415	Parp1	0.00036865	3.85108e-05	-5.82821	1.94158	-0.260437
NM_001271806	Agrp	0.000369364	3.86057e-05	5.86242	2.0009	3.84525
NM_001002004	2610507B11Rik	0.000369465	3.86365e-05	-5.82639	1.84416	-0.349199
NM_011778	Coro1b	0.000370905	3.88206e-05	5.82372	2.08744	0.436178
NM_017393	Clpp	0.000370905	3.88276e-05	-5.82362	2.12617	-0.391944
NM_009941	Cox4i1	0.000371881	3.89502e-05	-5.85737	2.04854	-1.0169
NM_175003	Arhgap44	0.000371955	3.89783e-05	5.85696	2.15656	0.782682
NM_007623	Cbx2	0.000373775	3.91895e-05	5.81842	2.45171	0.726684
NM_026876	Trmt1l	0.000374821	3.93345e-05	-5.81635	2.1603	-0.517895
NM_177244	Fastkd1	0.000374821	3.93402e-05	-5.85171	2.18003	-0.65572
NM_008564	Mcm2	0.000375106	3.93907e-05	5.82113	2.33643	0.722999
NM_001024731	Gm20939	0.000375221	3.94233e-05	5.85051	2.26906	0.886412
NM_007644	Scarb2	0.000375232	3.94451e-05	-5.81478	1.85387	-0.333112
NM_011671	Ucp2	0.000375457	3.94893e-05	5.84957	2.26224	0.812616
NM_177041	Flad1	0.000375488	3.95132e-05	-5.84776	1.9939	-0.476922
NM_026579	D10Wsu102e	0.000377092	3.97218e-05	5.81087	2.17766	0.375556
NM_001168371	Usp19	0.000377092	3.97232e-05	-5.81084	1.96841	-0.375219
NM_032398	Plvap	0.000378608	3.99037e-05	5.84364	2.17386	0.773238
NM_025716	Spryd4	0.00038124	4.02025e-05	-5.80413	2.02647	-0.34299
NM_011521	Sdc4	0.00038124	4.0242e-05	-5.83885	1.9036	-1.0729
NM_001252490	Osbpl1a	0.00038124	4.02437e-05	-5.83882	2.29314	-1.28549
NM_009579	Slc30a1	0.000381616	4.03043e-05	5.82084	2.02449	0.474727
NM_183358	Gadd45gip1	0.000382195	4.03865e-05	-5.80158	1.97104	-0.270513
NM_181517	Ipo7	0.000384434	4.0644e-05	-5.82561	1.81743	-0.402588
NM_011747	Zfp13	0.000384543	4.06767e-05	5.79757	2.40649	0.912636
NM_028860	Mtmr3	0.000384603	4.0704e-05	-5.79719	1.81729	-0.279043
NM_001252647	4833439L19Rik	0.000385048	4.07723e-05	-5.83142	2.14753	-0.833331
NM_029711	Arpc2	0.000385769	4.08698e-05	5.79492	1.86993	0.313941
NM_001162946	Pcx	0.000386324	4.09567e-05	-5.79373	2.04729	-0.383543
NM_194334	Tbc1d2b	0.000386324	4.09759e-05	5.8286	2.06565	0.637095
NM_001285435	Adamtsl5	0.000386324	4.09921e-05	5.82837	1.97323	1.07753
NM_175664	Hist1h2bb	0.00038637	4.10181e-05	5.82801	2.20696	2.47599
NM_028341	Ttc39c	0.000387418	4.11506e-05	5.79109	2.38393	0.807546
NM_023142	Arpc1b	0.00038745	4.11908e-05	5.82563	1.94252	0.763692
NM_001159963	Fbxl5	0.00038745	4.11965e-05	-5.79047	1.91687	-0.353932
NM_016717	Scly	0.000387718	4.12462e-05	5.78979	2.29329	0.524454
NM_177411	Rab5b	0.000391422	4.16617e-05	-5.78419	1.81161	-0.246093
NM_010620	Kif15	0.000391688	4.17128e-05	5.81849	2.36712	1.46087
NM_145964	Ap1ar	0.000391688	4.17328e-05	-5.78324	2.00374	-0.360534
NM_001033337	Ttc38	0.000391759	4.17618e-05	-5.81783	2.18409	-0.904097
NM_001271540	Myh14	0.000391994	4.18084e-05	-5.8172	2.04959	-0.932908
NM_001177844	Frmd4a	0.000392293	4.18618e-05	5.81647	2.28533	0.898389
NM_207105	H2-Ab1	0.000393414	4.20029e-05	5.81457	2.04082	1.21987
NM_011739	Ywhaq	0.000393687	4.20537e-05	5.78917	1.88679	0.407462
NM_008668	Nab2	0.000393978	4.21064e-05	5.81317	2.32243	1.03152
NM_001159731	Rxrg	0.000394921	4.22288e-05	-5.81153	2.26714	-1.62005
NM_198303	Eif5b	0.000395018	4.22734e-05	-5.77605	1.81167	-0.356248
NM_001162492	Mpst	0.000395018	4.22824e-05	-5.81023	2.38663	-1.23129
NM_027554	Usp38	0.000396655	4.24793e-05	-5.77333	1.87907	-0.287767
NM_027113	Wdr5b	0.000399366	4.27915e-05	5.76925	2.32954	0.645767
NM_030138	Acap2	0.000399429	4.28202e-05	5.76887	1.84851	0.274988
NM_009095	Rps5	0.000401424	4.30561e-05	5.76911	1.74251	0.357083
NM_025450	Mrps17	0.000401784	4.31166e-05	-5.76502	2.00495	-0.417132
NM_001288578	Adh5	0.000402634	4.32299e-05	-5.76356	1.94198	-0.396394
NM_025578	Mrps25	0.000402706	4.32597e-05	-5.76317	1.98371	-0.422582
NM_025440	Mrps16	0.000404095	4.34311e-05	-5.76097	2.0163	-0.451557
NM_010629	Kifap3	0.000404795	4.35583e-05	-5.77573	2.04818	-0.539945
NM_144857	Rrp36	0.000404795	4.35661e-05	5.75924	2.15777	0.465822
NM_018789	Foxo4	0.000404795	4.35728e-05	-5.7938	1.83556	-0.679227
NM_198101	Gmip	0.000405231	4.3642e-05	5.75827	2.29361	0.570921
NM_194344	Sh3tc1	0.000406024	4.37496e-05	5.75689	2.1275	0.534708
NM_001290485	Lamp2	0.000406285	4.38e-05	-5.76343	2.34531	-1.02074
NM_011935	Esrrg	0.000406972	4.38964e-05	-5.78962	1.80157	-0.814576
NM_001252282	Ogdh	0.000407298	4.39538e-05	-5.78888	1.74465	-0.672161
NM_001160016	Gnb1	0.000411474	4.44475e-05	5.74807	1.96319	0.460148
NM_177464	R3hcc1l	0.000411474	4.44496e-05	-5.74804	1.95944	-0.303663
NM_153534	Adcy2	0.000411536	4.44788e-05	-5.76473	1.77706	-0.391871
NM_172300	Ube2z	0.000411661	4.45149e-05	5.74723	1.82874	0.289467
NM_025542	Rtfdc1	0.000411903	4.45676e-05	5.74657	1.83608	0.336283
NM_175308	Mob3c	0.000411903	4.45861e-05	5.74633	2.24484	0.580652
NM_007842	Dhx9	0.000412501	4.46735e-05	5.74524	1.78569	0.322571
NM_026734	Tmem126b	0.000412964	4.47462e-05	-5.74434	2.15222	-0.521653
NM_153514	Rhobtb2	0.000413654	4.48437e-05	-5.75293	1.97202	-0.492899
NM_029701	Spcs3	0.000415031	4.50157e-05	5.77539	1.78482	0.480318
NM_028270	Aldh1b1	0.000416533	4.52014e-05	-5.7387	2.16875	-1.38751
NM_146069	Nrros	0.000418394	4.54263e-05	5.77027	2.15764	0.864901
NM_145381	Lactb2	0.000420204	4.56458e-05	-5.73325	1.97043	-0.430301
NM_017397	Ddx20	0.000421506	4.58104e-05	-5.73125	2.05538	-0.378911
NM_019456	Apbb1ip	0.000424801	4.61918e-05	5.72664	2.29579	0.825181
NM_001256118	Sun1	0.000426121	4.63737e-05	-5.73892	2.22726	-0.817232
NM_015787	Hist1h1e	0.000426121	4.6384e-05	5.7585	1.8758	0.678198
NM_023668	Ndel1	0.000426121	4.64053e-05	-5.72407	1.7455	-0.321018
NM_025892	Cep19	0.000427618	4.65917e-05	-5.72184	2.18496	-0.67105
NM_008515	Lrrfip1	0.000428253	4.66844e-05	5.75486	1.70991	0.584875
NM_007708	Cit	0.000428511	4.6736e-05	5.74053	2.28695	1.06555
NM_026448	Klhl7	0.000429267	4.6842e-05	-5.71886	1.75581	-0.326767
NM_026814	Ppp1r27	0.000429738	4.69223e-05	-5.75199	1.67982	-1.07062
NM_008252	Hmgb2	0.000429738	4.69405e-05	5.75178	2.17221	0.856943
NM_146131	Pbxip1	0.000430505	4.70658e-05	-5.71621	1.64564	-0.337164
NM_023202	Ndufa7	0.000430505	4.70714e-05	-5.72854	1.72242	-0.385094
NM_001146120	Psap	0.00043412	4.74904e-05	-5.72197	1.73896	-0.393754
NM_008228	Hdac1	0.000437097	4.78739e-05	5.70675	2.05477	0.44375
[truncated: 4,772 more rows]

## Sheet: Segalés et al (GSE136866)
Segalés et al. Denervation 3 days
ID	Gene.symbol	adj.P.Val	P.Value	t	B	logFC
ENSMUSG00000036390	Gadd45a	2.69599e-13	2.19955e-17	47.1215	29.6347	4.64404
ENSMUSG00000078486	Perm1	2.76385e-12	4.50983e-16	-38.2671	26.8589	-5.01233
ENSMUSG00000033044	Dhrs7c	3.56788e-12	8.73268e-16	-36.5602	26.2955	-3.90587
ENSMUSG00000040430	Pitpnc1	5.77282e-12	1.88393e-15	-34.6679	25.6582	-3.33792
ENSMUSG00000023067	Cdkn1a	1.67989e-11	7.8616e-15	31.4025	24.1223	4.02896
ENSMUSG00000040694	Apobec2	1.67989e-11	8.22336e-15	-31.3047	24.3815	-2.7954
ENSMUSG00000006221	Hspb7	1.91468e-11	1.09417e-14	30.6907	24.0915	3.71808
ENSMUSG00000048416	Mlf1	1.91468e-11	1.33201e-14	-30.2746	23.8332	-3.89818
ENSMUSG00000058070	Eml1	1.91468e-11	1.4059e-14	-30.1614	23.8337	-2.66612
ENSMUSG00000023456	Tpi1	2.5565e-11	2.23238e-14	-29.2082	23.3917	-3.05527
ENSMUSG00000058975	Kcnc1	2.5565e-11	2.29432e-14	-29.1528	23.2495	-4.19299
ENSMUSG00000022594	Lynx1	2.94115e-11	2.9098e-14	-28.6752	23.1325	-3.08808
ENSMUSG00000019923	Zwint	2.94115e-11	3.14548e-14	28.5203	23.0625	2.69102
ENSMUSG00000024042	Sik1	2.94115e-11	3.35939e-14	28.3901	22.7233	3.7623
ENSMUSG00000046345	Smco1	3.3451e-11	4.0937e-14	-28.0024	22.2332	-4.4945
ENSMUSG00000024048	Myl12a	3.37077e-11	4.40012e-14	27.8621	22.7307	2.77689
ENSMUSG00000060600	Eno3	3.505e-11	5.06627e-14	-27.59	22.5785	-2.82084
ENSMUSG00000031880	Rrad	3.505e-11	5.14726e-14	27.5596	21.3894	6.76728
ENSMUSG00000042363	Lgalsl	4.29942e-11	6.66468e-14	-27.0682	22.316	-2.2665
ENSMUSG00000020190	Mknk2	4.58448e-11	7.48059e-14	26.8512	22.2038	2.58597
ENSMUSG00000005686	Ampd3	5.69756e-11	9.76167e-14	26.3577	21.7963	4.22198
ENSMUSG00000000915	Hip1r	6.89538e-11	1.23765e-13	25.9249	21.6185	2.93987
ENSMUSG00000026459	Myog	6.98641e-11	1.31099e-13	25.821	20.9612	5.93223
ENSMUSG00000043154	Ppp2r3a	7.56079e-11	1.48045e-13	-25.6028	21.5225	-2.09322
ENSMUSG00000022952	Runx1	8.24013e-11	1.70679e-13	25.3497	20.8399	5.59295
ENSMUSG00000044938	Klhl31	8.24013e-11	1.79702e-13	-25.2586	21.3282	-2.43236
ENSMUSG00000025271	Pfkfb1	8.24013e-11	1.81516e-13	-25.2409	21.158	-3.44668
ENSMUSG00000042834	Nrep	8.85635e-11	2.17079e-13	-25.1934	21.128	-3.50502
ENSMUSG00000059796	Eif4a1	8.85635e-11	2.20384e-13	24.901	21.1229	2.31455
ENSMUSG00000035105	Egln3	8.85635e-11	2.20707e-13	24.8985	21.1259	2.66916
ENSMUSG00000032802	Srxn1	8.85635e-11	2.23992e-13	24.8728	21.1117	2.94964
ENSMUSG00000057280	Musk	1.17532e-10	3.09646e-13	24.3158	20.7019	3.71865
ENSMUSG00000028367	Txn1	1.17532e-10	3.16435e-13	24.279	20.7614	2.33631
ENSMUSG00000024052	Lpin2	1.1763e-10	3.34519e-13	24.1847	20.4655	3.7335
ENSMUSG00000007613	Tgfbr1	1.1763e-10	3.35895e-13	24.1778	20.7031	2.04655
ENSMUSG00000059895	Ptp4a3	1.27804e-10	3.75372e-13	-23.9905	20.5898	-2.46548
ENSMUSG00000038777	Sema6c	1.42481e-10	4.30105e-13	-23.9766	20.4311	-3.63129
ENSMUSG00000025225	Nfkb2	1.6826e-10	5.21651e-13	23.4437	20.2494	2.8601
ENSMUSG00000032279	Idh3a	1.96165e-10	6.24169e-13	-23.1507	20.0773	-2.01243
ENSMUSG00000026576	Atp1b1	2.10262e-10	7.01118e-13	-22.9627	19.9526	-2.04872
ENSMUSG00000028584	Lrrc38	2.10262e-10	7.04524e-13	-22.9549	19.5528	-4.68503
ENSMUSG00000049225	Pdp1	2.10262e-10	7.20485e-13	-22.9188	19.9395	-2.25199
ENSMUSG00000028059	Arhgef2	2.13428e-10	7.48748e-13	22.857	19.9089	2.3216
ENSMUSG00000026353	Ubxn4	2.14008e-10	8.04658e-13	22.7418	19.8128	2.03676
ENSMUSG00000031312	Itgb1bp2	2.14008e-10	8.06162e-13	-22.7388	19.827	-2.38327
ENSMUSG00000000253	Gmpr	2.14008e-10	8.2138e-13	-22.709	19.7948	-2.10346
ENSMUSG00000009471	Myod1	2.14008e-10	8.31281e-13	22.6899	19.7949	2.24818
ENSMUSG00000032523	Hhatl	2.14008e-10	8.38083e-13	-22.6769	19.7807	-1.92548
ENSMUSG00000038259	Gdf5	2.14964e-10	8.59365e-13	22.637	19	4.99726
ENSMUSG00000052459	Atp6v1a	2.17436e-10	8.9272e-13	22.5765	19.7273	2.05286
ENSMUSG00000031239	Itm2a	2.17436e-10	9.04728e-13	-22.5554	19.707	-2.30528
ENSMUSG00000063229	Ldha	2.27586e-10	9.65526e-13	-22.4526	19.6465	-2.11389
ENSMUSG00000054978	Kbtbd13	2.41928e-10	1.04611e-12	-22.3265	19.0677	-4.59316
ENSMUSG00000087410	2310065F04Rik	2.65459e-10	1.16952e-12	-24.6431	19.5147	-3.71335
ENSMUSG00000025793	Hgs	2.77267e-10	1.24416e-12	22.0561	19.3985	2.19796
ENSMUSG00000079110	Capn3	2.7754e-10	1.26803e-12	-22.0266	19.356	-2.27436
ENSMUSG00000020623	Map2k6	2.90579e-10	1.35131e-12	-21.9283	19.1731	-3.41978
ENSMUSG00000021477	Ctsl	3.07212e-10	1.45372e-12	21.8159	19.2109	1.90336
ENSMUSG00000041548	Hspb8	3.08304e-10	1.48405e-12	22.0772	19.2188	2.87316
ENSMUSG00000038201	Kcna7	3.10106e-10	1.51802e-12	-23.8051	19.2541	-3.01869
ENSMUSG00000047963	Stbd1	3.1794e-10	1.60826e-12	21.6614	19.1087	1.98705
ENSMUSG00000028396	2310002L09Rik	3.1794e-10	1.63028e-12	-21.6406	19.1037	-2.31267
ENSMUSG00000071042	Rasgrp3	3.1794e-10	1.63419e-12	-21.637	19.13	-2.71396
ENSMUSG00000026249	Serpine2	3.2178e-10	1.68018e-12	-21.5948	19.0697	-1.99235
ENSMUSG00000005413	Hmox1	3.23762e-10	1.71694e-12	21.5619	19.0481	3.41416
ENSMUSG00000028961	Pgd	3.2614e-10	1.75717e-12	21.5268	19.0589	2.30347
ENSMUSG00000045246	Kcng4	3.2614e-10	1.78277e-12	-22.8367	18.7981	-5.22671
ENSMUSG00000022043	Trim35	3.54374e-10	1.96602e-12	-21.3572	18.917	-2.32623
ENSMUSG00000039960	Rhou	3.54721e-10	2.03425e-12	21.3059	18.8785	2.10846
ENSMUSG00000052429	Prmt1	3.54721e-10	2.0516e-12	21.2932	18.858	1.7049
ENSMUSG00000070385	Ampd1	3.54721e-10	2.07721e-12	-21.2746	18.8585	-2.61652
ENSMUSG00000032177	Pde4a	3.54721e-10	2.0837e-12	-21.7457	18.9034	-3.0122
ENSMUSG00000051373	Ppapdc3	3.72743e-10	2.21997e-12	-21.1752	18.7982	-2.43088
ENSMUSG00000031133	Arhgef6	3.77448e-10	2.27879e-12	-21.1362	18.7795	-1.77911
ENSMUSG00000001864	Aif1l	3.90243e-10	2.40069e-12	21.0587	18.5322	4.33454
ENSMUSG00000031147	Magix	3.90243e-10	2.4489e-12	-21.0292	18.6603	-3.17019
ENSMUSG00000038387	Rras	3.90243e-10	2.45189e-12	21.0274	18.7263	2.33741
ENSMUSG00000015843	Rxrg	3.90243e-10	2.50867e-12	-20.9934	18.7025	-2.32316
ENSMUSG00000033400	Agl	3.90243e-10	2.51715e-12	-20.9884	18.6655	-2.29019
ENSMUSG00000031490	Eif4ebp1	3.90243e-10	2.54707e-12	20.971	18.6536	2.29385
ENSMUSG00000054277	Arfgap3	4.44159e-10	2.93521e-12	20.7622	18.4984	2.66734
ENSMUSG00000061825	Ces2c	4.49214e-10	3.02486e-12	20.7182	17.9764	5.81876
ENSMUSG00000021281	Tnfaip2	4.49214e-10	3.04192e-12	-20.71	18.5049	-2.38876
ENSMUSG00000026173	Plcd4	4.65264e-10	3.18856e-12	-22.9581	18.5152	-3.77489
ENSMUSG00000023951	Vegfa	4.73649e-10	3.28467e-12	-20.598	18.3779	-1.95448
ENSMUSG00000021701	Plk2	4.79442e-10	3.36395e-12	20.5634	18.4111	2.39989
ENSMUSG00000036611	Eepd1	4.99852e-10	3.54794e-12	-20.4862	18.3095	-2.1863
ENSMUSG00000060036	Rpl3	5.09383e-10	3.65715e-12	24.0705	18.4254	3.24122
ENSMUSG00000002500	Rpl3l	5.22951e-10	3.79723e-12	-20.3882	18.2344	-2.25957
ENSMUSG00000025190	Got1	5.49545e-10	4.03517e-12	-20.3008	18.1733	-1.82365
ENSMUSG00000020737	Hn1	5.63558e-10	4.18404e-12	20.2489	18.1539	2.21392
ENSMUSG00000023019	Gpd1	6.34312e-10	4.76109e-12	-22.2283	18.1085	-2.93167
ENSMUSG00000020029	Nudt4	6.49721e-10	4.95237e-12	-20.009	17.9622	-1.70313
ENSMUSG00000032503	Arpp21	6.49721e-10	5.0321e-12	19.9864	17.9622	3.36346
ENSMUSG00000041189	Chrnb1	6.49721e-10	5.03577e-12	19.9854	17.9618	2.10096
ENSMUSG00000041075	Fzd7	6.77712e-10	5.30802e-12	-19.9111	17.9537	-2.25644
ENSMUSG00000030161	Gabarapl1	7.05765e-10	5.58924e-12	19.8385	17.8376	1.82777
ENSMUSG00000024955	Esrra	7.05765e-10	5.66621e-12	-19.8193	17.8258	-1.7222
ENSMUSG00000036880	Acaa2	7.05765e-10	5.70048e-12	-19.8109	17.8178	-2.09005
ENSMUSG00000027961	Lrrc39	7.38776e-10	6.02738e-12	-19.7328	17.7799	-2.05409
ENSMUSG00000008734	Gprc5b	7.48024e-10	6.16386e-12	21.2352	17.8304	2.69627
ENSMUSG00000022791	Tnk2	8.0038e-10	6.66059e-12	-19.5937	17.6775	-1.56207
ENSMUSG00000013236	Ptprs	8.09831e-10	6.87204e-12	-19.5504	17.7011	-2.45477
ENSMUSG00000029122	Evc	8.09831e-10	6.89074e-12	-19.5467	17.6912	-2.50823
ENSMUSG00000079055	Slc8a3	8.09831e-10	6.93744e-12	-19.5373	17.6365	-1.96064
ENSMUSG00000056612	Ppp1r14b	8.55431e-10	7.39787e-12	19.4486	17.5581	1.84829
ENSMUSG00000024846	Cst6	8.80501e-10	7.68652e-12	19.3959	17.5552	1.8659
ENSMUSG00000038871	Bpgm	8.94504e-10	7.88173e-12	-19.3614	17.4925	-1.87379
ENSMUSG00000051351	Zfp46	9.10101e-10	8.09342e-12	-19.3251	17.5198	-1.85878
ENSMUSG00000037613	Tnfrsf23	9.5039e-10	8.5411e-12	19.2515	17.4756	3.00264
ENSMUSG00000026688	Mgst3	9.5039e-10	8.62472e-12	-19.2382	17.3882	-1.66541
ENSMUSG00000029685	Asb15	9.5039e-10	8.68432e-12	-20.0649	17.4868	-2.80224
ENSMUSG00000045636	Mtus1	9.60515e-10	8.8552e-12	-19.2022	17.3577	-1.45126
ENSMUSG00000060716	Plekhh1	9.96077e-10	9.317e-12	19.1331	16.9776	4.55019
ENSMUSG00000022105	Rb1	9.96077e-10	9.34559e-12	19.1289	17.3498	1.77129
ENSMUSG00000039197	Adk	1.00152e-09	9.47836e-12	-19.1098	17.3094	-1.64268
ENSMUSG00000049173	Myoz3	1.01398e-09	9.67904e-12	-19.0814	17.358	-3.13853
ENSMUSG00000030681	Mvp	1.0172e-09	9.79269e-12	19.0656	17.2785	1.75242
ENSMUSG00000006740	Kif5b	1.01775e-09	9.88103e-12	19.0535	17.2485	1.57216
ENSMUSG00000021768	Dusp13	1.11769e-09	1.09829e-11	18.911	17.1408	1.88533
ENSMUSG00000067081	Asb18	1.11769e-09	1.10338e-11	-18.9048	17.2179	-3.16189
ENSMUSG00000022707	Gbe1	1.15986e-09	1.15468e-11	18.8439	17.0863	1.70548
ENSMUSG00000035199	Arl6ip5	1.15986e-09	1.16393e-11	18.8332	17.0787	1.71048
ENSMUSG00000030137	Tuba8	1.19475e-09	1.20869e-11	-18.7828	17.0403	-2.01283
ENSMUSG00000038764	Ptpn3	1.25664e-09	1.28155e-11	-18.7049	16.98	-1.99705
ENSMUSG00000021270	Hsp90aa1	1.29818e-09	1.3415e-11	18.6442	16.9338	1.84994
ENSMUSG00000025351	Cd63	1.29818e-09	1.3451e-11	18.6406	16.9314	2.07887
ENSMUSG00000039987	Phtf2	1.35283e-09	1.41277e-11	-18.5757	16.8805	-1.97615
ENSMUSG00000050592	Fam78a	1.43086e-09	1.50592e-11	-18.4915	16.8718	-3.5442
ENSMUSG00000021709	Erbb2ip	1.44429e-09	1.53184e-11	18.4691	16.7949	1.6859
ENSMUSG00000037685	Atp8a1	1.47353e-09	1.57488e-11	-18.4327	16.784	-2.08919
ENSMUSG00000020321	Mdh1	1.53655e-09	1.65477e-11	-18.368	16.7287	-1.87167
ENSMUSG00000026914	Psmd14	1.56264e-09	1.69561e-11	18.3361	16.6906	1.49854
ENSMUSG00000010492	Uckl1os	1.56968e-09	1.71606e-11	-18.3205	16.776	-2.34256
ENSMUSG00000037266	Rsrp1	1.572e-09	1.75516e-11	-18.2911	16.6537	-1.69103
ENSMUSG00000002265	Peg3	1.572e-09	1.75976e-11	18.2877	16.693	1.88018
ENSMUSG00000043091	Tuba1c	1.572e-09	1.76049e-11	18.2872	16.6862	2.80633
ENSMUSG00000039126	Prune2	1.572e-09	1.7699e-11	20.0129	16.7714	2.56985
ENSMUSG00000029167	Ppargc1a	1.59115e-09	1.80443e-11	-18.2551	16.7163	-2.091
ENSMUSG00000037977	6430571L13Rik	1.5953e-09	1.82216e-11	-18.2424	16.7124	-2.57301
ENSMUSG00000000171	Sdhd	1.64152e-09	1.88835e-11	-18.1961	16.5789	-1.46661
ENSMUSG00000061758	Akr1b10	1.66898e-09	1.9449e-11	-18.1579	16.6082	-1.76852
ENSMUSG00000039601	Rcan2	1.66898e-09	1.94716e-11	-18.1564	16.5934	-1.94394
ENSMUSG00000020475	Pgam2	1.69655e-09	1.99494e-11	-18.1251	16.5534	-1.90588
ENSMUSG00000091712	Sec14l5	1.69655e-09	2.00702e-11	-18.1173	16.295	-4.0175
ENSMUSG00000047407	Tgif1	1.69807e-09	2.02267e-11	18.1073	16.6195	2.59603
ENSMUSG00000017817	Jph2	1.79431e-09	2.1638e-11	-18.0205	16.4543	-1.79759
ENSMUSG00000002233	Rhoc	1.79431e-09	2.16658e-11	18.0188	16.4925	2.19289
ENSMUSG00000020484	Xbp1	1.79889e-09	2.20115e-11	17.9985	16.4253	1.60632
ENSMUSG00000031626	Sorbs2	1.79889e-09	2.20577e-11	-19.3053	16.587	-3.0436
ENSMUSG00000032380	Dapk2	1.79889e-09	2.21702e-11	17.9893	16.4825	1.8301
ENSMUSG00000042354	Gnl3	1.79889e-09	2.2414e-11	17.9753	16.4421	1.54318
ENSMUSG00000040511	Pvr	1.79889e-09	2.2455e-11	17.9729	16.5215	2.72581
ENSMUSG00000001729	Akt1	1.82211e-09	2.28935e-11	17.9482	16.3803	1.72935
ENSMUSG00000014606	Slc25a11	1.84535e-09	2.3336e-11	-17.9237	16.3624	-1.62611
ENSMUSG00000040048	Ndufb10	1.8764e-09	2.39653e-11	-17.8897	16.3313	-1.57323
ENSMUSG00000038582	Pptc7	1.8764e-09	2.40348e-11	-17.886	16.3308	-1.99014
ENSMUSG00000037185	Krt80	1.87996e-09	2.42338e-11	17.8755	16.1739	3.52988
ENSMUSG00000032705	Exd2	1.90937e-09	2.47687e-11	-17.8477	16.3755	-1.64466
ENSMUSG00000022748	Cmss1	1.94542e-09	2.5395e-11	-17.8159	16.3989	-2.14817
ENSMUSG00000022803	Popdc2	2.01614e-09	2.64827e-11	17.7627	16.2311	1.78331
ENSMUSG00000026942	Traf2	2.06682e-09	2.74523e-11	17.7172	16.2543	1.61967
ENSMUSG00000004748	Mtfp1	2.06682e-09	2.74857e-11	-17.7156	16.2729	-2.07508
ENSMUSG00000031204	Asb12	2.07581e-09	2.77746e-11	-17.7024	16.3093	-2.92311
ENSMUSG00000047747	Rnf150	2.11613e-09	2.84867e-11	-17.6705	16.1931	-2.0186
ENSMUSG00000026568	Mpc2	2.1989e-09	2.97803e-11	-17.6145	16.1057	-1.4098
ENSMUSG00000029994	Anxa4	2.20044e-09	2.99807e-11	17.6061	16.2173	2.15628
ENSMUSG00000021595	Nsun2	2.20677e-09	3.02469e-11	17.595	16.0929	1.52796
ENSMUSG00000021770	Samd8	2.2379e-09	3.08563e-11	17.5699	16.0707	1.71166
ENSMUSG00000029189	Sel1l3	2.31676e-09	3.24733e-11	-17.5059	16.0641	-2.01957
ENSMUSG00000055723	Rras2	2.31676e-09	3.25547e-11	17.5028	16.1027	1.90095
ENSMUSG00000047875	Gpr157	2.31676e-09	3.26787e-11	-18.2379	16.1208	-2.38518
ENSMUSG00000058927	Gm10053	2.31676e-09	3.292e-11	-17.4889	16.0118	-1.46367
ENSMUSG00000003865	Gys1	2.31676e-09	3.30071e-11	-17.4856	16.014	-1.63647
ENSMUSG00000025161	Slc16a3	2.31676e-09	3.3121e-11	-19.8562	16.155	-2.60352
ENSMUSG00000002983	Relb	2.31676e-09	3.33551e-11	17.4725	16.1303	2.38435
ENSMUSG00000030603	Psmc4	2.31676e-09	3.34557e-11	17.4687	15.9856	1.46432
ENSMUSG00000033065	Pfkm	2.33806e-09	3.3954e-11	-17.4503	16.0288	-1.80919
ENSMUSG00000040666	Sh3bgr	2.38531e-09	3.48349e-11	-17.4184	15.9558	-1.90145
ENSMUSG00000032806	Slc10a3	2.52774e-09	3.72764e-11	17.3342	15.9413	3.04867
ENSMUSG00000022551	Cyc1	2.52774e-09	3.73273e-11	-17.3325	15.8819	-1.44993
ENSMUSG00000025175	Fn3k	2.58396e-09	3.83683e-11	-17.2985	15.8675	-3.56966
ENSMUSG00000050821	Fam131a	2.60837e-09	3.89437e-11	-18.9827	15.9836	-2.52956
ENSMUSG00000055027	Smyd1	2.72604e-09	4.09228e-11	-17.2189	15.7911	-1.6834
ENSMUSG00000020075	Ddx21	2.73483e-09	4.1278e-11	17.2082	15.7711	1.49307
ENSMUSG00000033590	Myo5c	2.74715e-09	4.17783e-11	-17.1934	15.9031	-2.31689
ENSMUSG00000022533	Atp13a3	2.74715e-09	4.19121e-11	20.6425	15.9855	2.90184
ENSMUSG00000034353	Ramp1	2.75901e-09	4.23182e-11	-17.4511	15.8917	-2.71615
ENSMUSG00000030029	Lrig1	2.93564e-09	4.53822e-11	-18.3035	15.8054	-2.40497
ENSMUSG00000021996	Esd	2.93564e-09	4.571e-11	17.0831	15.6743	1.71065
ENSMUSG00000027613	Eif6	2.93564e-09	4.59134e-11	17.0777	15.6957	1.8266
ENSMUSG00000102098	0	2.93564e-09	4.59854e-11	-17.0757	15.4868	-3.54921
ENSMUSG00000039005	Tlr4	3.05097e-09	4.80409e-11	17.0224	15.6886	2.90111
ENSMUSG00000021814	Anxa7	3.05622e-09	4.83729e-11	17.014	15.6082	1.68836
ENSMUSG00000029657	Hsph1	3.09801e-09	4.9287e-11	16.9912	15.5841	1.41094
ENSMUSG00000056367	Actr3b	3.33667e-09	5.36242e-11	-16.8888	15.6244	-2.9262
ENSMUSG00000058966	Fam57b	3.33667e-09	5.36285e-11	-16.8887	15.5734	-2.13817
ENSMUSG00000031007	Atp6ap2	3.34088e-09	5.39687e-11	16.8811	15.5921	1.6904
ENSMUSG00000020368	Canx	3.43688e-09	5.57999e-11	16.8407	15.4563	1.45416
ENSMUSG00000045664	Cdc42ep2	3.45656e-09	5.65863e-11	-16.8238	15.5958	-2.62032
ENSMUSG00000047821	Trim16	3.45656e-09	5.66834e-11	16.8218	15.4437	1.70597
ENSMUSG00000057229	Atp5sl	3.63406e-09	5.99612e-11	-16.7541	15.4893	-1.78543
ENSMUSG00000007656	Arpp19	3.63406e-09	6.01872e-11	16.7496	15.3769	1.32522
ENSMUSG00000020423	Btg2	3.81113e-09	6.35633e-11	16.6841	15.4498	2.09709
ENSMUSG00000075705	Msrb1	3.81113e-09	6.37417e-11	-16.6808	15.3336	-1.58668
ENSMUSG00000087006	Gm13889	3.84778e-09	6.46685e-11	16.6635	15.4504	3.03545
ENSMUSG00000026234	Ncl	3.86546e-09	6.5281e-11	16.6522	15.3024	1.37259
ENSMUSG00000025130	P4hb	3.95888e-09	6.75535e-11	16.6114	15.2653	1.59029
ENSMUSG00000023075	Akirin1	3.95888e-09	6.76959e-11	16.6089	15.2833	1.47221
ENSMUSG00000029158	Yipf7	3.95888e-09	6.78277e-11	-16.6066	15.3261	-1.92203
ENSMUSG00000036002	Fam214b	4.04832e-09	6.96904e-11	16.5743	15.2701	1.49013
ENSMUSG00000006818	Sod2	4.05836e-09	7.01944e-11	-16.5657	15.2244	-1.45534
ENSMUSG00000038181	Chpf2	4.16695e-09	7.24126e-11	16.5288	15.2981	1.95204
ENSMUSG00000023336	Wfdc1	4.19732e-09	7.32827e-11	-16.5146	15.3352	-2.67922
ENSMUSG00000041360	D19Bwg1357e	4.27557e-09	7.49977e-11	16.4872	15.2754	1.70005
ENSMUSG00000042719	Naa25	4.27844e-09	7.53971e-11	16.4809	15.1461	1.33859
ENSMUSG00000062908	Acadm	4.31054e-09	7.63146e-11	-16.4666	15.1382	-1.87354
ENSMUSG00000040723	Rcsd1	4.46986e-09	7.94998e-11	-17.251	15.1695	-2.08709
ENSMUSG00000027784	Ppm1l	4.48812e-09	8.02265e-11	-17.0222	15.1325	-2.02018
ENSMUSG00000063904	Dpp3	4.48812e-09	8.10772e-11	16.3951	15.1454	1.46174
ENSMUSG00000036533	Cdc42ep3	4.48812e-09	8.14912e-11	-16.3891	15.1812	-1.6856
ENSMUSG00000050708	Ftl1	4.48812e-09	8.1554e-11	16.3882	15.0706	1.79823
ENSMUSG00000031167	Rbm3	4.48812e-09	8.16554e-11	16.7528	15.0951	1.94744
ENSMUSG00000063694	Cycs	4.58614e-09	8.40168e-11	-16.3532	15.0306	-1.30897
ENSMUSG00000022206	Npr3	4.58614e-09	8.47215e-11	21.109	15.3612	4.33126
ENSMUSG00000042359	Osbpl6	4.58614e-09	8.47809e-11	-17.2154	15.1388	-2.20334
ENSMUSG00000050315	Synpo2	4.58614e-09	8.49355e-11	-16.3404	15.0416	-1.72609
ENSMUSG00000100750	0	4.63229e-09	8.61681e-11	16.3235	15.0203	1.51421
ENSMUSG00000007122	Casq1	4.87205e-09	9.1618e-11	-16.2517	14.9902	-1.98326
ENSMUSG00000097353	A430046D13Rik	4.87205e-09	9.17186e-11	-16.2504	15.1105	-1.91967
ENSMUSG00000000794	Kcnn3	4.87205e-09	9.18205e-11	17.8394	15.1336	4.32515
ENSMUSG00000042529	Kcnj12	4.94997e-09	9.3784e-11	-16.2244	15.0338	-2.08659
ENSMUSG00000078937	Cpt1b	4.94997e-09	9.40966e-11	-17.0354	14.9858	-2.0809
ENSMUSG00000042476	Abcb4	5.025e-09	9.61233e-11	-16.1956	14.8941	-1.76955
ENSMUSG00000044086	Lmod3	5.025e-09	9.63428e-11	-16.193	14.8906	-1.49226
ENSMUSG00000038807	Rap1gap2	5.16874e-09	9.95344e-11	16.797	15.073	3.17889
ENSMUSG00000010277	2610507B11Rik	5.16874e-09	1.00359e-10	-16.1454	14.8641	-1.61665
ENSMUSG00000037966	Ninj1	5.16874e-09	1.00779e-10	16.1406	14.9687	1.77519
ENSMUSG00000025425	St8sia5	5.16874e-09	1.00786e-10	-16.1405	14.9875	-2.11156
ENSMUSG00000022365	Derl1	5.23636e-09	1.02531e-10	16.1206	14.8243	1.39856
ENSMUSG00000000168	Dlat	5.32e-09	1.04603e-10	-16.0974	14.8072	-1.38108
ENSMUSG00000043557	Mdga1	5.68378e-09	1.1222e-10	-16.0161	14.9085	-3.21659
ENSMUSG00000034910	Pygo1	5.90355e-09	1.1704e-10	-15.9676	14.8476	-1.82286
ENSMUSG00000021622	Ckmt2	5.92686e-09	1.18652e-10	-15.9519	14.7146	-1.80693
ENSMUSG00000036275	9530068E07Rik	5.92686e-09	1.18701e-10	15.9514	14.6726	1.38401
ENSMUSG00000015568	Lpl	5.92686e-09	1.18953e-10	-18.6889	14.8823	-2.55919
ENSMUSG00000028633	Ctps	5.95822e-09	1.20069e-10	15.9383	14.7435	1.76047
ENSMUSG00000031840	Rab3a	6.13427e-09	1.24117e-10	-15.9002	14.8243	-2.58918
ENSMUSG00000060548	Tnfrsf19	6.2473e-09	1.26913e-10	-15.8747	14.8	-2.46548
ENSMUSG00000030718	Ppme1	6.30113e-09	1.28521e-10	15.8603	14.6318	1.50524
ENSMUSG00000071540	3425401B19Rik	6.57933e-09	1.35478e-10	-15.8001	14.5449	-1.81605
ENSMUSG00000071342	Lsmem1	6.57933e-09	1.35632e-10	-15.7988	14.6803	-3.58048
ENSMUSG00000034457	Eda2r	6.57933e-09	1.35806e-10	21.5929	14.9437	3.84325
ENSMUSG00000014867	Surf4	6.59472e-09	1.36661e-10	15.7902	14.5278	1.30175
ENSMUSG00000029153	Ociad2	6.60982e-09	1.37514e-10	-15.7831	14.6337	-1.89271
ENSMUSG00000024583	Txnl1	6.72061e-09	1.40367e-10	15.7598	14.5007	1.22554
ENSMUSG00000063428	Ddo	6.85577e-09	1.44242e-10	-15.7288	14.567	-1.60282
ENSMUSG00000029205	Chrna9	6.85577e-09	1.44308e-10	15.7283	14.4833	4.00397
ENSMUSG00000038335	Tsr1	7.01404e-09	1.48212e-10	15.698	14.4637	1.45556
ENSMUSG00000032536	Trak1	7.18719e-09	1.52885e-10	-15.6629	14.4102	-1.50486
ENSMUSG00000037621	Atoh8	7.18719e-09	1.53044e-10	15.6617	14.6111	2.63817
ENSMUSG00000091089	A930018M24Rik	7.43924e-09	1.59018e-10	-15.7328	14.5609	-3.67407
ENSMUSG00000019944	Rhobtb1	7.45275e-09	1.59915e-10	15.6121	14.4662	1.58312
ENSMUSG00000026313	Hdac4	7.48083e-09	1.61127e-10	16.6474	14.4594	2.05052
ENSMUSG00000084843	B230312C02Rik	7.49087e-09	1.61955e-10	-15.5978	14.4941	-3.03624
ENSMUSG00000001056	Nhp2	7.56997e-09	1.64616e-10	15.5795	14.4408	1.83091
ENSMUSG00000044792	Isca1	7.56997e-09	1.65427e-10	-15.574	14.3334	-1.33407
ENSMUSG00000025154	Arhgap19	7.56997e-09	1.65518e-10	-15.5733	14.5394	-2.45964
ENSMUSG00000021182	Ccdc88c	7.6028e-09	1.67424e-10	-15.5605	14.4445	-1.81672
ENSMUSG00000032724	Abtb2	7.6028e-09	1.67476e-10	-15.5601	14.5268	-2.27486
ENSMUSG00000032060	Cryab	7.7177e-09	1.70731e-10	16.9437	14.4464	2.37229
ENSMUSG00000006717	Acot13	7.7177e-09	1.71267e-10	-15.535	14.313	-1.36438
ENSMUSG00000071711	Mpst	7.81845e-09	1.7414e-10	-15.5163	14.3669	-1.68411
ENSMUSG00000020961	Ston2	7.97473e-09	1.78533e-10	-15.4884	14.3754	-1.88977
ENSMUSG00000029020	Mfn2	7.97473e-09	1.78922e-10	-15.4859	14.2667	-1.41415
ENSMUSG00000037465	Klf10	8.05659e-09	1.81416e-10	15.4705	14.3564	1.97776
ENSMUSG00000048486	Fitm2	8.14157e-09	1.83994e-10	-15.4547	14.2159	-1.26557
ENSMUSG00000020250	Txnrd1	8.1494e-09	1.84836e-10	15.4496	14.2148	1.67377
ENSMUSG00000016664	Pacsin2	8.30991e-09	1.89154e-10	15.4238	14.1874	1.16112
ENSMUSG00000036580	Spg20	8.33882e-09	1.90493e-10	15.4159	14.1986	1.26285
ENSMUSG00000085438	1700020I14Rik	8.4924e-09	1.94694e-10	-15.3916	14.1929	-1.67153
ENSMUSG00000022557	Bop1	8.56619e-09	1.97085e-10	15.3781	14.2059	1.73467
ENSMUSG00000050199	Lgr4	8.59189e-09	1.98377e-10	-15.3708	14.2426	-1.44611
ENSMUSG00000007029	Vars	8.6204e-09	1.99738e-10	15.3632	14.1475	1.37744
ENSMUSG00000021222	Dcaf4	8.7723e-09	2.03974e-10	-15.3399	14.3	-1.86903
ENSMUSG00000025733	Rhot2	8.99289e-09	2.09836e-10	-15.3084	14.0875	-1.50801
ENSMUSG00000031633	Slc25a4	8.99489e-09	2.1084e-10	-15.3032	14.1472	-1.58921
ENSMUSG00000000561	Wdr77	8.99489e-09	2.11566e-10	15.2994	14.1058	1.25261
ENSMUSG00000031934	Panx1	8.99489e-09	2.12392e-10	15.4889	14.2814	2.66589
ENSMUSG00000020439	Smtn	8.99489e-09	2.12908e-10	-15.2924	14.0932	-1.49029
ENSMUSG00000036752	Tubb4b	8.99489e-09	2.13553e-10	15.289	14.0716	1.65598
ENSMUSG00000001416	Cct3	9.48698e-09	2.2601e-10	15.2264	14.0034	1.49735
ENSMUSG00000023800	Tiam2	9.56186e-09	2.29319e-10	15.2103	14.2138	2.92247
ENSMUSG00000027566	Psma7	9.56186e-09	2.29353e-10	15.2102	13.9869	1.3301
ENSMUSG00000037493	Cib2	9.59676e-09	2.31471e-10	-15.2001	13.9909	-1.54832
ENSMUSG00000026817	Ak1	9.59676e-09	2.31972e-10	-15.1977	14.0155	-1.91236
ENSMUSG00000023959	Clic5	9.59676e-09	2.3254e-10	-15.5877	14.013	-1.82921
ENSMUSG00000057113	Npm1	9.61223e-09	2.33699e-10	15.1895	13.967	1.23918
ENSMUSG00000063576	Klhdc3	1.00707e-08	2.46253e-10	-15.132	13.9181	-1.18365
ENSMUSG00000027605	Acss2	1.00707e-08	2.46488e-10	-15.131	14.0514	-1.69686
ENSMUSG00000025429	Pstpip2	1.00925e-08	2.47846e-10	15.125	13.9329	1.37089
ENSMUSG00000054958	Nt5c1a	1.01965e-08	2.51231e-10	-15.1101	14.1071	-2.89579
ENSMUSG00000031078	Cttn	1.02353e-08	2.53022e-10	15.1023	13.9472	1.43456
ENSMUSG00000055322	Tns1	1.04087e-08	2.58159e-10	-15.0803	13.8723	-1.65808
ENSMUSG00000034295	Fhod3	1.04375e-08	2.59974e-10	-15.0727	13.9015	-1.48777
ENSMUSG00000069744	Psmb3	1.04375e-08	2.60575e-10	15.0702	13.8533	1.21398
ENSMUSG00000022040	Ephx2	1.04508e-08	2.6176e-10	-15.0652	13.9889	-1.62153
ENSMUSG00000026384	Ptpn4	1.04509e-08	2.62863e-10	-15.0606	13.9843	-2.06096
ENSMUSG00000055737	Ghr	1.04509e-08	2.63469e-10	-15.0581	13.8433	-1.43924
ENSMUSG00000027187	Cat	1.04883e-08	2.65266e-10	15.0507	13.8355	1.20874
ENSMUSG00000022441	Efcab6	1.04995e-08	2.66407e-10	-15.046	14.0339	-3.14616
ENSMUSG00000046949	Nqo2	1.05197e-08	2.67776e-10	-15.0404	13.9713	-1.60284
ENSMUSG00000001151	Pcnt	1.07411e-08	2.7429e-10	-15.0142	13.8137	-1.18713
ENSMUSG00000020949	Fkbp3	1.07964e-08	2.76583e-10	-15.0051	13.7921	-1.26669
ENSMUSG00000001473	Tubb6	1.08333e-08	2.78411e-10	18.4295	14.1373	3.02212
ENSMUSG00000015944	Gatsl2	1.09975e-08	2.83654e-10	14.9777	13.7669	1.42885
ENSMUSG00000087090	Nctc1	1.09975e-08	2.8485e-10	-15.0113	13.7899	-1.73129
ENSMUSG00000017428	Psmd11	1.09975e-08	2.85322e-10	14.9713	13.7622	1.5017
ENSMUSG00000072946	Ptgr2	1.12372e-08	2.92459e-10	-14.9445	13.7471	-1.31169
ENSMUSG00000021610	Clptm1l	1.22313e-08	3.1933e-10	14.8494	13.6812	1.38491
ENSMUSG00000068697	Myoz1	1.24683e-08	3.26533e-10	-14.8254	13.6656	-1.90432
ENSMUSG00000025968	Ndufs1	1.26452e-08	3.32311e-10	-14.8065	13.6229	-1.33587
ENSMUSG00000057561	Eif1a	1.26452e-08	3.3323e-10	14.8035	13.7456	1.66123
ENSMUSG00000002504	Slc9a3r2	1.26667e-08	3.34831e-10	-14.7984	13.7108	-1.5767
ENSMUSG00000062646	Ganc	1.26976e-08	3.3814e-10	-14.7878	13.7037	-1.58642
ENSMUSG00000034449	Dhrs11	1.26976e-08	3.38375e-10	-14.7871	13.7441	-1.50382
ENSMUSG00000030096	Slc6a6	1.26976e-08	3.38754e-10	14.7859	13.5842	1.67482
ENSMUSG00000026895	Ndufa8	1.28628e-08	3.44213e-10	-14.7687	13.5649	-1.35104
ENSMUSG00000068749	Psma5	1.30156e-08	3.49361e-10	14.7528	13.5582	1.48357
ENSMUSG00000027438	Napb	1.37206e-08	3.69405e-10	14.6931	13.5883	1.46239
ENSMUSG00000001525	Tubb5	1.37789e-08	3.721e-10	15.1729	13.5598	1.82428
ENSMUSG00000005674	Tomm40l	1.42335e-08	3.85537e-10	-14.6474	13.5255	-1.54052
ENSMUSG00000040990	Sh3kbp1	1.45438e-08	3.95128e-10	-15.8729	13.7276	-2.99299
ENSMUSG00000027215	Cd82	1.46915e-08	4.00338e-10	18.7685	13.8401	4.08872
ENSMUSG00000050332	Amer1	1.48563e-08	4.06043e-10	-14.5923	13.6463	-2.42648
ENSMUSG00000101698	0	1.50542e-08	4.1268e-10	14.5751	13.4162	1.65386
ENSMUSG00000075289	Carns1	1.51022e-08	4.15226e-10	-14.5686	13.5662	-2.11589
ENSMUSG00000026883	Dab2ip	1.53436e-08	4.23116e-10	-14.5486	13.3735	-1.43939
ENSMUSG00000016528	Mapkapk2	1.54451e-08	4.27175e-10	-14.5385	13.3413	-1.22505
ENSMUSG00000024962	Vegfb	1.54796e-08	4.29394e-10	-14.533	13.3509	-1.46286
ENSMUSG00000058756	Thra	1.56746e-08	4.36082e-10	-14.5167	13.3633	-1.5836
ENSMUSG00000049422	Chchd10	1.56902e-08	4.37794e-10	-14.5126	13.3199	-1.37003
ENSMUSG00000044712	Slc38a6	1.57936e-08	4.41968e-10	14.5025	13.308	1.39432
ENSMUSG00000039891	Txlnb	1.60754e-08	4.51166e-10	-14.4808	13.3084	-1.61729
ENSMUSG00000033684	Qsox1	1.61805e-08	4.55435e-10	15.6002	13.5062	2.33866
ENSMUSG00000023087	Ccrn4l	1.62235e-08	4.57969e-10	14.465	13.2687	1.24532
ENSMUSG00000026864	Hspa5	1.62408e-08	4.60237e-10	14.4598	13.2696	1.14584
ENSMUSG00000043683	Fem1a	1.62408e-08	4.61107e-10	-14.4578	13.2767	-1.40322
ENSMUSG00000062373	Tmem65	1.65501e-08	4.7124e-10	-16.3241	13.4179	-2.1379
ENSMUSG00000030102	Itpr1	1.68526e-08	4.81227e-10	-14.4129	13.3302	-1.40943
ENSMUSG00000020706	Ftsj3	1.68943e-08	4.83797e-10	14.4073	13.2411	1.37331
ENSMUSG00000022270	Fam134b	1.7042e-08	4.89738e-10	14.3945	13.2132	1.51716
ENSMUSG00000071866	Ppia	1.7042e-08	4.90808e-10	14.3922	13.1943	1.26402
ENSMUSG00000024132	Eci1	1.72561e-08	4.98382e-10	-14.3761	13.1837	-1.26292
ENSMUSG00000020661	Dnmt3a	1.75819e-08	5.09225e-10	-14.3536	13.1934	-1.55697
ENSMUSG00000022186	Oxct1	1.76513e-08	5.12676e-10	-15.9996	13.3171	-2.12698
ENSMUSG00000018566	Slc2a4	1.77954e-08	5.18314e-10	-15.3097	13.2515	-1.98506
ENSMUSG00000014859	E2f4	1.80923e-08	5.28437e-10	14.3149	13.1577	1.53819
ENSMUSG00000052837	Junb	1.85379e-08	5.42964e-10	14.8	13.3837	2.98263
ENSMUSG00000035620	Ric8b	1.86445e-08	5.47607e-10	-14.2777	13.1344	-1.24339
ENSMUSG00000005683	Cs	1.89374e-08	5.57806e-10	-14.2585	13.0971	-1.38182
ENSMUSG00000024197	Plin3	1.89374e-08	5.593e-10	-14.2557	13.2174	-1.91293
ENSMUSG00000042717	Ppp1r3a	1.90302e-08	5.6462e-10	-14.2458	13.0646	-1.5521
ENSMUSG00000010936	Vac14	1.90302e-08	5.65145e-10	14.2449	13.1223	1.41232
ENSMUSG00000038481	Cdk19	1.91541e-08	5.70388e-10	-14.2353	13.1723	-1.78547
ENSMUSG00000025428	Atp5a1	1.91681e-08	5.7272e-10	-14.231	13.1012	-1.33858
ENSMUSG00000099411	0	1.91681e-08	5.74312e-10	-14.2282	13.2998	-2.26124
ENSMUSG00000053199	Arhgap20	1.91681e-08	5.77719e-10	-15.042	13.2731	-2.39247
ENSMUSG00000002032	Tmem25	1.91681e-08	5.77838e-10	-14.2218	13.2683	-3.16756
ENSMUSG00000001983	Taco1	1.91681e-08	5.78625e-10	-14.2204	13.0735	-1.25771
ENSMUSG00000020571	Pdia6	1.92174e-08	5.8168e-10	14.2149	13.039	1.44305
ENSMUSG00000020836	Coro6	1.97258e-08	5.98678e-10	14.1851	12.9982	1.21897
ENSMUSG00000008575	Nfib	2.00944e-08	6.11505e-10	-14.1631	12.9656	-1.14373
ENSMUSG00000022788	Fgd4	2.02491e-08	6.17863e-10	-14.1524	13.0732	-1.3894
ENSMUSG00000020869	Lrrc59	2.0361e-08	6.24145e-10	14.142	12.9576	1.49483
ENSMUSG00000040463	Mybbp1a	2.0361e-08	6.24602e-10	14.1412	12.9426	1.24666
ENSMUSG00000020153	Ndufs7	2.05692e-08	6.32666e-10	-14.1279	12.9349	-1.38831
ENSMUSG00000013275	Slc41a1	2.07826e-08	6.40927e-10	-14.1146	12.9235	-1.46609
ENSMUSG00000039041	Adrm1	2.08192e-08	6.43752e-10	14.11	12.9111	1.21209
ENSMUSG00000029599	Ddx54	2.11334e-08	6.55192e-10	14.0919	12.9319	1.21397
ENSMUSG00000021906	Oxnad1	2.11466e-08	6.57327e-10	-14.0885	13.0331	-1.41232
ENSMUSG00000022519	Srl	2.14008e-08	6.66973e-10	-14.0735	12.9289	-1.41206
ENSMUSG00000032643	Fhl3	2.15688e-08	6.75672e-10	-14.6503	12.9308	-1.74146
ENSMUSG00000042734	Ttc9	2.15688e-08	6.76587e-10	16.5328	13.2174	4.62457
ENSMUSG00000026701	Prdx6	2.15688e-08	6.7749e-10	14.0574	12.8579	1.22448
ENSMUSG00000018428	Akap1	2.18628e-08	6.88509e-10	-14.0409	12.8463	-1.37551
ENSMUSG00000021149	Gtpbp4	2.18773e-08	6.90749e-10	14.0375	12.85	1.31539
ENSMUSG00000059734	Ndufs8	2.21639e-08	7.03153e-10	-14.0193	12.8207	-1.1921
ENSMUSG00000020546	Stxbp4	2.21639e-08	7.0392e-10	-14.0181	13.0041	-1.78785
ENSMUSG00000025142	Aspscr1	2.21639e-08	7.05223e-10	14.0163	12.9058	1.3617
ENSMUSG00000018143	Mafk	2.2544e-08	7.19157e-10	13.9962	12.8803	1.64579
ENSMUSG00000018770	Atp5g3	2.25694e-08	7.21831e-10	-13.9924	12.8137	-1.20699
ENSMUSG00000061132	Blnk	2.25694e-08	7.24194e-10	13.9891	13.0579	2.73354
ENSMUSG00000037152	Ndufc1	2.25694e-08	7.25492e-10	-13.9872	12.7859	-1.17172
ENSMUSG00000006998	Psmd2	2.2615e-08	7.28801e-10	13.9826	12.8092	1.30073
ENSMUSG00000027010	Slc25a12	2.26882e-08	7.33011e-10	-13.9767	12.8034	-1.49175
ENSMUSG00000030739	Myh14	2.27531e-08	7.36965e-10	13.9712	12.7763	1.44951
ENSMUSG00000009470	Tnpo1	2.36531e-08	7.68047e-10	13.929	12.7383	1.30417
ENSMUSG00000022822	Abcc5	2.36613e-08	7.70243e-10	-13.9261	12.7469	-1.28401
ENSMUSG00000033222	Ttf2	2.39175e-08	7.80535e-10	13.9126	12.9565	1.65421
ENSMUSG00000097277	2900076A07Rik	2.40378e-08	7.8642e-10	-13.9049	12.866	-1.99012
ENSMUSG00000006057	Atp5g1	2.44393e-08	8.02265e-10	-13.8846	12.7023	-1.25659
ENSMUSG00000039703	Nploc4	2.44393e-08	8.03544e-10	13.883	12.6806	1.25512
ENSMUSG00000074364	Ehd2	2.44682e-08	8.06491e-10	-13.8793	12.7006	-1.21794
ENSMUSG00000025656	Arhgef9	2.45594e-08	8.11501e-10	-13.873	12.9148	-1.77028
ENSMUSG00000040435	Ppp1r15a	2.4651e-08	8.16536e-10	14.7441	12.8112	1.90761
ENSMUSG00000042524	Sun2	2.46518e-08	8.18575e-10	-13.8642	12.6632	-1.5136
ENSMUSG00000005625	Psmd4	2.46786e-08	8.21478e-10	13.8606	12.6611	1.39682
ENSMUSG00000030306	Tmtc1	2.52419e-08	8.42288e-10	-13.9881	12.6596	-1.60906
ENSMUSG00000090213	Tmem189	2.5366e-08	8.48501e-10	13.8277	12.7313	1.34233
ENSMUSG00000016554	Eif3d	2.55066e-08	8.55285e-10	13.8197	12.6268	1.14176
ENSMUSG00000031508	Ankrd10	2.56622e-08	8.62718e-10	16.6645	12.957	2.63468
ENSMUSG00000014776	Nol3	2.56622e-08	8.64688e-10	13.8086	12.6097	1.27335
ENSMUSG00000031962	Cdh15	2.57272e-08	8.68978e-10	13.8036	12.6882	1.67353
ENSMUSG00000021898	Asb14	2.58554e-08	8.75416e-10	-14.6599	12.694	-1.79361
ENSMUSG00000035049	Rrp12	2.63226e-08	8.93382e-10	13.7756	12.5768	1.27056
ENSMUSG00000033152	Podxl2	2.64238e-08	8.98975e-10	-13.7693	12.6518	-1.37364
ENSMUSG00000030339	Ltbr	2.65804e-08	9.07384e-10	13.7599	12.6613	1.30348
ENSMUSG00000057137	Tmem140	2.65804e-08	9.08637e-10	14.0834	12.5983	1.64142
ENSMUSG00000026203	Dnajb2	2.68353e-08	9.19543e-10	13.7465	12.5393	1.09794
ENSMUSG00000008855	Hdac5	2.75761e-08	9.47177e-10	-13.7167	12.5332	-1.12772
ENSMUSG00000017221	Psmd3	2.79141e-08	9.61063e-10	13.702	12.4954	1.20634
ENSMUSG00000001333	Sync	2.90559e-08	1.00306e-09	13.6591	12.4795	1.31538
ENSMUSG00000040433	Zbtb38	2.90559e-08	1.00511e-09	-13.657	12.5104	-1.3958
ENSMUSG00000040997	Abhd4	2.94273e-08	1.02037e-09	13.6419	12.5105	1.25716
ENSMUSG00000020744	Slc25a19	2.96546e-08	1.03066e-09	-13.6319	12.5179	-1.27668
ENSMUSG00000069094	Pde7a	2.96595e-08	1.03326e-09	-13.6863	12.4465	-1.57181
ENSMUSG00000029207	Apbb2	2.96912e-08	1.03678e-09	-13.626	12.5544	-1.52902
ENSMUSG00000074121	Ntf5	2.97165e-08	1.04009e-09	-13.6228	12.6414	-3.25026
ENSMUSG00000018326	Ywhab	3.08526e-08	1.08237e-09	13.583	12.3722	1.11404
ENSMUSG00000019659	Ccdc12	3.11315e-08	1.0947e-09	13.5717	12.4227	1.30312
ENSMUSG00000022698	Naa50	3.11475e-08	1.0978e-09	13.5689	12.3811	1.21107
ENSMUSG00000027984	Hadh	3.12494e-08	1.10394e-09	-13.5633	12.3503	-1.52057
ENSMUSG00000052920	Prkg1	3.16194e-08	1.11959e-09	-13.5493	12.5743	-2.10551
ENSMUSG00000025651	Uqcrc1	3.19198e-08	1.13283e-09	-13.5376	12.3551	-1.29373
ENSMUSG00000028649	Macf1	3.26124e-08	1.16007e-09	13.5139	12.2983	1.49392
ENSMUSG00000006442	Srm	3.28942e-08	1.17278e-09	13.5031	12.574	1.87441
ENSMUSG00000031980	Agt	3.41724e-08	1.22114e-09	-13.4631	12.5453	-3.02843
ENSMUSG00000025204	Ndufb8	3.50858e-08	1.25664e-09	-13.4347	12.2204	-1.19315
ENSMUSG00000097974	Gm10605	3.53351e-08	1.26846e-09	-13.4255	12.508	-2.78606
ENSMUSG00000033624	Pdpr	3.5985e-08	1.29472e-09	-13.4052	12.1831	-1.40873
ENSMUSG00000026888	Grb14	3.60197e-08	1.29891e-09	-13.858	12.4902	-2.6225
ENSMUSG00000055435	Maf	3.60208e-08	1.30189e-09	-16.6182	12.5044	-2.42373
ENSMUSG00000054408	Spcs3	3.61639e-08	1.31001e-09	13.3937	12.1861	1.15343
ENSMUSG00000030284	Creld1	3.61913e-08	1.31395e-09	13.3907	12.1884	1.3352
ENSMUSG00000041355	Ssr2	3.62236e-08	1.31808e-09	13.3876	12.2311	1.19593
ENSMUSG00000024471	Myot	3.63704e-08	1.32892e-09	-13.3795	12.2031	-1.40646
ENSMUSG00000062960	Kdr	3.63704e-08	1.32936e-09	-13.3792	12.1991	-1.49032
ENSMUSG00000038028	9630033F20Rik	3.67302e-08	1.34551e-09	-13.3673	12.1432	-1.46218
ENSMUSG00000025364	Pa2g4	3.68521e-08	1.35298e-09	13.3619	12.153	1.17294
ENSMUSG00000027499	Pkia	3.68889e-08	1.35734e-09	-13.6438	12.1913	-1.70725
ENSMUSG00000028413	B4galt1	3.76623e-08	1.38887e-09	-13.3362	12.2954	-1.781
ENSMUSG00000019797	1700021F05Rik	3.81395e-08	1.40958e-09	-13.3216	12.153	-1.12611
ENSMUSG00000033788	Dysf	3.83659e-08	1.42108e-09	13.3137	12.0851	1.3272
ENSMUSG00000020048	Hsp90b1	3.85022e-08	1.42927e-09	13.308	12.0804	1.18525
ENSMUSG00000032115	Hyou1	3.92063e-08	1.4586e-09	13.2881	12.1169	1.19165
ENSMUSG00000034024	Cct2	3.94497e-08	1.47087e-09	13.2799	12.0487	1.12366
ENSMUSG00000063077	Kif1b	3.97747e-08	1.48754e-09	-13.2689	12.0603	-1.10678
ENSMUSG00000022346	Myc	3.97747e-08	1.49574e-09	13.2635	12.3582	3.03033
ENSMUSG00000025132	Arhgdia	3.97747e-08	1.49881e-09	13.2615	12.0283	1.0762
ENSMUSG00000022747	St3gal6	3.97747e-08	1.49911e-09	-15.0701	12.2331	-1.99818
ENSMUSG00000036278	Macrod1	3.97747e-08	1.49922e-09	-13.2612	12.0276	-1.07281
ENSMUSG00000028869	Gnl2	3.99281e-08	1.50826e-09	13.2554	12.0444	1.12547
ENSMUSG00000041057	Wdr43	3.99495e-08	1.51232e-09	13.2527	12.0621	1.25292
ENSMUSG00000043858	Nup62	4.02053e-08	1.52529e-09	13.2444	12.0571	1.09088
ENSMUSG00000090799	Klhl33	4.02813e-08	1.53146e-09	-16.0399	12.4813	-3.83366
ENSMUSG00000027602	Map1lc3a	4.04404e-08	1.54081e-09	13.2345	12.0001	1.01234
ENSMUSG00000032301	Psma4	4.06079e-08	1.5505e-09	13.2284	11.9946	1.24648
ENSMUSG00000027009	Itga4	4.08178e-08	1.56277e-09	-13.5244	12.2974	-2.5823
ENSMUSG00000032306	Mpi	4.08178e-08	1.56518e-09	-13.2192	12.0225	-1.1172
ENSMUSG00000000563	Atp5f1	4.08263e-08	1.56883e-09	-13.2169	12.0138	-1.16012
ENSMUSG00000038886	Man2a2	4.11362e-08	1.5841e-09	-13.2075	11.9781	-1.24104
ENSMUSG00000040111	Gramd1b	4.13688e-08	1.59643e-09	13.2	12.183	1.94293
ENSMUSG00000023852	Chd1	4.19157e-08	1.62096e-09	13.1851	11.97	1.01318
ENSMUSG00000054477	Kcnn2	4.20785e-08	1.63068e-09	-13.1793	12.2127	-3.47261
ENSMUSG00000025129	Ppp1r27	4.26395e-08	1.6559e-09	19.0064	12.4389	3.23906
ENSMUSG00000085148	Mir22hg	4.30455e-08	1.67641e-09	13.1524	12.0164	1.39358
ENSMUSG00000031808	Slc27a1	4.30455e-08	1.67869e-09	-14.5533	12.1215	-1.97491
ENSMUSG00000031672	Got2	4.3621e-08	1.7047e-09	-13.1362	11.9215	-1.12703
ENSMUSG00000037553	Zdhhc18	4.51383e-08	1.76767e-09	13.1011	11.894	1.24443
ENSMUSG00000009863	Sdhb	4.54241e-08	1.7877e-09	-13.0902	11.8628	-1.42306
ENSMUSG00000020354	Sgcd	4.54241e-08	1.79097e-09	-13.0884	12.1362	-2.38313
ENSMUSG00000045438	Cox19	4.54241e-08	1.79285e-09	13.0874	11.9058	1.26921
ENSMUSG00000027868	Tbx15	4.54241e-08	1.79648e-09	-13.0855	11.8456	-1.10354
ENSMUSG00000047604	Frat2	4.54241e-08	1.7974e-09	-13.085	12.1608	-2.84179
ENSMUSG00000020936	Nmt1	4.65661e-08	1.84638e-09	13.059	11.8111	1.19337
ENSMUSG00000060477	Irak2	4.71487e-08	1.87333e-09	13.045	11.947	1.32567
ENSMUSG00000021577	Sdha	4.72122e-08	1.88349e-09	-13.0398	11.8371	-1.27107
ENSMUSG00000050244	Heatr1	4.72122e-08	1.88539e-09	13.0388	11.9302	1.38517
ENSMUSG00000039318	Rab3gap2	4.72122e-08	1.88741e-09	13.0378	11.85	1.27818
ENSMUSG00000029804	Herc3	4.76008e-08	1.90683e-09	-13.028	11.8086	-1.25571
ENSMUSG00000020722	Cacng1	4.77477e-08	1.91661e-09	13.023	11.7884	1.36351
ENSMUSG00000034636	Zyg11b	4.95584e-08	1.99483e-09	-12.9846	11.7301	-1.21474
ENSMUSG00000005779	Psmb4	4.95584e-08	1.99738e-09	12.9834	11.7291	1.05801
ENSMUSG00000038663	Fsd2	4.96174e-08	2.0038e-09	-16.75	12.105	-2.58286
ENSMUSG00000015597	Zfp318	4.99652e-08	2.02193e-09	12.9716	11.8551	1.46903
ENSMUSG00000023232	Serinc2	5.0006e-08	2.03135e-09	12.9672	11.7141	1.41499
ENSMUSG00000033793	Atp6v1h	5.0006e-08	2.03174e-09	12.967	11.8477	1.5121
ENSMUSG00000020154	Ptprb	5.08816e-08	2.07146e-09	-12.9484	11.6952	-1.08477
ENSMUSG00000030870	Ubfd1	5.09945e-08	2.08022e-09	12.9444	11.7545	1.17561
ENSMUSG00000037710	Cisd1	5.10587e-08	2.08701e-09	-12.9413	11.6817	-1.05024
ENSMUSG00000086040	Wipf3	5.21138e-08	2.13438e-09	-12.9198	11.9233	-1.80649
ENSMUSG00000020326	Ccng1	5.39031e-08	2.21206e-09	-12.8857	11.6633	-1.38884
ENSMUSG00000029499	Pxmp2	5.40611e-08	2.22296e-09	-12.881	11.8309	-1.55618
ENSMUSG00000008668	Rps18	5.44696e-08	2.2442e-09	12.8719	11.6122	1.06864
ENSMUSG00000001424	Snd1	5.44935e-08	2.24963e-09	12.8696	11.6195	1.18681
ENSMUSG00000030884	Uqcrc2	5.47015e-08	2.26268e-09	-12.8641	11.6253	-1.19976
ENSMUSG00000070056	Mfhas1	5.48231e-08	2.27218e-09	12.8601	11.827	1.51921
ENSMUSG00000037815	Ctnna1	5.51193e-08	2.28896e-09	12.8531	11.5857	1.06419
ENSMUSG00000018796	Acsl1	5.52642e-08	2.30354e-09	-12.8471	11.5914	-1.09243
ENSMUSG00000025216	Lbx1	5.52642e-08	2.30399e-09	-12.8469	11.6303	-1.25342
ENSMUSG00000018378	Cuedc1	5.53227e-08	2.31094e-09	-12.844	11.576	-1.18771
ENSMUSG00000028063	Lmna	5.56275e-08	2.32821e-09	15.0538	11.8206	2.07465
ENSMUSG00000048897	Zfp710	5.56393e-08	2.33642e-09	-12.8336	11.7811	-1.54149
ENSMUSG00000042686	Jph1	5.56393e-08	2.33778e-09	-12.8331	11.5775	-1.26365
ENSMUSG00000003814	Calr	5.59012e-08	2.35335e-09	12.8267	11.5591	1.04863
ENSMUSG00000024247	Pkdcc	5.69913e-08	2.40751e-09	-12.8051	11.5401	-1.36444
ENSMUSG00000027412	Lpin3	5.69913e-08	2.40854e-09	12.8047	11.8859	2.26927
ENSMUSG00000023809	Rps6ka2	5.70522e-08	2.41577e-09	-14.0011	11.6742	-1.7823
ENSMUSG00000027384	Ndufaf5	5.84866e-08	2.48128e-09	-12.7765	11.631	-1.19787
ENSMUSG00000032078	Zpr1	5.88934e-08	2.50524e-09	12.7674	11.5587	1.15764
ENSMUSG00000025035	Arl3	5.88934e-08	2.5086e-09	-12.7662	11.5925	-1.3692
ENSMUSG00000032041	Tirap	5.88934e-08	2.51295e-09	-12.7645	11.7604	-1.58888
ENSMUSG00000050335	Lgals3	5.89635e-08	2.52075e-09	15.5163	11.9814	4.34736
ENSMUSG00000030621	Me3	5.90067e-08	2.53373e-09	-12.7567	11.4991	-1.39566
ENSMUSG00000028033	Kcnq5	5.90067e-08	2.53517e-09	12.7562	11.5711	1.1484
ENSMUSG00000031578	Mak16	5.90067e-08	2.53755e-09	12.7553	11.6215	1.25179
ENSMUSG00000032834	Pwp2	5.90067e-08	2.54186e-09	12.7537	11.582	1.20397
ENSMUSG00000033429	Mcee	5.91446e-08	2.55746e-09	-12.7479	11.6229	-1.29173
ENSMUSG00000042688	Mapk6	5.91446e-08	2.55813e-09	12.7477	11.4979	1.30877
ENSMUSG00000014769	Psmb1	5.91446e-08	2.56227e-09	12.7462	11.4676	1.08559
ENSMUSG00000003072	Atp5d	6.00341e-08	2.6057e-09	-12.7303	11.4574	-1.05021
ENSMUSG00000062867	Impdh2	6.06715e-08	2.63832e-09	12.7185	11.4663	1.2719
ENSMUSG00000019179	Mdh2	6.18927e-08	2.69647e-09	-12.698	11.4531	-1.25963
ENSMUSG00000053329	D10Jhu81e	6.19599e-08	2.70446e-09	-12.6952	11.4118	-1.16344
ENSMUSG00000025735	Rhbdl1	6.3288e-08	2.76759e-09	-12.6735	11.7454	-2.43324
ENSMUSG00000031782	Coq9	6.44554e-08	2.8239e-09	-12.6546	11.3811	-1.29546
ENSMUSG00000021178	Psmc1	6.48757e-08	2.84761e-09	12.6467	11.3607	1.09113
ENSMUSG00000002416	Ndufb2	6.62603e-08	2.91379e-09	-12.6252	11.3545	-1.22925
ENSMUSG00000075330	A930003A15Rik	6.67477e-08	2.94067e-09	12.6166	11.6406	3.19524
ENSMUSG00000056493	Foxk1	6.80009e-08	3.00315e-09	12.5969	11.3545	1.08641
ENSMUSG00000032511	Scn5a	6.80009e-08	3.00698e-09	16.7344	11.6852	6.53179
ENSMUSG00000021275	Tecpr2	6.83214e-08	3.02672e-09	-12.5896	11.5202	-1.6976
ENSMUSG00000015745	Plekho1	6.93011e-08	3.07578e-09	13.237	11.5444	2.07535
ENSMUSG00000044461	Shisa2	7.04222e-08	3.13128e-09	-12.5578	11.2695	-1.32175
ENSMUSG00000004789	Dlst	7.12727e-08	3.17804e-09	-12.544	11.2563	-0.98036
ENSMUSG00000047205	Dusp18	7.12727e-08	3.18073e-09	12.5432	11.5674	1.79172
ENSMUSG00000051985	Igfn1	7.16235e-08	3.20223e-09	16.8939	11.7818	3.28206
ENSMUSG00000073433	Arhgdig	7.18629e-08	3.21879e-09	12.5321	11.5451	2.93718
ENSMUSG00000004952	Rasa4	7.18973e-08	3.23118e-09	-12.5285	11.3005	-1.11721
ENSMUSG00000027510	Rbm38	7.18973e-08	3.23627e-09	-12.5271	11.2253	-1.27722
ENSMUSG00000022797	Tfrc	7.18973e-08	3.23793e-09	-14.1623	11.4287	-1.88167
ENSMUSG00000034867	Ankrd27	7.27378e-08	3.28172e-09	12.5141	11.2735	1.41042
ENSMUSG00000030098	Grip2	7.34087e-08	3.31798e-09	-12.5039	11.5495	-2.91326
ENSMUSG00000070576	Mn1	7.49732e-08	3.3948e-09	-15.006	11.6257	-2.7997
ENSMUSG00000015839	Nfe2l2	7.5291e-08	3.41534e-09	12.477	11.1877	1.21908
ENSMUSG00000032648	Pygm	7.54503e-08	3.42872e-09	-12.4734	11.2656	-1.66286
ENSMUSG00000043795	Prr33	7.73239e-08	3.52612e-09	-12.4474	11.1338	-1.16279
ENSMUSG00000030232	Aebp2	7.73239e-08	3.52648e-09	12.4473	11.1536	1.32776
ENSMUSG00000028426	Rad23b	7.75916e-08	3.54502e-09	12.4425	11.1319	1.11882
ENSMUSG00000032285	Dnaja4	7.76201e-08	3.55265e-09	-12.4405	11.1353	-1.35727
ENSMUSG00000031422	Morf4l2	7.82108e-08	3.58968e-09	12.4309	11.1165	1.06348
ENSMUSG00000032667	Pon2	7.82108e-08	3.59608e-09	12.4292	11.1392	1.03728
ENSMUSG00000029771	Irf5	7.82108e-08	3.60211e-09	-12.4277	11.4022	-2.06599
ENSMUSG00000042608	Stk40	7.82108e-08	3.60521e-09	12.4269	11.1167	1.22369
ENSMUSG00000042292	Mkl1	7.91206e-08	3.65361e-09	-12.4899	11.3024	-1.85455
ENSMUSG00000087408	Cers1	7.91484e-08	3.66135e-09	-13.0746	11.5099	-3.07322
ENSMUSG00000026544	Dusp23	7.91973e-08	3.67007e-09	-12.4104	11.264	-1.39091
ENSMUSG00000028577	Plaa	7.96519e-08	3.69841e-09	12.4033	11.095	1.1662
ENSMUSG00000037904	Ankrd9	7.96519e-08	3.70414e-09	-14.4364	11.391	-2.14416
ENSMUSG00000056666	Retsat	7.98512e-08	3.71992e-09	-12.3979	11.1666	-1.3406
ENSMUSG00000032449	Slc25a36	7.9956e-08	3.73133e-09	-12.3951	11.1666	-1.54181
ENSMUSG00000055003	Lrtm2	8.08596e-08	3.78753e-09	-12.3813	11.4091	-2.14024
ENSMUSG00000015837	Sqstm1	8.08596e-08	3.79151e-09	12.3804	11.1059	1.5477
ENSMUSG00000025732	Fam195a	8.08596e-08	3.79328e-09	-12.3799	11.2142	-1.49346
ENSMUSG00000011257	Pabpc4	8.27046e-08	3.88658e-09	-12.3575	11.0424	-1.0899
ENSMUSG00000003476	Crhr2	8.27228e-08	3.89419e-09	-12.3557	11.1515	-1.53194
ENSMUSG00000019907	Ppp1r12a	8.29961e-08	3.91382e-09	12.3511	11.1593	1.48637
ENSMUSG00000068220	Lgals1	8.46627e-08	3.99932e-09	12.3312	11.0107	1.23587
ENSMUSG00000025993	Slc40a1	8.65234e-08	4.09835e-09	-12.3088	11.0166	-1.07438
ENSMUSG00000038526	Car14	8.65234e-08	4.10134e-09	-12.3081	11.1325	-1.34175
ENSMUSG00000000826	Dnajc5	8.73109e-08	4.14579e-09	12.2982	10.9653	1.00784
ENSMUSG00000031924	Cyb5b	8.8239e-08	4.19706e-09	-12.2869	10.9517	-1.08204
ENSMUSG00000045160	Bola3	8.86903e-08	4.22576e-09	-12.2807	10.9539	-1.13635
ENSMUSG00000026833	Olfm1	8.98022e-08	4.28606e-09	12.2677	11.2992	1.87627
ENSMUSG00000005054	Cstb	9.00996e-08	4.30761e-09	12.2631	11.2363	1.95741
ENSMUSG00000000088	Cox5a	9.01076e-08	4.31931e-09	-12.2607	10.9331	-1.14948
ENSMUSG00000051890	Klhdc1	9.01076e-08	4.3227e-09	-12.2599	11.1163	-1.49767
ENSMUSG00000026664	Phyh	9.02023e-08	4.3346e-09	-12.2574	10.92	-1.21327
ENSMUSG00000025510	Cd151	9.1139e-08	4.38704e-09	12.2464	10.9052	1.07194
ENSMUSG00000029166	Mapre3	9.11428e-08	4.39466e-09	12.2448	10.9061	1.18875
ENSMUSG00000021481	Zfp346	9.1474e-08	4.4181e-09	12.24	11.0143	1.37152
ENSMUSG00000056268	Dennd1b	9.1634e-08	4.4333e-09	-12.2369	11.069	-1.29118
ENSMUSG00000021832	Psmc6	9.21676e-08	4.46663e-09	12.23	10.8868	1.04967
ENSMUSG00000030557	Mef2a	9.21964e-08	4.47555e-09	12.2282	10.8966	1.06242
ENSMUSG00000078671	Chd2	9.25964e-08	4.50253e-09	-12.2227	10.9203	-1.12747
ENSMUSG00000050608	Minos1	9.31089e-08	4.53504e-09	-12.2161	10.8705	-0.983099
ENSMUSG00000051185	Fam174a	9.33041e-08	4.55216e-09	-12.2127	10.9203	-1.00078
ENSMUSG00000038583	Pln	9.384e-08	4.58611e-09	12.2059	11.2459	2.93332
ENSMUSG00000057003	Myh4	9.384e-08	4.59362e-09	-12.2044	11.0095	-1.76436
ENSMUSG00000047879	Usp14	9.39425e-08	4.6063e-09	12.2019	10.8663	1.08878
ENSMUSG00000029014	Dnajc2	9.57157e-08	4.70826e-09	12.182	10.8687	1.39351
ENSMUSG00000037568	Vash2	9.57157e-08	4.70886e-09	12.1819	11.2239	2.38767
ENSMUSG00000023965	Fbxl17	9.60262e-08	4.73734e-09	-12.1764	10.876	-1.11308
ENSMUSG00000024099	Ndufv2	9.60262e-08	4.73981e-09	-12.1759	10.8401	-1.08788
ENSMUSG00000023089	Ndufa5	9.67725e-08	4.78454e-09	-12.1674	10.8143	-1.12396
ENSMUSG00000058076	Sdhc	9.68061e-08	4.7941e-09	-12.1656	10.8193	-1.13627
ENSMUSG00000022193	Psmb5	9.7241e-08	4.82357e-09	12.16	10.8053	0.965366
ENSMUSG00000040010	Slc7a5	9.72444e-08	4.83167e-09	12.224	11.2034	3.1277
ENSMUSG00000038462	Uqcrfs1	9.73922e-08	4.85684e-09	-12.1538	10.8145	-1.1803
ENSMUSG00000056724	Nbeal2	9.73922e-08	4.85795e-09	12.1536	11.0646	1.56514
ENSMUSG00000026971	Itgb6	9.73922e-08	4.86286e-09	-12.4199	11.0165	-1.83855
ENSMUSG00000027395	Polr1b	9.77376e-08	4.88808e-09	12.1479	10.9469	1.4475
ENSMUSG00000032786	Alas1	9.80408e-08	4.91124e-09	-12.1437	10.79	-1.10783
ENSMUSG00000029056	Pank4	9.83373e-08	4.93411e-09	-12.1394	10.892	-1.52068
ENSMUSG00000027248	Pdia3	1.00719e-07	5.06434e-09	12.1158	10.7714	1.18212
ENSMUSG00000034361	Cpne2	1.00719e-07	5.07653e-09	15.5357	11.3417	3.8791
ENSMUSG00000035735	Dagla	1.00719e-07	5.07825e-09	-12.1133	11.1276	-2.06403
ENSMUSG00000020799	Tekt1	1.0087e-07	5.09545e-09	12.1103	11.1447	2.66321
ENSMUSG00000033938	Ndufb7	1.0087e-07	5.10319e-09	-12.1089	10.7477	-0.947258
ENSMUSG00000060803	Gstp1	1.0087e-07	5.11058e-09	12.1076	10.7499	1.03327
ENSMUSG00000057604	Lmcd1	1.01608e-07	5.15627e-09	-12.0995	10.7379	-1.30485
ENSMUSG00000032712	2810474O19Rik	1.02166e-07	5.19293e-09	12.0931	10.9706	1.81491
ENSMUSG00000018830	Myh11	1.02261e-07	5.20606e-09	-12.0909	10.8401	-1.1829
ENSMUSG00000029038	Ssu72	1.02984e-07	5.26537e-09	12.0806	10.7706	1.12576
ENSMUSG00000018362	Kpna2	1.02984e-07	5.26977e-09	12.0799	10.8408	1.33549
ENSMUSG00000056973	Ces1d	1.02984e-07	5.27646e-09	-14.6288	11.2575	-3.52576
ENSMUSG00000061461	Smim20	1.02984e-07	5.2765e-09	-12.0787	10.7719	-1.10294
ENSMUSG00000000751	Rpa1	1.03171e-07	5.30251e-09	-12.0743	10.7165	-0.961909
ENSMUSG00000058799	Nap1l1	1.03171e-07	5.30292e-09	12.0742	10.7062	1.05461
ENSMUSG00000022338	Eny2	1.04779e-07	5.39409e-09	12.0588	10.7552	1.16729
ENSMUSG00000003363	Pld3	1.05354e-07	5.43538e-09	12.0519	10.8556	1.34699
ENSMUSG00000068699	Flnc	1.05354e-07	5.44091e-09	12.3877	10.784	1.67007
ENSMUSG00000020658	Efr3b	1.05407e-07	5.45223e-09	-12.0491	11.0757	-2.258
ENSMUSG00000002319	Ipo4	1.05545e-07	5.468e-09	12.0465	10.6806	0.929917
ENSMUSG00000023905	Tnfrsf12a	1.05958e-07	5.49803e-09	18.0084	11.3514	3.98482
ENSMUSG00000054452	Aes	1.07887e-07	5.61243e-09	-12.0231	10.6718	-1.10982
ENSMUSG00000016559	H3f3b	1.07887e-07	5.6157e-09	12.0225	10.6548	1.29793
ENSMUSG00000027077	Smtnl1	1.08719e-07	5.66792e-09	-12.6538	10.8787	-1.86878
ENSMUSG00000036693	Nop14	1.0887e-07	5.68464e-09	12.0116	10.7192	1.06574
ENSMUSG00000026020	Nop58	1.09013e-07	5.70101e-09	12.009	10.7703	1.24552
ENSMUSG00000035923	Myf6	1.09099e-07	5.71444e-09	15.1686	10.9965	2.30232
ENSMUSG00000029480	Dhx37	1.09135e-07	5.72522e-09	12.0052	10.9346	1.49846
ENSMUSG00000052005	Gm9864	1.09563e-07	5.7566e-09	12.0146	10.8037	1.70745
ENSMUSG00000024617	Camk2a	1.09593e-07	5.76711e-09	-13.7452	10.8509	-1.94367
ENSMUSG00000068523	Gng5	1.09752e-07	5.78446e-09	-11.9959	10.615	-0.962776
ENSMUSG00000027673	Ndufb5	1.14142e-07	6.02513e-09	-11.9593	10.5796	-1.01191
ENSMUSG00000025027	Xpnpep1	1.15467e-07	6.10447e-09	11.9476	10.6113	1.03872
ENSMUSG00000032575	Manf	1.1638e-07	6.16224e-09	11.9392	10.733	1.38304
ENSMUSG00000022216	Psme1	1.18013e-07	6.26001e-09	-11.9251	10.6327	-1.00892
ENSMUSG00000033099	Nol12	1.18013e-07	6.27485e-09	11.923	10.6602	1.16074
ENSMUSG00000017765	Slc12a4	1.18013e-07	6.27758e-09	11.9226	10.7323	1.27605
ENSMUSG00000004044	Ptrf	1.18378e-07	6.30668e-09	-11.9185	10.5247	-0.992369
ENSMUSG00000062981	Mrpl42	1.18605e-07	6.32845e-09	-11.9154	10.5228	-1.06736
ENSMUSG00000028381	Ugcg	1.20374e-07	6.43263e-09	14.6801	10.9976	2.78756
ENSMUSG00000003873	Bax	1.2163e-07	6.51258e-09	11.8898	10.7586	1.44982
ENSMUSG00000020687	Cdc27	1.2163e-07	6.51961e-09	11.8888	10.5705	1.14917
ENSMUSG00000036712	Cyld	1.21686e-07	6.53255e-09	12.2352	10.5545	1.4469
ENSMUSG00000022510	Trp63	1.22262e-07	6.57347e-09	11.8815	10.7761	1.98557
ENSMUSG00000074093	Svip	1.235e-07	6.65009e-09	-11.8712	10.5629	-1.23741
ENSMUSG00000037606	Osbpl5	1.24824e-07	6.73158e-09	11.8603	10.5932	1.29831
ENSMUSG00000020064	Herc4	1.2516e-07	6.75987e-09	11.8566	10.5018	1.01606
ENSMUSG00000001380	Hars	1.26243e-07	6.82865e-09	11.8476	10.4877	0.922913
ENSMUSG00000026229	Psmd1	1.26273e-07	6.84058e-09	11.8461	10.4515	0.980604
ENSMUSG00000086583	Gm15500	1.26336e-07	6.85434e-09	11.8443	10.4566	1.00332
ENSMUSG00000032035	Ets1	1.26998e-07	6.90059e-09	-11.8383	10.627	-1.22025
ENSMUSG00000029777	Gars	1.2888e-07	7.01338e-09	11.8239	10.4137	0.995983
ENSMUSG00000032116	Stt3a	1.30116e-07	7.09126e-09	11.8141	10.4724	1.04369
ENSMUSG00000039763	Dnajc28	1.30196e-07	7.10626e-09	-11.8122	10.4944	-1.144
ENSMUSG00000027455	Nsfl1c	1.33344e-07	7.28893e-09	11.7897	10.375	1.09844
ENSMUSG00000040147	Maob	1.34781e-07	7.37848e-09	-11.7789	10.596	-1.71766
ENSMUSG00000049800	Sertad2	1.35159e-07	7.41022e-09	11.7751	10.4591	1.1492
ENSMUSG00000022890	Atp5j	1.36252e-07	7.48125e-09	-11.7667	10.3592	-1.00044
ENSMUSG00000022215	Fitm1	1.37036e-07	7.53549e-09	-11.7603	10.3381	-0.969255
ENSMUSG00000079434	Neu2	1.38588e-07	7.63214e-09	-11.7491	10.737	-2.42676
ENSMUSG00000022820	Ndufb4	1.38771e-07	7.65351e-09	-11.7466	10.3637	-1.18188
ENSMUSG00000034525	BC018507	1.39963e-07	7.73181e-09	-11.7376	10.3691	-1.07354
ENSMUSG00000035954	Dock4	1.39963e-07	7.74213e-09	-11.7364	10.6013	-1.46696
ENSMUSG00000025781	Atp5c1	1.40049e-07	7.75827e-09	-11.7346	10.3441	-1.07349
ENSMUSG00000038967	Pdk2	1.40101e-07	7.77261e-09	-11.733	10.3291	-1.11644
ENSMUSG00000060675	Pla2g16	1.40977e-07	7.83876e-09	-11.7255	10.3063	-1.11389
ENSMUSG00000055296	Tmem245	1.40977e-07	7.84421e-09	11.7249	10.2988	0.920114
ENSMUSG00000063760	Rnf217	1.41294e-07	7.87785e-09	11.7211	10.365	1.10227
ENSMUSG00000021536	Adcy2	1.41294e-07	7.89085e-09	11.7196	10.2926	1.14382
ENSMUSG00000061816	Myl1	1.41294e-07	7.90038e-09	-11.7186	10.3957	-1.3366
ENSMUSG00000085795	Zfp703	1.41294e-07	7.90839e-09	13.7048	10.6217	2.07567
ENSMUSG00000069682	Gm10275	1.41294e-07	7.91947e-09	11.7165	10.2938	1.08211
ENSMUSG00000020358	Hnrnpab	1.41483e-07	7.94162e-09	11.714	10.2841	0.895505
ENSMUSG00000023963	Cyp39a1	1.42715e-07	8.02239e-09	-11.7051	10.6958	-2.23404
ENSMUSG00000026032	Ndufb3	1.45571e-07	8.19482e-09	-11.6864	10.259	-0.963822
ENSMUSG00000058672	Tubb2a	1.47321e-07	8.30534e-09	13.3976	10.6426	2.35559
ENSMUSG00000031958	Ldhd	1.48287e-07	8.37194e-09	-11.6676	10.2673	-1.18133
ENSMUSG00000030255	Sspn	1.48615e-07	8.40258e-09	-11.6644	10.228	-1.05866
ENSMUSG00000025869	Nop16	1.51595e-07	8.59521e-09	11.6445	10.3418	1.23313
ENSMUSG00000035673	Sbno2	1.51595e-07	8.59579e-09	11.6444	10.481	1.76033
ENSMUSG00000061981	Flot2	1.51631e-07	8.61021e-09	-11.643	10.2228	-1.01979
ENSMUSG00000033732	Sf3b3	1.52397e-07	8.66612e-09	11.6373	10.292	1.1369
ENSMUSG00000030286	Emc3	1.52565e-07	8.68813e-09	11.6351	10.1902	0.972841
ENSMUSG00000017009	Sdc4	1.53537e-07	8.75601e-09	11.6283	10.2653	1.35777
ENSMUSG00000028773	Fabp3	1.54375e-07	8.81637e-09	-14.8308	10.5643	-2.30588
ENSMUSG00000056537	Rlim	1.54676e-07	8.84621e-09	11.6193	10.2648	1.06271
ENSMUSG00000056569	Mpz	1.55233e-07	8.89071e-09	-12.5563	10.649	-4.0452
ENSMUSG00000034593	Myo5a	1.5686e-07	8.99669e-09	11.6046	10.4696	1.62188
ENSMUSG00000027832	Ptx3	1.56915e-07	9.01265e-09	-11.603	10.5524	-2.30936
ENSMUSG00000038121	Fam210a	1.57375e-07	9.05191e-09	-11.5992	10.1476	-1.14395
ENSMUSG00000020458	Rtn4	1.59067e-07	9.16224e-09	-11.5886	10.1751	-1.12403
ENSMUSG00000022477	Aco2	1.59149e-07	9.18617e-09	-11.5863	10.1979	-1.12756
ENSMUSG00000002274	Metrn	1.59149e-07	9.19293e-09	-11.5857	10.448	-1.78037
ENSMUSG00000063785	Utp14a	1.59374e-07	9.21891e-09	11.5832	10.3192	1.11107
ENSMUSG00000005882	Uqcc1	1.59829e-07	9.25999e-09	11.5794	10.1294	0.896663
ENSMUSG00000080875	Gm7332	1.59829e-07	9.2713e-09	11.5783	10.3367	1.29624
ENSMUSG00000022285	Ywhaz	1.60306e-07	9.31205e-09	11.5745	10.1303	1.14724
ENSMUSG00000029447	Cct6a	1.60482e-07	9.33538e-09	11.5723	10.1145	1.07169
ENSMUSG00000022283	Pabpc1	1.61887e-07	9.43679e-09	11.5629	10.1027	1.01423
ENSMUSG00000032515	Csrnp1	1.61887e-07	9.44353e-09	11.5622	10.5243	2.26691
ENSMUSG00000032135	Mcam	1.62555e-07	9.49575e-09	-11.5574	10.3021	-1.29487
ENSMUSG00000025809	Itgb1	1.6308e-07	9.53973e-09	11.5534	10.1028	0.929067
ENSMUSG00000030256	Bhlhe41	1.63407e-07	9.57215e-09	-12.5264	10.2911	-1.69588
ENSMUSG00000052373	Mpp3	1.63962e-07	9.61809e-09	-11.5463	10.3022	-1.67339
ENSMUSG00000070509	Rgma	1.64419e-07	9.6703e-09	-11.5416	10.3239	-1.47591
ENSMUSG00000024726	2410127L17Rik	1.64419e-07	9.6717e-09	-12.1866	10.1735	-1.50558
ENSMUSG00000032026	Rexo2	1.6483e-07	9.7201e-09	11.5371	10.0931	0.984207
ENSMUSG00000057236	Rbbp4	1.6483e-07	9.72279e-09	11.5369	10.0705	0.852345
ENSMUSG00000036180	Gatad2a	1.65351e-07	9.78153e-09	11.5316	10.1412	0.938614
ENSMUSG00000025630	Hprt	1.65351e-07	9.79098e-09	11.5308	10.1541	1.22059
ENSMUSG00000001909	Trmt1	1.65351e-07	9.79398e-09	11.5305	10.0931	0.972807
ENSMUSG00000042961	Egflam	1.66493e-07	9.88283e-09	-11.5227	10.3126	-1.7883
ENSMUSG00000028757	Ddost	1.66493e-07	9.88879e-09	11.5222	10.096	0.967204
ENSMUSG00000063882	Uqcrh	1.6689e-07	9.926e-09	-11.5189	10.0535	-1.09779
ENSMUSG00000038178	Slc43a2	1.66914e-07	9.94158e-09	11.5175	10.1551	1.18954
ENSMUSG00000038195	Rilp	1.66914e-07	9.95465e-09	-11.6415	10.3088	-1.85878
ENSMUSG00000063235	Ptpmt1	1.67379e-07	9.99605e-09	-11.5128	10.1808	-1.12293
ENSMUSG00000072720	Myo18b	1.67551e-07	1.002e-08	11.5107	10.0814	1.26566
ENSMUSG00000026437	Cdk18	1.67567e-07	1.00346e-08	11.5094	10.3261	1.80722
ENSMUSG00000014349	Ube2z	1.67709e-07	1.00568e-08	11.5075	10.0822	0.941918
ENSMUSG00000039496	Cdnf	1.68315e-07	1.01299e-08	-11.5012	10.053	-0.977898
ENSMUSG00000038349	Plcl1	1.68315e-07	1.0138e-08	-11.5005	10.3846	-1.89693
ENSMUSG00000038239	Hrc	1.68315e-07	1.01427e-08	-14.2762	10.3995	-2.30013
ENSMUSG00000037049	Smpd1	1.68315e-07	1.01481e-08	-11.4997	10.0393	-0.99947
ENSMUSG00000038910	Plcl2	1.698e-07	1.02515e-08	-11.4909	10.071	-1.33507
ENSMUSG00000028082	Sh3d19	1.70087e-07	1.02827e-08	11.4883	10.335	1.47574
ENSMUSG00000025393	Atp5b	1.70515e-07	1.03225e-08	-11.4849	10.0967	-1.0645
ENSMUSG00000025777	Gdap1	1.71006e-07	1.03661e-08	-12.9991	10.5491	-3.87921
ENSMUSG00000021140	Pcnx	1.72886e-07	1.04942e-08	-11.4706	9.99229	-1.03635
ENSMUSG00000027002	Nckap1	1.73009e-07	1.05233e-08	11.4682	9.98976	0.976687
ENSMUSG00000025171	Ubtd1	1.73009e-07	1.05299e-08	11.4677	10.1842	1.32936
ENSMUSG00000028273	Pdlim5	1.73305e-07	1.0562e-08	-11.465	10.0007	-1.01836
ENSMUSG00000003500	Impdh1	1.76406e-07	1.07654e-08	12.3515	10.2358	1.85188
ENSMUSG00000023043	Krt18	1.76771e-07	1.08021e-08	14.014	10.506	5.33715
ENSMUSG00000041733	Coq5	1.76841e-07	1.08208e-08	-11.4441	9.9607	-0.876578
ENSMUSG00000052698	Tln2	1.77655e-07	1.08851e-08	-11.439	9.95633	-1.11582
ENSMUSG00000028464	Tpm2	1.79101e-07	1.09883e-08	-11.4308	10.0545	-1.09846
ENSMUSG00000037490	Slc2a12	1.79414e-07	1.10222e-08	-11.4282	10.3251	-1.91313
ENSMUSG00000035671	Zswim4	1.79827e-07	1.10622e-08	11.425	10.1402	1.51479
ENSMUSG00000020163	Uqcr11	1.80051e-07	1.10907e-08	-11.4228	9.93494	-1.16683
ENSMUSG00000058443	Rpl10-ps3	1.8036e-07	1.11244e-08	11.4202	9.94506	0.953237
ENSMUSG00000056091	St3gal5	1.8075e-07	1.11931e-08	-11.4149	9.9498	-0.984776
ENSMUSG00000016252	Atp5e	1.8075e-07	1.12012e-08	-11.4143	9.93372	-1.06049
ENSMUSG00000068206	Pick1	1.8075e-07	1.12039e-08	-11.4141	10.006	-1.0119
ENSMUSG00000045962	Wnk1	1.8075e-07	1.12075e-08	11.4138	9.94993	1.08297
ENSMUSG00000074218	Cox7a1	1.82508e-07	1.13314e-08	-12.2899	10.0427	-1.5701
ENSMUSG00000024601	Isoc1	1.84157e-07	1.14488e-08	-11.3954	10.0353	-1.18275
ENSMUSG00000026179	Pnkd	1.84237e-07	1.14714e-08	-11.3937	10.01	-1.02627
ENSMUSG00000040952	Rps19	1.84237e-07	1.14838e-08	11.3928	9.89726	1.05672
ENSMUSG00000002346	Slc25a42	1.85624e-07	1.15993e-08	-11.3842	10.018	-1.23024
ENSMUSG00000031129	Slc9a9	1.85624e-07	1.16005e-08	11.3841	10.3297	2.52018
ENSMUSG00000022956	Atp5o	1.86457e-07	1.16741e-08	-11.3787	9.90467	-1.0947
ENSMUSG00000020649	Rrm2	1.86457e-07	1.1683e-08	11.378	10.3258	3.03062
ENSMUSG00000020430	Pes1	1.8731e-07	1.17518e-08	11.373	9.90047	0.931396
ENSMUSG00000021703	Serinc5	1.87842e-07	1.18005e-08	11.3694	10.2491	1.91117
ENSMUSG00000015671	Psma2	1.88039e-07	1.18282e-08	11.3674	9.86713	1.07489
ENSMUSG00000005514	Por	1.91339e-07	1.20578e-08	11.3509	9.96159	1.08625
ENSMUSG00000087523	Gm12319	1.91339e-07	1.2067e-08	-12.1814	10.3411	-3.03301
ENSMUSG00000025487	Psmd13	1.92302e-07	1.21547e-08	11.344	9.83805	0.944578
ENSMUSG00000036825	Ssx2ip	1.92302e-07	1.21735e-08	-11.3427	9.91297	-1.21423
ENSMUSG00000006301	Tmbim1	1.92302e-07	1.21748e-08	11.3426	9.85426	1.10519
ENSMUSG00000038546	Ranbp9	1.92831e-07	1.2224e-08	11.3391	9.84777	0.964747
ENSMUSG00000024942	Capn1	1.94189e-07	1.23259e-08	-11.332	9.83402	-1.17325
ENSMUSG00000029430	Ran	1.94646e-07	1.23773e-08	11.3284	9.8188	0.947748
ENSMUSG00000022364	Tbc1d31	1.94646e-07	1.23867e-08	11.3278	10.2389	2.46658
ENSMUSG00000034127	Tspan8	1.96599e-07	1.2527e-08	-11.3181	9.84493	-1.19029
ENSMUSG00000028826	Tmem57	1.98152e-07	1.26421e-08	11.3103	9.82309	0.857851
ENSMUSG00000022425	Enpp2	1.99166e-07	1.27231e-08	-11.3048	10.1644	-1.80475
ENSMUSG00000005510	Ndufs3	1.99633e-07	1.27692e-08	-11.3017	9.79441	-0.962099
ENSMUSG00000023944	Hsp90ab1	2.01419e-07	1.29034e-08	11.2928	9.84871	1.07496
ENSMUSG00000021556	Golm1	2.01419e-07	1.29163e-08	-11.2919	10.072	-1.6899
ENSMUSG00000030751	Psma1	2.01583e-07	1.29513e-08	11.2896	9.7712	1.02653
ENSMUSG00000061751	Kalrn	2.01583e-07	1.29597e-08	-11.2891	10.1008	-1.55139
ENSMUSG00000039405	Prss23	2.01592e-07	1.29768e-08	-12.672	10.0123	-1.75671
ENSMUSG00000053768	Chchd3	2.0242e-07	1.30615e-08	-11.2824	9.77179	-0.984024
ENSMUSG00000021646	Mccc2	2.0242e-07	1.30631e-08	-11.2823	9.89797	-1.13863
ENSMUSG00000029432	Gbas	2.0524e-07	1.3271e-08	-11.2688	9.78013	-1.02467
ENSMUSG00000034560	A230046K03Rik	2.0524e-07	1.32785e-08	11.2683	9.89555	1.28676
ENSMUSG00000024782	Ak3	2.06038e-07	1.3347e-08	-11.2639	9.74844	-0.961799
ENSMUSG00000022546	Gpt	2.0644e-07	1.33994e-08	-11.2606	9.99586	-1.66802
ENSMUSG00000001440	Kpnb1	2.0644e-07	1.34067e-08	11.2601	9.73601	1.00275
ENSMUSG00000030428	Ttyh1	2.06561e-07	1.34314e-08	11.2586	10.1902	3.03288
ENSMUSG00000043259	Fam13c	2.13124e-07	1.38756e-08	11.2308	9.89236	1.3956
ENSMUSG00000029128	Rab28	2.14756e-07	1.39994e-08	-11.2233	9.72582	-1.17694
ENSMUSG00000023452	Pisd	2.15859e-07	1.40911e-08	11.2177	9.83972	1.13174
ENSMUSG00000029161	Cgref1	2.15859e-07	1.41064e-08	11.2168	10.1403	2.28656
ENSMUSG00000005732	Ranbp1	2.16926e-07	1.41998e-08	11.2112	9.87598	1.42177
ENSMUSG00000035172	Plekhh3	2.16926e-07	1.42116e-08	-11.2105	9.84766	-1.33752
ENSMUSG00000017999	Ddx27	2.17423e-07	1.42619e-08	11.2075	9.87108	1.32801
ENSMUSG00000001604	Tcea3	2.18903e-07	1.43768e-08	-12.6454	9.86919	-1.70386
ENSMUSG00000020460	Rps27a	2.20608e-07	1.45068e-08	11.193	9.65438	1.0113
ENSMUSG00000047675	Rps8	2.22015e-07	1.46281e-08	11.186	9.65494	1.06321
ENSMUSG00000063558	Aox1	2.22015e-07	1.46509e-08	11.1846	9.6826	0.900841
ENSMUSG00000027470	Mylk2	2.22015e-07	1.46537e-08	-16.4711	10.2519	-3.14082
ENSMUSG00000019814	Ltv1	2.22795e-07	1.47234e-08	11.1804	9.71569	0.905183
ENSMUSG00000026858	Fam73b	2.22926e-07	1.47502e-08	-11.1789	9.89418	-1.57787
ENSMUSG00000028932	Psmc2	2.24963e-07	1.49033e-08	11.1701	9.62887	1.08275
ENSMUSG00000000631	Myo18a	2.26147e-07	1.50002e-08	11.2257	9.64648	1.34598
ENSMUSG00000056076	Eif3b	2.28068e-07	1.51574e-08	11.1558	9.60671	0.969075
ENSMUSG00000001366	Fbxo9	2.28068e-07	1.51648e-08	-11.1554	9.70829	-1.18091
ENSMUSG00000017119	Nbr1	2.28971e-07	1.52435e-08	11.151	9.60006	0.870409
ENSMUSG00000038812	Trmt112	2.36992e-07	1.58054e-08	11.1204	9.70234	1.10582
ENSMUSG00000034164	Emid1	2.36992e-07	1.58162e-08	-11.1199	10.0239	-2.37199
ENSMUSG00000002379	Ndufa11	2.41385e-07	1.61291e-08	-11.1033	9.54536	-1.18865
ENSMUSG00000051341	Zfp52	2.4193e-07	1.61852e-08	11.1004	9.8721	1.52552
ENSMUSG00000058355	Abce1	2.43155e-07	1.6287e-08	11.0951	9.53087	0.975701
ENSMUSG00000030560	Ctsc	2.43921e-07	1.63582e-08	-11.0914	9.62771	-1.35155
ENSMUSG00000024312	Wdr46	2.45374e-07	1.64757e-08	11.0854	9.76424	1.41528
ENSMUSG00000064339	mt-Rnr2	2.46267e-07	1.65559e-08	-11.0813	9.60429	-1.11814
ENSMUSG00000009293	Ube2g2	2.46267e-07	1.65759e-08	11.0803	9.51194	0.898706
ENSMUSG00000019966	Kitl	2.47143e-07	1.66725e-08	-11.0754	9.6165	-1.137
ENSMUSG00000068373	D430041D05Rik	2.47143e-07	1.66894e-08	-11.0746	9.97169	-2.94413
ENSMUSG00000034850	Tmem127	2.47143e-07	1.66953e-08	11.0743	9.52068	0.994219
ENSMUSG00000059070	Rpl18	2.47372e-07	1.67452e-08	11.0717	9.50583	0.990707
ENSMUSG00000020952	Scfd1	2.47372e-07	1.67511e-08	11.0714	9.68694	1.14253
ENSMUSG00000037916	Ndufv1	2.478e-07	1.6811e-08	-11.0684	9.51752	-1.00201
ENSMUSG00000025791	Pgm2	2.478e-07	1.68206e-08	-11.068	9.55311	-1.4054
ENSMUSG00000028766	Alpl	2.47892e-07	1.68471e-08	-11.0666	9.79676	-1.7546
ENSMUSG00000007617	Homer1	2.48523e-07	1.69102e-08	-11.8615	9.64366	-1.51988
ENSMUSG00000024140	Epas1	2.52678e-07	1.72135e-08	-11.0486	9.47522	-0.90957
ENSMUSG00000006587	Snai3	2.54344e-07	1.73485e-08	-11.042	9.93808	-2.56694
ENSMUSG00000032068	Plet1	2.54344e-07	1.73685e-08	11.041	9.93157	3.29405
ENSMUSG00000057036	Gm7536	2.54511e-07	1.74024e-08	11.0394	9.46537	0.908787
ENSMUSG00000037295	Ldlrap1	2.54511e-07	1.74215e-08	11.0982	9.77833	1.93637
ENSMUSG00000084416	Rpl10a-ps1	2.56586e-07	1.75844e-08	11.0307	9.45358	1.04682
ENSMUSG00000067369	Trmt2b	2.59538e-07	1.78276e-08	-11.0191	9.67884	-1.18555
ENSMUSG00000030729	Pgm2l1	2.59538e-07	1.78291e-08	-11.0191	9.55569	-1.07524
ENSMUSG00000020476	Dbnl	2.63134e-07	1.81159e-08	11.0057	9.69299	1.60181
ENSMUSG00000056201	Cfl1	2.63134e-07	1.8119e-08	11.0056	9.44719	1.19784
ENSMUSG00000027004	Frzb	2.637e-07	1.81809e-08	-11.6222	9.93202	-3.10908
ENSMUSG00000005846	Rsl1d1	2.637e-07	1.8201e-08	11.0018	9.42054	0.880678
ENSMUSG00000052911	Lamb2	2.70725e-07	1.8708e-08	-10.9788	9.38598	-1.00762
ENSMUSG00000031137	Fgf13	2.71188e-07	1.87622e-08	11.5609	9.51113	1.44845
ENSMUSG00000038279	Nop2	2.74743e-07	1.90505e-08	10.9636	9.4863	0.996221
ENSMUSG00000014778	Fhod1	2.74743e-07	1.90529e-08	-10.9635	9.45043	-1.15428
ENSMUSG00000022992	Kansl2	2.75415e-07	1.91224e-08	10.9605	9.36303	0.979451
ENSMUSG00000050064	Zfp697	2.75415e-07	1.91444e-08	10.9595	9.84152	2.80479
ENSMUSG00000037275	Gemin5	2.78245e-07	1.93839e-08	10.9492	9.46639	0.93653
ENSMUSG00000022247	Brix1	2.78245e-07	1.93893e-08	10.9489	9.5029	1.07804
ENSMUSG00000075307	Klhl41	2.78245e-07	1.94092e-08	-10.9481	9.37895	-1.02232
ENSMUSG00000049553	Polr1a	2.7829e-07	1.94351e-08	10.947	9.35902	1.06478
ENSMUSG00000030591	Psmd8	2.80204e-07	1.95917e-08	10.9403	9.35393	1.25278
ENSMUSG00000066279	Chrna10	2.80728e-07	1.96512e-08	-10.9377	9.73228	-1.67436
ENSMUSG00000031712	Il15	2.82102e-07	1.97704e-08	-10.9327	9.80628	-2.82258
ENSMUSG00000027305	Ndufaf1	2.8257e-07	1.98262e-08	-10.9304	9.39662	-0.97663
ENSMUSG00000036617	Etl4	2.8494e-07	2.00158e-08	-10.9224	9.32596	-0.853153
ENSMUSG00000031584	Gsr	2.85397e-07	2.00712e-08	10.9201	9.38955	1.3168
ENSMUSG00000047485	Klhl34	2.85684e-07	2.01146e-08	-10.9183	9.73254	-1.75115
ENSMUSG00000030082	Sec61a1	2.88558e-07	2.03405e-08	10.909	9.44222	1.07245
ENSMUSG00000070424	Art5	2.88796e-07	2.03915e-08	-10.907	9.55771	-1.49363
ENSMUSG00000022354	Ndufb9	2.88796e-07	2.04045e-08	-10.9064	9.31129	-1.12337
ENSMUSG00000030595	Nfkbib	2.94163e-07	2.08076e-08	10.8902	9.36635	1.01857
ENSMUSG00000097392	D930016D06Rik	2.95356e-07	2.09161e-08	10.8859	9.57955	1.26674
ENSMUSG00000020402	Vdac1	2.95385e-07	2.09425e-08	-10.8848	9.33307	-1.12738
ENSMUSG00000054079	Utp18	2.95385e-07	2.09664e-08	10.8839	9.64421	1.52945
ENSMUSG00000024219	Anks1	2.96236e-07	2.10509e-08	-10.8805	9.55926	-1.24881
ENSMUSG00000020328	Nudcd2	2.97729e-07	2.11976e-08	10.8748	9.48833	1.24085
ENSMUSG00000020657	Dnajc27	2.97729e-07	2.12057e-08	-10.8745	9.25799	-1.05254
ENSMUSG00000034667	Xpot	2.98611e-07	2.13131e-08	10.8703	9.28421	0.938851
ENSMUSG00000019854	Reps1	2.98611e-07	2.13172e-08	10.8701	9.38721	1.06098
ENSMUSG00000050323	Ndufaf6	2.98638e-07	2.13442e-08	-10.8691	9.50844	-1.24103
ENSMUSG00000004356	Utp20	2.98638e-07	2.13678e-08	10.8681	9.38539	1.09351
ENSMUSG00000025938	Slco5a1	3.00505e-07	2.1526e-08	-10.862	9.29245	-0.876438
ENSMUSG00000016319	Slc25a5	3.01013e-07	2.15869e-08	10.8597	9.27233	0.971966
ENSMUSG00000000827	Tpd52l2	3.02027e-07	2.16843e-08	10.856	9.25231	0.934074
ENSMUSG00000085583	Gm15676	3.02894e-07	2.17712e-08	-12.0791	9.7357	-2.66172
ENSMUSG00000037709	Fam13a	3.05503e-07	2.19836e-08	-10.8446	9.61161	-1.72667
ENSMUSG00000022091	Sorbs3	3.06733e-07	2.20972e-08	10.8403	9.21901	1.06582
ENSMUSG00000038690	Atp5j2	3.06863e-07	2.21535e-08	-10.8382	9.2133	-1.08147
ENSMUSG00000061474	Mrps36	3.06863e-07	2.21566e-08	-10.8381	9.27197	-1.14159
ENSMUSG00000034312	Iqsec1	3.07186e-07	2.2205e-08	-10.8363	9.21601	-0.950228
ENSMUSG00000000399	Ndufa9	3.10091e-07	2.24517e-08	-10.8272	9.20418	-0.95468
ENSMUSG00000024493	Lars	3.10091e-07	2.24656e-08	10.8267	9.20103	1.07691
ENSMUSG00000031059	Ndufb11	3.10199e-07	2.24987e-08	-10.8254	9.19994	-0.995374
ENSMUSG00000072812	Ahnak2	3.10475e-07	2.25441e-08	10.8238	9.55876	1.80986
ENSMUSG00000021265	Slc25a29	3.10866e-07	2.26018e-08	-10.8217	9.6284	-1.76625
ENSMUSG00000035299	Mid1	3.10866e-07	2.26232e-08	10.8209	9.44138	1.24908
ENSMUSG00000036104	Rab3gap1	3.12541e-07	2.27706e-08	10.8155	9.18173	0.933615
ENSMUSG00000046413	Irx3os	3.14163e-07	2.29144e-08	-10.8103	9.65959	-2.95423
ENSMUSG00000023020	Cox14	3.20376e-07	2.33937e-08	-10.7932	9.16844	-0.924534
ENSMUSG00000033161	Atp1a1	3.22467e-07	2.35727e-08	10.787	9.1445	1.01953
ENSMUSG00000042901	Aida	3.23921e-07	2.37054e-08	10.7823	9.23662	1.05179
ENSMUSG00000026663	Atf6	3.26162e-07	2.3896e-08	10.7757	9.15216	1.04529
ENSMUSG00000031818	Cox4i1	3.26441e-07	2.39431e-08	-10.7741	9.16303	-1.09961
ENSMUSG00000040177	2310057M21Rik	3.26473e-07	2.39721e-08	10.7731	9.25506	1.09846
ENSMUSG00000061904	Slc25a3	3.27384e-07	2.40656e-08	-10.7699	9.16539	-0.926617
ENSMUSG00000024927	Rela	3.28506e-07	2.41749e-08	10.7662	9.25384	0.975977
ENSMUSG00000059534	Uqcr10	3.31319e-07	2.4409e-08	-10.7583	9.10922	-0.995555
ENSMUSG00000031683	Lsm6	3.33707e-07	2.46122e-08	10.7514	9.16101	0.923155
ENSMUSG00000030089	Slc41a3	3.34067e-07	2.46659e-08	-13.6513	9.55635	-2.27363
ENSMUSG00000031453	Rasa3	3.3787e-07	2.49743e-08	10.7394	9.29693	1.08509
ENSMUSG00000025790	Slco3a1	3.39543e-07	2.51746e-08	-10.7329	9.11048	-1.04314
ENSMUSG00000058569	Tmed9	3.39543e-07	2.5204e-08	10.7319	9.09473	0.8679
ENSMUSG00000039914	Coq10a	3.39543e-07	2.52073e-08	-10.8275	9.09946	-1.27722
ENSMUSG00000061353	Cxcl12	3.39543e-07	2.52088e-08	-10.7318	9.08468	-1.09655
ENSMUSG00000019849	Prep	3.41312e-07	2.53684e-08	10.7266	9.13177	1.05461
ENSMUSG00000023243	Kcnk5	3.41312e-07	2.53958e-08	10.7257	9.56265	2.60807
ENSMUSG00000018411	Mapt	3.41486e-07	2.54399e-08	10.7243	9.06462	1.11127
ENSMUSG00000039419	Cntnap2	3.41486e-07	2.54708e-08	-10.7233	9.55575	-3.13467
ENSMUSG00000050856	Atp5k	3.41486e-07	2.54924e-08	-10.8151	9.07827	-1.23392
ENSMUSG00000030869	Ndufab1	3.46625e-07	2.59043e-08	-10.7094	9.04723	-1.08952
ENSMUSG00000028197	Col24a1	3.47165e-07	2.5973e-08	-10.7073	9.53625	-2.51566
ENSMUSG00000022836	Mylk	3.49006e-07	2.61392e-08	-10.702	9.23147	-1.12597
ENSMUSG00000033526	Ppip5k1	3.49737e-07	2.62224e-08	-10.6994	9.0332	-1.16325
ENSMUSG00000078812	Eif5a	3.50456e-07	2.6305e-08	10.6969	9.05507	0.94851
ENSMUSG00000031596	Slc7a2	3.52025e-07	2.64514e-08	-12.8081	9.38421	-1.95407
ENSMUSG00000039167	Eltd1	3.54501e-07	2.66664e-08	-10.6857	9.16441	-1.32201
ENSMUSG00000029381	Shroom3	3.54677e-07	2.67086e-08	10.6844	9.51238	2.93485
ENSMUSG00000043391	2510009E07Rik	3.54785e-07	2.67686e-08	-10.6826	9.15275	-1.38837
ENSMUSG00000057388	Mrpl18	3.54785e-07	2.67746e-08	-10.6824	9.0266	-1.06826
ENSMUSG00000024038	Ndufv3	3.55435e-07	2.68526e-08	-10.68	9.01355	-1.10817
ENSMUSG00000032366	Tpm1	3.55588e-07	2.68932e-08	-10.6788	9.14148	-1.26903
ENSMUSG00000034566	Atp5h	3.5651e-07	2.6992e-08	-10.6758	9.01396	-1.06512
ENSMUSG00000031099	Smarca1	3.58785e-07	2.71936e-08	-10.6697	9.48888	-2.38701
ENSMUSG00000061518	Cox5b	3.60561e-07	2.73671e-08	-10.6645	8.99456	-1.09027
ENSMUSG00000042532	Golga7b	3.60561e-07	2.7387e-08	-10.6639	9.4801	-2.48389
ENSMUSG00000020393	Kremen1	3.60631e-07	2.74218e-08	10.6629	8.98678	1.1497
ENSMUSG00000073609	D2hgdh	3.60669e-07	2.74707e-08	-10.6614	9.17893	-1.09689
ENSMUSG00000026014	Raph1	3.60669e-07	2.74834e-08	10.661	9.08124	0.906101
ENSMUSG00000027177	Hipk3	3.62169e-07	2.7661e-08	-10.6558	8.99002	-1.2
ENSMUSG00000051989	Smim11	3.62169e-07	2.76705e-08	10.6555	9.03143	0.890212
ENSMUSG00000063179	Pstk	3.62169e-07	2.76864e-08	-10.655	9.22225	-1.1353
ENSMUSG00000038539	Atf5	3.62283e-07	2.77289e-08	10.6538	9.0036	0.887789
ENSMUSG00000025287	Acot9	3.62283e-07	2.77543e-08	10.653	9.13182	1.27659
ENSMUSG00000056328	Myh1	3.63599e-07	2.78847e-08	-10.7708	9.11518	-1.58095
ENSMUSG00000028837	Psmb2	3.64081e-07	2.79514e-08	10.6473	8.97064	0.98512
ENSMUSG00000028538	St3gal3	3.65993e-07	2.8128e-08	-10.6421	8.99313	-0.943568
ENSMUSG00000029190	D5Ertd579e	3.66605e-07	2.82098e-08	-10.6398	8.9553	-1.00012
ENSMUSG00000029467	Atp2a2	3.66605e-07	2.82349e-08	10.639	9.00061	1.20726
ENSMUSG00000051339	2900026A02Rik	3.67223e-07	2.83124e-08	11.3469	9.08569	1.42972
ENSMUSG00000028729	Ebna1bp2	3.68413e-07	2.84343e-08	10.6333	9.00517	0.872572
ENSMUSG00000019689	1110001J03Rik	3.69096e-07	2.8517e-08	-10.6309	9.11618	-1.20103
ENSMUSG00000002565	Scin	3.6987e-07	2.86071e-08	-10.6284	9.44122	-2.62768
ENSMUSG00000025486	Sirt3	3.70191e-07	2.86621e-08	-10.6268	9.22843	-1.46769
ENSMUSG00000031534	Smim19	3.73674e-07	2.89622e-08	-10.6183	9.08398	-0.993156
ENSMUSG00000035275	Raver2	3.75113e-07	2.91044e-08	-10.6143	9.36909	-2.00532
ENSMUSG00000015165	Hnrnpl	3.76183e-07	2.92181e-08	10.6111	8.91972	0.880846
ENSMUSG00000026811	St6galnac6	3.77867e-07	2.93798e-08	-10.6067	8.99497	-0.898825
ENSMUSG00000027679	Dnajc19	3.78095e-07	2.94283e-08	-10.6053	8.99661	-0.957356
ENSMUSG00000024360	Etf1	3.79125e-07	2.95394e-08	10.6023	8.91117	0.854948
ENSMUSG00000032118	Fez1	3.82797e-07	2.98567e-08	10.5936	9.34755	1.89114
ENSMUSG00000049287	Iba57	3.8894e-07	3.03676e-08	10.5798	9.10096	1.04707
ENSMUSG00000028967	Errfi1	3.92377e-07	3.06679e-08	12.3565	9.21599	1.88905
ENSMUSG00000030738	Eif3c	3.92987e-07	3.07477e-08	10.5697	8.87246	0.854556
ENSMUSG00000044221	Grsf1	3.95664e-07	3.09894e-08	-10.5633	8.85589	-0.851299
ENSMUSG00000026253	Chrng	3.96016e-07	3.10493e-08	11.8239	9.45334	4.24901
ENSMUSG00000016327	Atp1b4	3.98503e-07	3.12768e-08	-10.5559	9.35842	-3.2406
ENSMUSG00000018042	Cyb5r3	3.98825e-07	3.13346e-08	11.0506	8.9679	1.37915
ENSMUSG00000020611	Gna13	4.0068e-07	3.15131e-08	10.5498	8.87745	1.15677
ENSMUSG00000028234	Rps20	4.00792e-07	3.15546e-08	10.5487	8.84607	0.967058
ENSMUSG00000040451	Sgms1	4.01287e-07	3.16262e-08	10.5469	8.8375	1.04793
ENSMUSG00000038844	Kif16b	4.01527e-07	3.16779e-08	-10.5455	8.84254	-0.893899
ENSMUSG00000038301	Snx10	4.03752e-07	3.18865e-08	10.5402	9.02808	1.12455
ENSMUSG00000021993	Mipep	4.03997e-07	3.19387e-08	-10.5389	8.85055	-0.860876
ENSMUSG00000024302	Dtna	4.07634e-07	3.22742e-08	-10.5305	8.82058	-0.899065
ENSMUSG00000045374	Wdr81	4.07634e-07	3.22928e-08	10.53	9.07101	1.17118
ENSMUSG00000033610	Pank1	4.15055e-07	3.29474e-08	-10.5138	9.10665	-1.42951
ENSMUSG00000020288	Ahsa2	4.15055e-07	3.29484e-08	10.5137	8.81911	0.925334
ENSMUSG00000034663	Bmp2k	4.1751e-07	3.31774e-08	10.5082	8.99191	1.1325
ENSMUSG00000032860	P2ry2	4.18748e-07	3.33099e-08	-10.5049	8.84687	-1.12193
ENSMUSG00000025277	Abhd6	4.19234e-07	3.33827e-08	10.5032	9.09926	1.26653
ENSMUSG00000027878	Notch2	4.1968e-07	3.34804e-08	10.5008	9.04901	1.47158
ENSMUSG00000029482	Aacs	4.1968e-07	3.34867e-08	10.5007	9.1789	2.06203
ENSMUSG00000038510	Rpf2	4.22422e-07	3.374e-08	10.4946	8.98585	1.14466
ENSMUSG00000056121	Fez2	4.22586e-07	3.37875e-08	-10.4934	8.78029	-0.856723
ENSMUSG00000062328	Rpl17	4.22602e-07	3.38233e-08	10.4926	8.7724	0.887047
ENSMUSG00000028383	Hsdl2	4.31673e-07	3.45845e-08	-10.4747	8.76318	-0.993864
ENSMUSG00000015337	Endog	4.32058e-07	3.46624e-08	-10.4728	9.01557	-1.40821
ENSMUSG00000032267	Usp28	4.32058e-07	3.46859e-08	10.4723	8.74395	0.996049
ENSMUSG00000003435	Supt5	4.38179e-07	3.5213e-08	10.4602	8.72265	0.939166
ENSMUSG00000037351	Actr1b	4.4027e-07	3.5417e-08	10.4555	8.7247	1.11021
ENSMUSG00000039648	Ccbl1	4.43617e-07	3.57224e-08	-10.4486	8.99374	-1.56645
ENSMUSG00000068740	Celsr2	4.47364e-07	3.60607e-08	-10.441	9.09447	-1.7602
ENSMUSG00000002996	Hbp1	4.55355e-07	3.6742e-08	10.426	8.67753	0.790255
ENSMUSG00000004056	Akt2	4.59826e-07	3.71402e-08	10.4174	8.69175	0.90523
ENSMUSG00000032316	Clk3	4.61303e-07	3.72972e-08	-10.414	8.78132	-1.14867
ENSMUSG00000041653	Pnpla3	4.62194e-07	3.74069e-08	-10.4116	9.18224	-2.45031
ENSMUSG00000025613	Cct8	4.63507e-07	3.7551e-08	10.4085	8.65751	0.817871
ENSMUSG00000031785	Gpr56	4.67696e-07	3.79285e-08	-10.4005	8.87015	-1.27282
ENSMUSG00000027765	P2ry1	4.678e-07	3.79751e-08	-10.3995	9.05303	-1.66556
ENSMUSG00000038670	Mybpc2	4.702e-07	3.82083e-08	-10.9278	8.82315	-1.62349
ENSMUSG00000025784	Clec3b	4.76162e-07	3.87317e-08	-10.3838	8.97487	-1.80049
ENSMUSG00000018909	Arrb1	4.7985e-07	3.90708e-08	-10.3768	8.86011	-1.46457
ENSMUSG00000028790	Khdrbs1	4.80001e-07	3.91833e-08	10.3745	8.6438	0.823592
ENSMUSG00000022601	Zbtb11	4.80001e-07	3.91848e-08	10.3745	8.76421	1.02131
ENSMUSG00000090150	Acad11	4.80001e-07	3.92006e-08	-10.3741	8.62015	-0.807103
ENSMUSG00000032481	Smarcc1	4.81463e-07	3.93872e-08	10.3703	8.67987	0.917873
ENSMUSG00000028698	Pik3r3	4.81463e-07	3.94166e-08	10.3697	8.83936	1.06111
ENSMUSG00000053581	Zfand2a	4.81463e-07	3.94378e-08	10.3693	8.81522	1.0356
ENSMUSG00000085888	Gm12224	4.82752e-07	3.95828e-08	-10.3664	8.7206	-1.13098
ENSMUSG00000047547	Cltb	4.86887e-07	3.99615e-08	10.3588	8.58979	0.791374
ENSMUSG00000000489	Pdgfb	4.87854e-07	4.00807e-08	-10.3564	8.81936	-1.16499
ENSMUSG00000042444	Fam63b	4.88702e-07	4.01902e-08	-10.3542	8.67497	-0.998114
ENSMUSG00000085614	1700123M08Rik	4.89803e-07	4.03435e-08	-10.3512	9.09808	-2.34275
ENSMUSG00000032504	Pdcd6ip	4.89803e-07	4.03607e-08	10.3508	8.58667	0.892569
ENSMUSG00000038375	Trp53inp2	4.90459e-07	4.04548e-08	-10.4416	8.61759	-1.27434
ENSMUSG00000079184	Mphosph8	4.91379e-07	4.05708e-08	10.3467	8.72657	0.945387
ENSMUSG00000003752	Itpkc	4.91465e-07	4.06179e-08	10.3458	8.97037	1.53597
ENSMUSG00000043445	Pgp	4.92698e-07	4.08075e-08	-10.3421	8.72829	-1.15406
ENSMUSG00000037139	Myom3	4.92698e-07	4.08635e-08	13.2119	9.15653	2.66657
ENSMUSG00000026260	Ndufa10	4.92698e-07	4.08776e-08	-10.3407	8.5752	-0.995823
ENSMUSG00000026305	Lrrfip1	4.92698e-07	4.08973e-08	-10.3403	8.56615	-0.847248
ENSMUSG00000023805	Synj2	4.92698e-07	4.09208e-08	10.3399	8.59531	1.09759
ENSMUSG00000030697	Ppp4c	5.03288e-07	4.20052e-08	10.319	8.74603	1.18416
ENSMUSG00000007458	M6pr	5.03288e-07	4.2031e-08	10.3185	8.59132	0.925512
ENSMUSG00000003534	Ddr1	5.03288e-07	4.20626e-08	10.3179	8.72771	1.02745
ENSMUSG00000057666	Gapdh	5.03288e-07	4.20637e-08	-10.3179	8.60111	-1.03359
ENSMUSG00000028223	Decr1	5.03288e-07	4.20645e-08	-10.3179	8.53695	-0.964207
ENSMUSG00000027406	Idh3b	5.03288e-07	4.20842e-08	-10.3175	8.56657	-1.0354
ENSMUSG00000026192	Atic	5.03288e-07	4.21188e-08	10.3169	8.59674	1.05928
ENSMUSG00000031023	Akip1	5.03288e-07	4.21289e-08	10.3167	8.88342	1.42421
ENSMUSG00000051223	Bzw1	5.04032e-07	4.22323e-08	10.3147	8.53245	0.920221
ENSMUSG00000018559	Ctdnep1	5.05203e-07	4.23716e-08	-10.3121	8.52801	-0.8126
ENSMUSG00000022391	Rangap1	5.07803e-07	4.26311e-08	10.3072	8.57745	0.963387
ENSMUSG00000028139	Riiad1	5.08399e-07	4.27226e-08	-10.3055	9.05173	-2.12101
ENSMUSG00000031608	Galnt7	5.08622e-07	4.27829e-08	10.3044	8.98836	1.6825
ENSMUSG00000030647	Ndufc2	5.08728e-07	4.28333e-08	-10.3035	8.52014	-1.06483
ENSMUSG00000062647	Rpl7a	5.08748e-07	4.28765e-08	10.3027	8.51955	0.832919
ENSMUSG00000026571	Dcaf6	5.09527e-07	4.29836e-08	-10.3007	8.51631	-0.836042
ENSMUSG00000057841	Rpl32	5.09779e-07	4.30465e-08	10.2995	8.5175	0.955775
ENSMUSG00000020747	2310067B10Rik	5.1123e-07	4.32192e-08	-12.2735	8.83522	-1.80624
ENSMUSG00000050965	Prkca	5.1123e-07	4.32525e-08	-10.2957	8.5188	-1.12711
ENSMUSG00000030802	Bckdk	5.20378e-07	4.40689e-08	-10.2809	8.48911	-0.867311
ENSMUSG00000023046	Igfbp6	5.22837e-07	4.43799e-08	-10.2753	8.76189	-1.42385
ENSMUSG00000044147	Arf6	5.22837e-07	4.43884e-08	10.2752	8.63047	0.998451
ENSMUSG00000029407	Uso1	5.22837e-07	4.44051e-08	10.2749	8.47967	0.776787
ENSMUSG00000038145	Snrk	5.23859e-07	4.45347e-08	-10.2725	8.5297	-0.905678
ENSMUSG00000006699	Cdc42	5.25118e-07	4.46845e-08	10.2699	8.48562	0.853255
ENSMUSG00000033960	9430020K01Rik	5.25445e-07	4.47552e-08	-10.2686	8.57735	-1.12895
ENSMUSG00000029238	Clock	5.28034e-07	4.50188e-08	10.264	8.51446	1.0849
ENSMUSG00000021238	Aldh6a1	5.3535e-07	4.56862e-08	-10.2695	8.45523	-1.16228
ENSMUSG00000015176	Nolc1	5.36263e-07	4.58079e-08	10.2502	8.48828	0.857108
ENSMUSG00000026836	Acvr1	5.38916e-07	4.60785e-08	-10.2455	8.71931	-1.20861
ENSMUSG00000025488	Cox8b	5.39016e-07	4.6131e-08	-10.5857	8.51023	-1.30172
ENSMUSG00000027887	Sypl2	5.3911e-07	4.6183e-08	-10.2437	8.45552	-0.985483
ENSMUSG00000002781	Tmem143	5.3922e-07	4.62365e-08	-10.2428	8.45729	-0.952091
ENSMUSG00000025979	Mob4	5.42775e-07	4.65892e-08	10.2368	8.44074	0.884627
ENSMUSG00000005802	Slc30a4	5.42775e-07	4.66298e-08	10.2361	8.50416	0.998007
ENSMUSG00000021221	Dpf3	5.45008e-07	4.68662e-08	-10.2321	8.82945	-1.53583
ENSMUSG00000002266	Zim1	5.54257e-07	4.77067e-08	10.2181	8.92396	2.1495
ENSMUSG00000038374	Rbm8a	5.55396e-07	4.785e-08	10.2157	8.48431	0.943082
ENSMUSG00000020899	Pfas	5.56903e-07	4.80684e-08	-10.2121	8.66386	-1.42986
ENSMUSG00000004610	Etfb	5.56903e-07	4.80708e-08	-10.2121	8.39717	-1.00906
ENSMUSG00000029465	Arpc3	5.59779e-07	4.83767e-08	10.2071	8.45616	0.918697
ENSMUSG00000014846	Tppp3	5.59779e-07	4.84103e-08	-10.2065	8.80183	-1.93686
ENSMUSG00000042626	Shc1	5.60055e-07	4.84799e-08	10.2054	8.49682	0.912044
ENSMUSG00000024210	Ip6k3	5.6167e-07	4.86656e-08	10.2024	8.39901	1.09447
ENSMUSG00000021366	Hivep1	5.634e-07	4.88614e-08	-10.1992	8.58678	-1.16782
ENSMUSG00000070319	Eif3g	5.64344e-07	4.89893e-08	10.1971	8.38848	0.807667
ENSMUSG00000007415	Gatad1	5.65163e-07	4.91233e-08	-10.195	8.39041	-0.796346
ENSMUSG00000005262	Ufd1l	5.65163e-07	4.91526e-08	10.1945	8.38641	0.865535
ENSMUSG00000031543	Ank1	5.65638e-07	4.92401e-08	-10.1931	8.39678	-0.963574
ENSMUSG00000022525	Hrasls	5.65978e-07	4.93159e-08	-11.4411	8.62355	-1.60627
ENSMUSG00000027022	Xirp2	5.70555e-07	4.97612e-08	-10.1848	8.44281	-1.30407
ENSMUSG00000034563	Ccpg1	5.72435e-07	4.99719e-08	-10.1815	8.36109	-0.907789
ENSMUSG00000084883	Ccdc85c	5.82192e-07	5.08712e-08	-10.1674	8.77679	-1.7349
ENSMUSG00000031461	Myom2	5.82612e-07	5.09553e-08	-10.1661	8.40097	-0.981904
ENSMUSG00000038205	Prkab2	5.83117e-07	5.10471e-08	-10.1647	8.36217	-1.13883
ENSMUSG00000014633	Cmc2	6.02365e-07	5.27812e-08	-10.1385	8.55666	-1.21957
ENSMUSG00000036751	Cox6b1	6.06312e-07	5.31766e-08	-10.1326	8.30186	-0.949066
ENSMUSG00000070343	Gm10288	6.06736e-07	5.32632e-08	10.1313	8.28898	0.940894
ENSMUSG00000051695	Pcbp1	6.09003e-07	5.3512e-08	10.1277	8.28565	0.950905
ENSMUSG00000027763	Mbnl1	6.09686e-07	5.36217e-08	-10.1261	8.29882	-1.08119
ENSMUSG00000034037	Fgd5	6.12997e-07	5.3963e-08	-10.1211	8.56061	-1.25392
ENSMUSG00000029864	Gstk1	6.14351e-07	5.41753e-08	-10.118	8.4844	-1.44763
ENSMUSG00000021253	Tgfb3	6.14351e-07	5.42458e-08	10.117	8.31132	1.00426
ENSMUSG00000086322	E130218I03Rik	6.14351e-07	5.43253e-08	10.2503	8.82826	3.255
ENSMUSG00000029683	Lmod2	6.14351e-07	5.43266e-08	10.1158	8.26933	1.11504
ENSMUSG00000000439	Mkrn2	6.14351e-07	5.43327e-08	-10.1157	8.30259	-0.869281
ENSMUSG00000000058	Cav2	6.1744e-07	5.46563e-08	-10.1111	8.37221	-1.05874
ENSMUSG00000072964	Bhlhb9	6.22501e-07	5.51551e-08	10.104	8.75043	1.83294
ENSMUSG00000036503	Rnf13	6.24347e-07	5.53696e-08	10.1009	8.26391	0.947661
ENSMUSG00000038845	Phb	6.25644e-07	5.55357e-08	-10.0986	8.24456	-0.80883
ENSMUSG00000031987	Egln1	6.26966e-07	5.57042e-08	-10.5502	8.33183	-1.31838
ENSMUSG00000026436	Elk4	6.2837e-07	5.58802e-08	10.0937	8.30062	1.18109
ENSMUSG00000035021	Baz1a	6.303e-07	5.61033e-08	10.0906	8.68998	1.70805
ENSMUSG00000100599	0	6.32028e-07	5.63086e-08	-10.0878	8.70319	-1.74133
ENSMUSG00000036073	Galt	6.35316e-07	5.66534e-08	-10.083	8.43992	-1.12525
ENSMUSG00000047371	Zfp768	6.37778e-07	5.6925e-08	-10.0792	8.29635	-0.945498
ENSMUSG00000048939	Atp13a5	6.45416e-07	5.76593e-08	-10.0692	8.75493	-2.69705
ENSMUSG00000037563	Rps16	6.4581e-07	5.77926e-08	10.0674	8.20478	0.877226
ENSMUSG00000015214	Mtmr1	6.4581e-07	5.77999e-08	10.0673	8.21919	0.898559
ENSMUSG00000078716	Tmem8b	6.50324e-07	5.82569e-08	-10.0612	8.33578	-1.06881
ENSMUSG00000034853	Acot11	6.51629e-07	5.84448e-08	-10.0587	8.6331	-2.0628
ENSMUSG00000026526	Fh1	6.51629e-07	5.84802e-08	-10.0582	8.20373	-0.855459
ENSMUSG00000060073	Psma3	6.53895e-07	5.87383e-08	10.0547	8.19147	0.907439
ENSMUSG00000027668	Mfn1	6.53895e-07	5.87903e-08	-10.0541	8.19482	-0.982712
ENSMUSG00000030505	Prmt3	6.56432e-07	5.9072e-08	10.0503	8.33656	1.01828
ENSMUSG00000030399	Ckm	6.59252e-07	5.93795e-08	-10.0463	8.32845	-1.17959
ENSMUSG00000024436	Mrps18b	6.62974e-07	5.97688e-08	10.0412	8.1941	0.820224
ENSMUSG00000008540	Mgst1	6.63527e-07	5.98728e-08	-10.0398	8.24068	-0.865925
ENSMUSG00000031530	Dusp4	6.64193e-07	5.99871e-08	10.0383	8.69738	2.65937
ENSMUSG00000024294	Mib1	6.67526e-07	6.03425e-08	-10.0337	8.16222	-1.0438
ENSMUSG00000028465	Tln1	6.68313e-07	6.04683e-08	10.0321	8.16322	1.09283
ENSMUSG00000004667	Polr2e	6.72663e-07	6.09167e-08	10.0264	8.20115	0.879428
ENSMUSG00000039844	Rapgef1	6.73344e-07	6.10333e-08	10.0249	8.16651	0.961072
ENSMUSG00000039105	Atp6v1g1	6.73674e-07	6.11182e-08	10.0238	8.15242	0.789799
ENSMUSG00000004100	Ppan	6.78774e-07	6.16362e-08	10.0172	8.49137	1.29346
ENSMUSG00000027293	Ehd4	6.79469e-07	6.17548e-08	12.7479	8.55284	2.02469
ENSMUSG00000041841	Rpl37	6.81997e-07	6.20402e-08	10.0121	8.1326	0.80184
ENSMUSG00000039756	Dnttip2	6.83201e-07	6.22055e-08	10.0101	8.18702	1.12591
ENSMUSG00000026356	Dars	6.91724e-07	6.3067e-08	9.99938	8.11154	0.879885
ENSMUSG00000025545	Clybl	6.91724e-07	6.30944e-08	-9.99904	8.2095	-1.07162
ENSMUSG00000023004	Tuba1b	6.92415e-07	6.32811e-08	14.1423	8.71538	2.58937
ENSMUSG00000024431	Nr3c1	6.92415e-07	6.32968e-08	-9.99655	8.10895	-0.782483
ENSMUSG00000060512	0610040J01Rik	6.92415e-07	6.3352e-08	-9.99588	8.45773	-1.29466
ENSMUSG00000029466	Anapc7	6.92415e-07	6.33834e-08	9.99549	8.24839	0.909756
ENSMUSG00000040321	Zfp770	6.94243e-07	6.36073e-08	-9.99275	8.25893	-1.03807
ENSMUSG00000020361	Hspa4	6.95469e-07	6.37764e-08	9.99069	8.10377	0.831189
ENSMUSG00000031561	Tenm3	6.9607e-07	6.38883e-08	-9.98933	8.39063	-1.54097
ENSMUSG00000029415	Sdad1	7.01796e-07	6.44711e-08	9.98228	8.15121	0.931594
ENSMUSG00000063450	Syne2	7.03962e-07	6.47275e-08	-9.9792	8.2597	-1.04519
ENSMUSG00000037234	Hook3	7.08796e-07	6.52299e-08	-9.9732	8.07763	-0.891953
ENSMUSG00000016487	Ppfibp1	7.09967e-07	6.53955e-08	10.054	8.12983	1.1798
ENSMUSG00000008398	Elk3	7.10038e-07	6.546e-08	-9.97047	8.32161	-1.27749
ENSMUSG00000006589	Aprt	7.12489e-07	6.57441e-08	9.96712	8.2649	1.0212
ENSMUSG00000029833	Trim24	7.12801e-07	6.5831e-08	-9.96609	8.10212	-0.842439
ENSMUSG00000056383	AI987944	7.13571e-07	6.59603e-08	9.96457	8.33369	1.07399
ENSMUSG00000038451	Spsb2	7.1868e-07	6.64912e-08	9.95836	8.54327	2.17926
ENSMUSG00000024012	Mtch1	7.18689e-07	6.65507e-08	10.3689	8.13456	1.24247
ENSMUSG00000060913	Trim55	7.18949e-07	6.66335e-08	-9.95671	8.12176	-0.964625
ENSMUSG00000020846	Fam101b	7.24465e-07	6.72038e-08	-9.95011	8.29584	-1.13883
ENSMUSG00000021458	2010111I01Rik	7.29276e-07	6.77096e-08	9.9443	8.17373	1.01605
ENSMUSG00000039661	Dusp26	7.37929e-07	6.85732e-08	-9.9345	8.06703	-0.848991
ENSMUSG00000027405	Nop56	7.44334e-07	6.9229e-08	9.92714	8.08327	0.80071
ENSMUSG00000010721	Lmbr1	7.46435e-07	6.94854e-08	-9.92429	8.29782	-1.09291
ENSMUSG00000032666	1700025G04Rik	7.47138e-07	6.96298e-08	-9.92268	8.0114	-0.958133
ENSMUSG00000038650	Rnh1	7.47138e-07	6.96728e-08	9.92221	8.02616	1.00281
ENSMUSG00000015714	Cers2	7.47733e-07	6.97892e-08	9.92092	8.11304	0.84627
ENSMUSG00000073016	Uprt	7.49482e-07	7.00136e-08	9.91844	8.48925	2.10199
ENSMUSG00000025584	Pde8a	7.50835e-07	7.02013e-08	9.91637	8.10358	0.886264
ENSMUSG00000031295	Phka2	7.54682e-07	7.06225e-08	9.91175	8.34468	1.25451
ENSMUSG00000019899	Lama2	7.57533e-07	7.09512e-08	-9.90817	8.13108	-1.13781
ENSMUSG00000007891	Ctsd	7.7356e-07	7.25154e-08	9.89135	8.02783	0.948588
ENSMUSG00000023927	Satb1	7.73768e-07	7.2598e-08	-9.89047	7.9891	-0.996272
ENSMUSG00000062070	Pgk1	7.75221e-07	7.2818e-08	-9.88814	8.0158	-0.989488
ENSMUSG00000020664	Dld	7.75221e-07	7.28608e-08	-9.88769	7.97638	-0.861633
ENSMUSG00000053192	Mllt11	7.76245e-07	7.30204e-08	9.886	7.96142	1.06542
ENSMUSG00000042726	Trafd1	7.7648e-07	7.31058e-08	10.4755	8.09006	1.32018
ENSMUSG00000029614	Rpl6	7.79633e-07	7.34663e-08	9.88131	7.97136	0.82281
ENSMUSG00000071072	Ptges3	7.84643e-07	7.40024e-08	9.87572	7.95277	0.970979
ENSMUSG00000026062	Slc9a2	7.89606e-07	7.45349e-08	-9.8702	8.06669	-1.25652
ENSMUSG00000022450	Ndufa6	7.93782e-07	7.49938e-08	-9.86548	7.9312	-0.912337
ENSMUSG00000022437	Samm50	7.95385e-07	7.52387e-08	-9.86297	7.93062	-0.783913
ENSMUSG00000052949	Rnf157	7.95385e-07	7.5275e-08	-9.8626	8.21889	-1.49698
ENSMUSG00000029472	Anapc5	7.96791e-07	7.54731e-08	-9.86058	7.94901	-0.936639
ENSMUSG00000046062	Ppp1r15b	7.97107e-07	7.55681e-08	9.85961	8.01533	0.824174
ENSMUSG00000024533	Spire1	8.00556e-07	7.59604e-08	9.85563	8.14908	1.13487
ENSMUSG00000062933	Gm10123	8.01183e-07	7.60852e-08	10.3253	8.07286	1.34302
ENSMUSG00000087543	Gm16576	8.14372e-07	7.74682e-08	-9.84053	8.37551	-1.734
ENSMUSG00000030733	Sh2b1	8.14372e-07	7.74706e-08	9.84051	7.8978	0.759982
ENSMUSG00000021520	Uqcrb	8.14713e-07	7.75696e-08	-9.83953	7.90278	-0.854183
ENSMUSG00000020415	Pttg1	8.15339e-07	7.76956e-08	-9.83828	7.94256	-0.937885
ENSMUSG00000100783	0	8.16553e-07	7.7878e-08	-9.83648	8.45638	-2.2472
ENSMUSG00000027498	Cstf1	8.21698e-07	7.84358e-08	9.83101	7.97929	0.997954
ENSMUSG00000038370	Pcp4l1	8.25098e-07	7.88276e-08	-9.82719	8.19797	-1.46855
ENSMUSG00000011148	Adssl1	8.26477e-07	7.90268e-08	-9.82525	7.92886	-0.927146
ENSMUSG00000017404	Rpl19	8.26999e-07	7.92021e-08	9.82355	7.88137	0.872377
ENSMUSG00000051285	Pcmtd1	8.26999e-07	7.92116e-08	-10.2408	7.95048	-1.23198
ENSMUSG00000021756	Il6st	8.29676e-07	7.95357e-08	9.82033	7.88051	0.82053
ENSMUSG00000026147	Col9a1	8.42115e-07	8.07969e-08	-9.80828	8.4263	-2.64222
ENSMUSG00000035847	Ids	8.47319e-07	8.13653e-08	-9.80291	8.00284	-1.0896
ENSMUSG00000020681	Ace	8.50217e-07	8.17736e-08	-9.79908	7.97343	-1.25543
ENSMUSG00000022223	Sdr39u1	8.50217e-07	8.17824e-08	-9.799	7.85543	-0.891483
ENSMUSG00000057363	Uxs1	8.51217e-07	8.1948e-08	9.79745	8.05134	1.18394
ENSMUSG00000031232	Magt1	8.54148e-07	8.23694e-08	9.79353	7.85942	0.750036
ENSMUSG00000030730	Atp2a1	8.54148e-07	8.23695e-08	-9.79353	7.9968	-1.30013
ENSMUSG00000033191	Tie1	8.56576e-07	8.26736e-08	-9.79071	7.91068	-1.07084
ENSMUSG00000026335	Pam	8.57666e-07	8.28487e-08	10.9897	8.08578	1.55275
ENSMUSG00000004951	Hspb1	8.58976e-07	8.30453e-08	14.8784	8.51018	2.90748
ENSMUSG00000022415	Syngr1	8.62519e-07	8.34582e-08	-9.78348	7.93052	-1.02227
ENSMUSG00000066037	Hnrnpr	8.63401e-07	8.3614e-08	9.78206	7.87794	0.828924
ENSMUSG00000032826	Ank2	8.63424e-07	8.37237e-08	-9.78106	7.84907	-1.046
ENSMUSG00000056501	Cebpb	8.63424e-07	8.3814e-08	10.0909	8.16175	1.73361
ENSMUSG00000016344	Ppdpf	8.63424e-07	8.38276e-08	-9.78011	8.01222	-0.986597
ENSMUSG00000008892	Vdac3	8.67776e-07	8.43209e-08	-9.77563	7.83905	-0.890436
ENSMUSG00000029131	Dnajb6	8.68053e-07	8.44187e-08	9.77474	7.80618	0.742916
ENSMUSG00000016349	Eef1a2	8.72845e-07	8.49558e-08	-9.7699	7.86376	-1.02629
ENSMUSG00000024953	Prdx5	8.75881e-07	8.53228e-08	-9.76661	7.79424	-0.826592
ENSMUSG00000031708	Tecr	8.76639e-07	8.55305e-08	9.76475	7.8041	0.856713
ENSMUSG00000010362	Rdm1	8.76639e-07	8.55397e-08	-9.76467	8.09803	-1.35009
ENSMUSG00000038855	Itpkb	8.76683e-07	8.56162e-08	-9.76399	7.9185	-1.24766
ENSMUSG00000046598	Bdh1	8.76683e-07	8.5687e-08	-11.9686	8.51565	-3.43295
ENSMUSG00000022241	Tars	8.77167e-07	8.58059e-08	9.7623	7.80129	0.888747
ENSMUSG00000040813	Tex264	8.79972e-07	8.61521e-08	9.75923	7.90085	1.05051
ENSMUSG00000035139	Secisbp2	8.8462e-07	8.66793e-08	9.75457	8.00678	1.05591
ENSMUSG00000020717	Pecam1	8.8545e-07	8.68329e-08	-9.75322	7.79246	-1.06337
ENSMUSG00000062115	Rai1	8.86795e-07	8.70669e-08	-9.75117	7.93958	-0.960981
ENSMUSG00000099906	0	8.86795e-07	8.71095e-08	9.7508	8.35212	3.07756
ENSMUSG00000026103	Gls	8.89093e-07	8.74077e-08	-9.74819	7.77947	-0.94238
ENSMUSG00000038774	Ascc3	9.07609e-07	8.93021e-08	9.73186	7.86718	0.923144
ENSMUSG00000032185	Carm1	9.10614e-07	8.96721e-08	9.72871	7.74313	0.880674
ENSMUSG00000021892	Sh3bp5	9.16569e-07	9.03333e-08	-9.72312	7.84814	-1.11466
ENSMUSG00000027107	Chrna1	9.16932e-07	9.04439e-08	16.2139	8.68864	4.69068
ENSMUSG00000033373	Fntb	9.1722e-07	9.05472e-08	9.72132	7.96145	1.18456
ENSMUSG00000030727	Rabep2	9.17311e-07	9.06309e-08	-9.72062	7.86658	-1.02099
ENSMUSG00000003847	Nfat5	9.17471e-07	9.07216e-08	9.71986	7.77664	0.849409
ENSMUSG00000042148	Cox10	9.19076e-07	9.09553e-08	-9.7179	7.78214	-1.01044
ENSMUSG00000025151	Maged1	9.30694e-07	9.21985e-08	11.704	8.14541	1.94753
ENSMUSG00000049643	2310022A10Rik	9.30694e-07	9.22569e-08	9.7071	7.71476	0.729566
ENSMUSG00000024063	Lbh	9.33568e-07	9.2618e-08	10.3606	8.18306	2.12058
ENSMUSG00000054226	Tprkb	9.45208e-07	9.38499e-08	9.6941	7.82729	0.893298
ENSMUSG00000020743	Mif4gd	9.62577e-07	9.5653e-08	-9.67966	7.86998	-1.29873
ENSMUSG00000060147	Serpinb6a	9.62761e-07	9.57498e-08	9.6789	7.69443	0.971003
ENSMUSG00000015575	Atp6v0e	9.6761e-07	9.6311e-08	9.67447	7.88487	1.13603
ENSMUSG00000002808	Epdr1	9.71772e-07	9.68045e-08	-9.67059	7.66279	-0.966309
ENSMUSG00000021460	Auh	9.75278e-07	9.72333e-08	-9.76748	7.77552	-1.23178
ENSMUSG00000035325	Sec31a	9.80237e-07	9.78078e-08	9.66279	7.65665	0.78794
ENSMUSG00000039384	Dusp10	9.85303e-07	9.83936e-08	-9.68753	7.86926	-1.41227
ENSMUSG00000035960	Apex1	9.89789e-07	9.89224e-08	9.65421	7.72225	1.09111
ENSMUSG00000100725	0	9.92095e-07	9.92338e-08	9.65183	7.63685	0.82492
ENSMUSG00000018765	Fxr2	9.97795e-07	9.98853e-08	9.64688	7.63196	0.840679
ENSMUSG00000003199	Mpnd	1.00096e-06	1.00283e-07	-9.64387	7.80734	-1.13679
ENSMUSG00000022407	Adsl	1.00152e-06	1.00422e-07	-9.64283	7.62384	-0.84044
ENSMUSG00000028248	Pnisr	1.00304e-06	1.00656e-07	-9.64107	7.64513	-0.791727
ENSMUSG00000031917	Nip7	1.0053e-06	1.00964e-07	9.63876	7.88479	1.1525
ENSMUSG00000039936	Pik3cd	1.00584e-06	1.01101e-07	-9.63774	7.9331	-1.48182
ENSMUSG00000052738	Suclg1	1.00696e-06	1.01295e-07	-9.63628	7.62884	-0.831252
ENSMUSG00000071528	Usmg5	1.01404e-06	1.0209e-07	-9.63038	7.60867	-0.976975
ENSMUSG00000021668	Polk	1.01909e-06	1.02682e-07	-9.62601	8.01446	-1.56701
ENSMUSG00000024098	Twsg1	1.02407e-06	1.03267e-07	9.62172	7.61709	0.928871
ENSMUSG00000029507	Pus1	1.02955e-06	1.03904e-07	9.61708	7.90525	1.1491
ENSMUSG00000004043	Stat5a	1.03591e-06	1.04642e-07	9.61174	7.74175	1.08233
ENSMUSG00000064225	Paqr9	1.03591e-06	1.04736e-07	-9.61106	8.15074	-2.50215
ENSMUSG00000006362	Cbfa2t3	1.03591e-06	1.048e-07	-9.91044	7.96541	-1.80602
ENSMUSG00000030615	Tmem126a	1.04882e-06	1.06191e-07	-9.60066	7.60762	-0.846679
ENSMUSG00000022914	Brwd1	1.04892e-06	1.06287e-07	9.59999	7.59511	0.816534
ENSMUSG00000048264	Dip2c	1.04916e-06	1.06397e-07	9.5992	7.675	1.11014
ENSMUSG00000074818	Pdzd7	1.05444e-06	1.07019e-07	-9.62288	8.12742	-2.70013
ENSMUSG00000032946	Rasgrp2	1.06229e-06	1.07902e-07	-9.58863	8.0194	-1.6283
ENSMUSG00000017132	Cyth1	1.06696e-06	1.08463e-07	-9.58472	7.59835	-0.912705
ENSMUSG00000005580	Adcy9	1.07131e-06	1.08992e-07	-9.58106	7.63796	-1.18172
ENSMUSG00000039067	Psmd7	1.07986e-06	1.0995e-07	9.57448	7.53493	0.865516
ENSMUSG00000047591	Mafa	1.08022e-06	1.10076e-07	-9.57362	8.05659	-1.92649
ENSMUSG00000029862	Clcn1	1.08674e-06	1.10829e-07	-12.0507	7.92661	-1.92022
ENSMUSG00000004535	Tax1bp1	1.08814e-06	1.1106e-07	9.56692	7.51808	0.794531
ENSMUSG00000024242	Map4k3	1.08815e-06	1.1115e-07	-9.56632	7.73822	-1.01895
ENSMUSG00000031996	Aplp2	1.08992e-06	1.1142e-07	-9.56449	7.5153	-0.94828
ENSMUSG00000041975	Mettl8	1.09034e-06	1.11552e-07	9.56361	7.92689	1.34559
ENSMUSG00000015092	Edf1	1.09073e-06	1.11681e-07	9.56274	7.51359	0.813009
ENSMUSG00000023883	Phf10	1.09124e-06	1.11821e-07	9.56179	7.51842	0.862665
ENSMUSG00000027822	Slc33a1	1.09455e-06	1.1225e-07	9.55892	7.82536	1.1583
ENSMUSG00000029309	Sparcl1	1.09806e-06	1.12699e-07	-9.55592	7.504	-1.00608
ENSMUSG00000041528	Rnf123	1.10145e-06	1.13151e-07	-9.55291	7.49963	-0.988186
ENSMUSG00000029575	Mmab	1.10145e-06	1.1323e-07	-9.55239	7.58204	-0.950604
ENSMUSG00000063406	Tmed5	1.10145e-06	1.13318e-07	9.55181	7.52783	0.79207
ENSMUSG00000033285	Wdr3	1.10205e-06	1.13468e-07	9.55081	7.75367	1.03912
ENSMUSG00000020074	Ccar1	1.10601e-06	1.1401e-07	9.54723	7.55551	0.886157
ENSMUSG00000033502	Cdc14a	1.10601e-06	1.14141e-07	-9.54637	7.78767	-1.23598
ENSMUSG00000022661	Cd200	1.10601e-06	1.14147e-07	-9.54634	7.7588	-1.11057
ENSMUSG00000021830	Txndc16	1.10713e-06	1.14353e-07	-9.54498	7.66388	-1.05545
ENSMUSG00000022682	Rrn3	1.11125e-06	1.14869e-07	9.5416	7.48746	0.738704
ENSMUSG00000038299	Wdr36	1.11341e-06	1.15262e-07	9.53904	7.56767	0.855709
ENSMUSG00000019188	H13	1.11341e-06	1.15364e-07	9.53838	7.53121	0.80041
ENSMUSG00000056492	Gpr116	1.11341e-06	1.1544e-07	-9.53788	7.48001	-0.966394
ENSMUSG00000030264	Thumpd3	1.11341e-06	1.15455e-07	9.53778	7.66252	1.02763
ENSMUSG00000021606	Ndufs6	1.12309e-06	1.166e-07	-9.53039	7.46778	-0.917032
ENSMUSG00000024896	Minpp1	1.12309e-06	1.16643e-07	9.53012	7.65555	1.12899
ENSMUSG00000060961	Slc4a4	1.12362e-06	1.1679e-07	-9.52917	7.81444	-1.62225
ENSMUSG00000018217	Pmp22	1.12499e-06	1.17133e-07	-9.60842	7.78507	-1.61587
ENSMUSG00000005667	Mthfd2	1.12499e-06	1.17259e-07	9.52616	7.95809	2.01209
ENSMUSG00000031879	Fam96b	1.12499e-06	1.17292e-07	9.52595	7.57595	0.994458
ENSMUSG00000029287	Tgfbr3	1.12499e-06	1.17299e-07	9.52591	7.61239	0.999549
ENSMUSG00000055865	Fam19a3	1.13482e-06	1.18417e-07	-9.51881	7.95107	-2.03902
ENSMUSG00000030341	Tnfrsf1a	1.13719e-06	1.18757e-07	10.0366	7.64768	1.36423
ENSMUSG00000047419	Cmya5	1.14768e-06	1.19947e-07	-10.0737	7.63416	-1.50146
ENSMUSG00000022905	Kpna1	1.1554e-06	1.20892e-07	9.50332	7.44915	0.931223
ENSMUSG00000060002	Chpt1	1.1554e-06	1.20942e-07	-9.50302	7.43061	-1.01099
ENSMUSG00000041438	Cirh1a	1.1727e-06	1.22941e-07	9.49076	7.51845	0.854865
ENSMUSG00000031667	Aktip	1.1727e-06	1.22944e-07	-9.49074	7.44349	-0.924032
ENSMUSG00000018697	Aatf	1.17353e-06	1.23126e-07	9.48964	7.7265	1.30297
ENSMUSG00000021771	Vdac2	1.17451e-06	1.23324e-07	-9.48843	7.42508	-0.789807
ENSMUSG00000025266	Gnl3l	1.18248e-06	1.24258e-07	9.4828	7.42528	0.861966
ENSMUSG00000002055	Spag5	1.20167e-06	1.26373e-07	9.47021	7.94042	1.87031
ENSMUSG00000061689	Dlgap4	1.20525e-06	1.26848e-07	10.2859	7.53552	1.32092
ENSMUSG00000003762	Adck4	1.21013e-06	1.2746e-07	9.46382	7.89316	1.79819
ENSMUSG00000064337	mt-Rnr1	1.21043e-06	1.27647e-07	-9.46272	7.45351	-0.906613
ENSMUSG00000013539	Tango2	1.21043e-06	1.27689e-07	-9.46248	7.46257	-0.899794
ENSMUSG00000042079	Hnrnpf	1.21675e-06	1.28455e-07	9.45802	7.3684	0.762541
ENSMUSG00000024687	Osbp	1.21886e-06	1.28778e-07	-9.45615	7.36652	-0.785098
ENSMUSG00000066839	Ecsit	1.22219e-06	1.29229e-07	-9.45355	7.36717	-0.847972
ENSMUSG00000038286	Bphl	1.22324e-06	1.2944e-07	-9.45233	7.63154	-1.02437
ENSMUSG00000030672	Mylpf	1.22468e-06	1.29692e-07	-9.45088	7.47363	-1.02568
ENSMUSG00000042460	C1galt1	1.22699e-06	1.30037e-07	9.4489	7.68865	1.31269
ENSMUSG00000028495	Rps6	1.23301e-06	1.30775e-07	9.44469	7.35497	0.836439
ENSMUSG00000002102	Psmc3	1.23729e-06	1.3133e-07	9.44153	7.35669	0.82458
ENSMUSG00000048731	Ggnbp1	1.2448e-06	1.32249e-07	-9.43635	7.6167	-1.29634
ENSMUSG00000026604	Ptpn14	1.2448e-06	1.3233e-07	9.43589	7.39908	0.864444
ENSMUSG00000036879	Phkb	1.25569e-06	1.33591e-07	-9.42884	7.35567	-1.04029
ENSMUSG00000051166	Eml5	1.25595e-06	1.33721e-07	9.42812	7.78637	1.70831
ENSMUSG00000017309	Cd300lg	1.25988e-06	1.34242e-07	-9.42523	7.42204	-0.979797
ENSMUSG00000047676	Rpsa-ps10	1.26224e-06	1.34596e-07	9.42326	7.32077	0.869953
ENSMUSG00000019132	BC005537	1.26288e-06	1.34768e-07	9.42232	7.31717	0.75769
ENSMUSG00000074129	Rpl13a	1.26916e-06	1.35541e-07	9.41807	7.33125	0.832624
ENSMUSG00000014504	Srp19	1.27221e-06	1.3597e-07	9.41572	7.37194	0.905537
ENSMUSG00000052331	Ankrd44	1.28049e-06	1.3696e-07	-9.41033	7.77252	-1.45638
ENSMUSG00000023988	Bysl	1.3078e-06	1.40109e-07	9.39346	7.33901	0.83832
ENSMUSG00000034453	Polr3b	1.3078e-06	1.40166e-07	9.39316	7.43624	1.0396
ENSMUSG00000020644	Id2	1.3078e-06	1.40202e-07	9.6205	7.79519	2.22375
ENSMUSG00000052374	Actn2	1.30818e-06	1.40349e-07	-9.39219	7.32252	-0.889672
ENSMUSG00000031557	Plekha2	1.31144e-06	1.40806e-07	-9.38979	7.57645	-1.27712
ENSMUSG00000042249	Adrbk2	1.33238e-06	1.43244e-07	-9.37707	7.67338	-1.56229
ENSMUSG00000035150	Eif2s3x	1.33238e-06	1.43271e-07	9.37692	7.25097	0.744027
ENSMUSG00000018340	Anxa6	1.34124e-06	1.44333e-07	-9.37146	7.2485	-0.819697
ENSMUSG00000028291	Akirin2	1.34947e-06	1.45329e-07	9.36637	7.40674	1.00699
ENSMUSG00000073838	Tufm	1.35189e-06	1.45754e-07	-9.36421	7.23271	-0.770613
ENSMUSG00000036199	Ndufa13	1.35189e-06	1.4581e-07	-9.36392	7.23951	-1.06335
ENSMUSG00000053289	Ddx10	1.36523e-06	1.47361e-07	9.3561	7.44956	1.15805
ENSMUSG00000046434	Hnrnpa1	1.36785e-06	1.47777e-07	9.35402	7.21876	0.823085
ENSMUSG00000021702	Thbs4	1.36785e-06	1.47867e-07	-11.0045	7.60078	-1.74624
ENSMUSG00000031145	Prickle3	1.36796e-06	1.47991e-07	-9.35295	7.57777	-1.40067
ENSMUSG00000014850	Msh3	1.368e-06	1.48106e-07	-9.35237	7.55997	-1.1714
ENSMUSG00000020549	Elac2	1.37638e-06	1.49126e-07	9.3473	7.29239	0.882273
ENSMUSG00000021877	Arf4	1.37827e-06	1.49443e-07	9.34573	7.2907	0.896096
ENSMUSG00000081051	Gm15427	1.37878e-06	1.49611e-07	9.3449	7.20687	0.825749
ENSMUSG00000026107	Nabp1	1.38752e-06	1.50672e-07	12.908	7.86338	2.59336
ENSMUSG00000085653	Gm15179	1.38828e-06	1.5097e-07	-9.33822	7.6935	-1.65347
ENSMUSG00000052712	BC004004	1.38828e-06	1.50982e-07	9.33816	7.19581	0.717609
ENSMUSG00000038403	Hfe2	1.4e-06	1.52486e-07	-9.33085	7.21867	-1.06776
ENSMUSG00000028737	Aldh4a1	1.4e-06	1.525e-07	-10.7231	7.4437	-1.50292
ENSMUSG00000097184	4632428C04Rik	1.4e-06	1.52598e-07	-9.3303	7.7962	-2.13788
ENSMUSG00000034243	Golgb1	1.40781e-06	1.53565e-07	9.32565	7.2003	0.850693
ENSMUSG00000023206	Il15ra	1.41521e-06	1.54557e-07	-9.32089	7.55964	-1.20808
ENSMUSG00000019848	Popdc3	1.41521e-06	1.54603e-07	9.47888	7.23471	1.11768
ENSMUSG00000052825	Gm9892	1.41879e-06	1.5511e-07	11.5057	7.97328	4.6257
ENSMUSG00000034974	Dapk3	1.423e-06	1.55686e-07	9.31553	7.36281	1.10825
ENSMUSG00000025911	Adhfe1	1.43059e-06	1.56634e-07	-10.3293	7.54555	-1.74792
ENSMUSG00000051236	Msrb3	1.43296e-06	1.57077e-07	-9.30898	7.15826	-0.968424
ENSMUSG00000012114	Med15	1.43296e-06	1.57126e-07	9.30875	7.31648	1.06607
ENSMUSG00000018661	Cog1	1.44097e-06	1.58123e-07	9.30409	7.28402	0.954764
ENSMUSG00000090262	Mpv17	1.44188e-06	1.5834e-07	-9.30308	7.35001	-0.944231
ENSMUSG00000032187	Smarca4	1.4429e-06	1.58569e-07	9.30201	7.15013	0.96159
ENSMUSG00000055319	Sec23ip	1.44521e-06	1.58941e-07	9.30029	7.21381	0.786724
ENSMUSG00000045954	Sdpr	1.44856e-06	1.59428e-07	-9.29804	7.16956	-1.02908
ENSMUSG00000037020	Wdr62	1.44866e-06	1.59557e-07	9.29744	7.68818	1.79804
ENSMUSG00000039765	Cc2d2a	1.45024e-06	1.59882e-07	-9.29595	7.57114	-1.34682
ENSMUSG00000035936	Aldh5a1	1.45024e-06	1.59968e-07	-9.29555	7.49571	-1.46031
ENSMUSG00000024640	Psat1	1.45039e-06	1.60103e-07	9.29493	7.73545	1.90744
ENSMUSG00000021636	Marveld2	1.45479e-06	1.60707e-07	9.29216	7.74817	2.53499
ENSMUSG00000044499	Hs3st5	1.45667e-06	1.61034e-07	-9.29066	7.68655	-1.96411
ENSMUSG00000019763	Rmnd1	1.45667e-06	1.61152e-07	-9.29012	7.22493	-0.906503
ENSMUSG00000062014	Gmfb	1.46115e-06	1.61767e-07	9.28732	7.19198	0.869046
ENSMUSG00000040557	Wbscr27	1.46754e-06	1.62595e-07	9.28357	7.71898	1.98928
ENSMUSG00000006732	Mettl1	1.46861e-06	1.62832e-07	9.2825	7.39609	1.10456
ENSMUSG00000029169	Dhx15	1.48955e-06	1.65276e-07	9.27155	7.11095	0.74545
ENSMUSG00000039640	Mrpl12	1.49482e-06	1.65983e-07	-9.26842	7.09789	-0.872608
ENSMUSG00000024811	Tnks2	1.49483e-06	1.66106e-07	-9.26787	7.10186	-0.821179
ENSMUSG00000032932	Hspa13	1.49702e-06	1.66471e-07	9.26626	7.29894	1.12164
ENSMUSG00000003178	Mical3	1.50237e-06	1.67189e-07	9.2631	7.34356	1.05006
ENSMUSG00000080268	Brms1	1.50374e-06	1.67464e-07	9.26189	7.33187	0.989554
ENSMUSG00000029648	Flt1	1.50563e-06	1.67797e-07	-9.26044	7.09806	-0.917589
ENSMUSG00000029776	Hibadh	1.50718e-06	1.68092e-07	-9.25915	7.08387	-0.855508
ENSMUSG00000085022	Gm5860	1.51148e-06	1.68812e-07	-9.25601	7.64719	-2.02516
ENSMUSG00000025511	Tspan4	1.51148e-06	1.68981e-07	10.4687	7.56396	2.00428
ENSMUSG00000031749	St3gal2	1.51148e-06	1.68993e-07	9.25523	7.08371	0.75574
ENSMUSG00000067713	Prkag1	1.51148e-06	1.69066e-07	-9.25491	7.12573	-0.80738
ENSMUSG00000071415	Rpl23	1.51351e-06	1.69416e-07	9.25339	7.08575	0.848972
ENSMUSG00000015247	Nipsnap3b	1.54552e-06	1.73125e-07	9.23752	7.64765	2.06612
ENSMUSG00000024411	Aqp4	1.55318e-06	1.7411e-07	-13.3127	7.9387	-3.93183
ENSMUSG00000050043	Tmx2	1.55922e-06	1.74914e-07	-9.22999	7.06011	-0.735702
ENSMUSG00000025592	Dach2	1.57191e-06	1.76466e-07	-9.26526	7.64704	-2.80511
ENSMUSG00000030545	Pex11a	1.59043e-06	1.78676e-07	-9.21442	7.29199	-1.1803
ENSMUSG00000009575	Cbx5	1.59124e-06	1.78896e-07	9.70649	7.1324	1.19984
ENSMUSG00000039745	Htatip2	1.59214e-06	1.79238e-07	9.21213	7.36134	1.18786
ENSMUSG00000014313	Cox6c	1.59214e-06	1.79257e-07	-9.21205	7.03756	-0.934119
ENSMUSG00000024404	Riok3	1.60471e-06	1.80817e-07	9.20572	7.0173	0.75387
ENSMUSG00000022094	Slc39a14	1.60471e-06	1.80934e-07	9.20525	7.17305	1.01898
ENSMUSG00000040118	Cacna2d1	1.61067e-06	1.81737e-07	-9.71429	7.1272	-1.28378
ENSMUSG00000006333	Rps9	1.6131e-06	1.822e-07	9.20015	7.01301	0.748615
ENSMUSG00000093962	Gm11756	1.6131e-06	1.82275e-07	-9.19985	7.62331	-2.25927
ENSMUSG00000038084	Opa1	1.62266e-06	1.83488e-07	-9.19501	6.99363	-0.740292
ENSMUSG00000050721	Plekho2	1.62309e-06	1.83703e-07	9.23561	7.36921	1.67863
ENSMUSG00000022110	Sucla2	1.62309e-06	1.83801e-07	-9.19376	7.02227	-0.874938
ENSMUSG00000021456	Fbp2	1.63377e-06	1.85193e-07	-10.8135	7.47025	-1.99235
ENSMUSG00000002944	Cd36	1.63377e-06	1.85277e-07	-9.18793	6.99807	-1.06084
ENSMUSG00000090942	F830016B08Rik	1.63622e-06	1.85702e-07	-10.8233	7.59324	-2.45338
ENSMUSG00000027185	Nat10	1.63622e-06	1.85822e-07	9.18578	7.08988	0.76889
ENSMUSG00000023150	Ivns1abp	1.6406e-06	1.86453e-07	9.18331	6.9823	0.796859
ENSMUSG00000053929	Cyhr1	1.65525e-06	1.88253e-07	-9.1763	6.96672	-0.765898
ENSMUSG00000084940	Gm15935	1.6559e-06	1.88463e-07	9.17549	7.45208	1.36613
ENSMUSG00000055491	Pprc1	1.67593e-06	1.90879e-07	9.16621	7.13662	0.980758
ENSMUSG00000028430	Nol6	1.67938e-06	1.91537e-07	9.1637	7.02906	0.875679
ENSMUSG00000020720	Psmd12	1.67938e-06	1.91546e-07	9.16367	6.9486	0.781015
ENSMUSG00000030890	Ilk	1.68105e-06	1.91873e-07	9.16243	6.98242	0.762514
ENSMUSG00000016427	Ndufa1	1.68482e-06	1.92441e-07	-9.16027	6.95759	-0.851704
ENSMUSG00000001334	Fndc5	1.69538e-06	1.93785e-07	-10.929	7.27665	-1.64855
ENSMUSG00000024423	Impact	1.69971e-06	1.94631e-07	9.55677	7.1489	1.33922
ENSMUSG00000028565	Nfia	1.69971e-06	1.94683e-07	-9.15184	7.099	-0.923251
ENSMUSG00000032199	Polr2m	1.69971e-06	1.94696e-07	-9.1518	6.93426	-0.7682
ENSMUSG00000006418	Rnf114	1.70643e-06	1.95605e-07	-9.14841	6.9406	-0.840625
ENSMUSG00000022234	Cct5	1.72045e-06	1.97352e-07	9.14194	6.91654	0.768648
ENSMUSG00000087413	Gm11266	1.72479e-06	1.98015e-07	-9.1395	7.51896	-2.01356
ENSMUSG00000034880	Mrpl34	1.72479e-06	1.98132e-07	-9.13908	7.09184	-1.17619
ENSMUSG00000021840	Mapk1ip1l	1.7294e-06	1.98874e-07	9.13636	6.98614	0.781186
ENSMUSG00000041506	Rrp9	1.7294e-06	1.98944e-07	9.1361	7.09378	1.03646
ENSMUSG00000035181	Heatr5a	1.72988e-06	1.99141e-07	-9.13538	7.02882	-0.933312
ENSMUSG00000020289	Nprl3	1.7299e-06	1.99283e-07	9.13486	7.088	0.961337
ENSMUSG00000028834	Trim63	1.73412e-06	1.99912e-07	12.3928	7.45854	2.31598
ENSMUSG00000002107	Celf2	1.73547e-06	2.00208e-07	9.1315	6.90383	0.753029
ENSMUSG00000079278	Tmem233	1.73618e-06	2.00432e-07	-15.7428	7.88837	-4.36559
ENSMUSG00000026854	Usp20	1.74752e-06	2.01941e-07	9.12524	7.16734	1.13511
ENSMUSG00000037376	Trmt6	1.74752e-06	2.02026e-07	9.12493	7.13382	1.13611
ENSMUSG00000025485	Ric8	1.74905e-06	2.02345e-07	9.12379	7.07222	1.01843
ENSMUSG00000066613	Zfp932	1.75548e-06	2.03233e-07	9.12061	7.23055	1.19945
ENSMUSG00000022842	Ece2	1.77059e-06	2.05126e-07	9.11388	7.39594	1.60066
ENSMUSG00000037519	Ppfia1	1.77915e-06	2.06264e-07	-9.10987	6.98395	-0.874598
ENSMUSG00000062929	Cfl2	1.78699e-06	2.07318e-07	9.10618	6.90205	0.807587
ENSMUSG00000040297	Suco	1.78816e-06	2.076e-07	9.10519	7.12442	1.15114
ENSMUSG00000034522	Zfp395	1.79328e-06	2.08341e-07	-9.10261	7.22026	-1.19629
ENSMUSG00000044378	Slc15a5	1.80093e-06	2.09376e-07	-10.0185	7.40539	-2.20275
ENSMUSG00000033392	Clasp2	1.80598e-06	2.1011e-07	-9.09648	6.86238	-0.754243
ENSMUSG00000037692	Ahdc1	1.821e-06	2.12006e-07	-9.08997	7.01998	-1.1925
ENSMUSG00000020061	Mybpc1	1.8282e-06	2.12994e-07	-9.08661	6.92561	-0.963151
ENSMUSG00000072704	2700089E24Rik	1.83471e-06	2.13902e-07	-9.08353	6.83387	-0.816326
ENSMUSG00000001482	Def8	1.84064e-06	2.14744e-07	-9.08069	6.87558	-0.76005
ENSMUSG00000066036	Ubr4	1.84926e-06	2.159e-07	9.0768	6.83711	0.887946
ENSMUSG00000020225	Tmbim4	1.85279e-06	2.16463e-07	9.07492	6.86258	0.720441
ENSMUSG00000038485	Socs7	1.85478e-06	2.16848e-07	-9.07364	6.83407	-0.941342
ENSMUSG00000031523	Dlc1	1.85641e-06	2.17189e-07	-9.0725	7.04423	-1.03557
ENSMUSG00000042660	Wdr55	1.86529e-06	2.18381e-07	9.06855	7.04743	1.02268
ENSMUSG00000029096	Htra3	1.86552e-06	2.1856e-07	-9.06795	7.07422	-1.33979
ENSMUSG00000028229	Rmdn1	1.86771e-06	2.18968e-07	-9.35217	7.01616	-1.3078
ENSMUSG00000032047	Acat1	1.8697e-06	2.19355e-07	-9.06533	6.81538	-0.875952
ENSMUSG00000015027	Galns	1.87169e-06	2.1974e-07	9.06406	7.39688	2.31498
ENSMUSG00000051000	Fam160a1	1.87832e-06	2.20672e-07	-9.061	6.83763	-0.908491
ENSMUSG00000035443	Thyn1	1.88578e-06	2.21703e-07	9.05764	7.07015	1.05522
ENSMUSG00000028653	Trit1	1.88581e-06	2.2186e-07	9.05713	7.15666	1.49637
ENSMUSG00000029759	Pon3	1.89442e-06	2.23027e-07	-9.05334	6.92765	-0.819102
ENSMUSG00000026096	Osgepl1	1.89986e-06	2.23823e-07	-9.05076	6.86573	-0.808865
ENSMUSG00000017831	Rab5a	1.90041e-06	2.24043e-07	9.05006	6.79013	0.867166
ENSMUSG00000020954	Strn3	1.91218e-06	2.25625e-07	-9.04498	6.78028	-0.740153
ENSMUSG00000070498	Tmem132b	1.91218e-06	2.25742e-07	-9.0446	7.40458	-2.47366
ENSMUSG00000004945	Tmem242	1.91318e-06	2.26016e-07	-9.04373	6.78647	-0.791874
ENSMUSG00000020929	Eftud2	1.91557e-06	2.26455e-07	9.04233	6.82612	0.79636
ENSMUSG00000001552	Jup	1.91747e-06	2.26837e-07	10.2383	7.00104	1.41572
ENSMUSG00000033554	Dph5	1.91935e-06	2.27216e-07	9.03991	7.18876	1.39123
ENSMUSG00000028542	Slc6a9	1.92597e-06	2.28157e-07	10.5757	7.40588	2.52293
ENSMUSG00000028945	Rheb	1.93507e-06	2.29392e-07	9.03304	6.75824	0.724467
ENSMUSG00000024043	Arhgap28	1.93629e-06	2.29694e-07	9.03209	7.34528	1.97721
ENSMUSG00000052684	Jun	1.94158e-06	2.30481e-07	10.8236	7.08476	1.6359
ENSMUSG00000097233	Gm17552	1.94999e-06	2.31638e-07	-9.02602	7.37691	-2.06948
ENSMUSG00000042607	Asb4	1.95389e-06	2.3226e-07	-9.13588	7.21888	-1.91489
ENSMUSG00000036057	Ptpn23	1.95532e-06	2.3259e-07	9.02306	6.99556	1.08266
ENSMUSG00000019913	Sim1	1.96119e-06	2.33448e-07	-9.02041	7.26663	-1.55064
ENSMUSG00000037341	Slc9a7	1.98428e-06	2.36359e-07	9.01149	7.28975	1.8836
ENSMUSG00000038766	Gabpb2	1.99032e-06	2.37241e-07	-9.00881	6.97069	-1.06066
ENSMUSG00000020372	Gnb2l1	1.99389e-06	2.37828e-07	9.00703	6.74303	0.784131
ENSMUSG00000020156	Mum1	1.99712e-06	2.38376e-07	-9.00538	7.02161	-1.23326
ENSMUSG00000025362	Rps26	2.00777e-06	2.39812e-07	9.00106	6.71313	0.75862
ENSMUSG00000030934	Oat	2.01482e-06	2.40818e-07	-9.44666	6.80154	-1.16567
ENSMUSG00000011179	Odc1	2.03222e-06	2.43063e-07	13.8327	7.43017	2.87306
ENSMUSG00000013419	Zfp651	2.03296e-06	2.43436e-07	-9.25175	6.75142	-1.0966
ENSMUSG00000031299	Pdha1	2.03296e-06	2.43484e-07	-8.99014	6.74731	-0.870094
ENSMUSG00000020130	Tbc1d15	2.04916e-06	2.45591e-07	8.98395	6.71963	0.874788
ENSMUSG00000054766	Set	2.11923e-06	2.54163e-07	8.95935	6.6538	0.783554
ENSMUSG00000005501	Usp40	2.12598e-06	2.55208e-07	8.95641	6.82714	0.878442
ENSMUSG00000054942	Fam73a	2.12598e-06	2.55319e-07	8.95609	6.85967	0.981049
ENSMUSG00000028010	Gar1	2.1294e-06	2.55903e-07	8.95446	7.09388	1.27292
ENSMUSG00000032324	Tspan3	2.12968e-06	2.56111e-07	-8.95388	6.64392	-0.795789
ENSMUSG00000032526	Deb1	2.13402e-06	2.56807e-07	-8.95193	6.73823	-0.954942
ENSMUSG00000026426	Arl8a	2.13569e-06	2.57182e-07	8.95089	6.83912	1.08659
ENSMUSG00000029642	Polr1d	2.13825e-06	2.57665e-07	8.94954	6.64844	0.754677
ENSMUSG00000025466	Fuom	2.1421e-06	2.58303e-07	-8.94777	7.00063	-1.18989
ENSMUSG00000042404	Dennd4b	2.14483e-06	2.58807e-07	-10.4813	6.92506	-1.53227
ENSMUSG00000078532	Nkain1	2.14513e-06	2.59019e-07	-8.94579	6.98833	-1.11527
ENSMUSG00000007739	Cct4	2.1617e-06	2.61196e-07	8.9398	6.6216	0.810624
ENSMUSG00000032228	Tcf12	2.18088e-06	2.63732e-07	8.93289	6.68582	0.694978
ENSMUSG00000021243	Fcf1	2.18088e-06	2.63923e-07	8.93237	6.85487	1.01611
ENSMUSG00000047648	Fbxo30	2.18088e-06	2.64182e-07	9.13682	6.7756	1.21021
ENSMUSG00000067995	Gtf2f2	2.18088e-06	2.64225e-07	8.93155	6.88228	0.943668
ENSMUSG00000010911	Apip	2.19236e-06	2.65795e-07	-8.92732	6.88955	-1.04334
ENSMUSG00000030996	Art1	2.197e-06	2.66536e-07	-8.92533	6.61518	-0.808017
ENSMUSG00000030079	Ruvbl1	2.20819e-06	2.68074e-07	8.92122	6.70051	0.815605
ENSMUSG00000009927	Rps25	2.2084e-06	2.6828e-07	8.92067	6.60329	0.690497
ENSMUSG00000051864	Tbc1d22a	2.21905e-06	2.69921e-07	8.91632	6.73086	0.80665
ENSMUSG00000032657	Fam189b	2.21905e-06	2.69936e-07	-8.91628	6.95492	-1.13586
ENSMUSG00000039474	Wfs1	2.22255e-06	2.70598e-07	9.38756	6.68418	1.15781
ENSMUSG00000008683	Rps15a	2.22255e-06	2.70983e-07	8.91351	6.58342	0.858265
ENSMUSG00000020955	Ap4s1	2.22255e-06	2.70983e-07	-8.91351	6.65122	-0.834945
ENSMUSG00000083097	Gm14494	2.22255e-06	2.71231e-07	8.91286	6.84186	0.981878
ENSMUSG00000023110	Prmt5	2.22255e-06	2.71268e-07	8.91276	6.60331	0.748947
ENSMUSG00000024151	Msh2	2.22309e-06	2.71567e-07	-8.91198	6.78765	-0.979789
ENSMUSG00000053198	Prx	2.22309e-06	2.71697e-07	-8.91163	7.20602	-2.04988
ENSMUSG00000014905	Dnajb9	2.23311e-06	2.73104e-07	8.90795	6.59988	0.865738
ENSMUSG00000020634	Ubxn2a	2.27411e-06	2.78303e-07	-8.91923	6.56257	-1.00946
ENSMUSG00000050860	Phospho1	2.2789e-06	2.79075e-07	8.89252	6.56517	0.865552
ENSMUSG00000027506	Tpd52	2.28389e-06	2.79873e-07	8.89049	6.59184	0.898397
ENSMUSG00000042015	Wdr41	2.28713e-06	2.80457e-07	8.889	6.61207	0.699949
ENSMUSG00000030750	Nsmce1	2.2917e-06	2.81204e-07	8.88711	6.84936	1.03605
ENSMUSG00000020946	Gosr2	2.29321e-06	2.81576e-07	8.88617	6.54806	0.811686
ENSMUSG00000033047	Eif3l	2.29605e-06	2.82112e-07	8.88481	6.55639	0.808162
ENSMUSG00000033278	Ptprm	2.30126e-06	2.83031e-07	-8.88249	6.67549	-0.849406
ENSMUSG00000040488	Ltbp4	2.30126e-06	2.83128e-07	-8.88225	6.5602	-0.989401
ENSMUSG00000041453	Rpl21	2.30851e-06	2.84208e-07	8.87954	6.54007	0.726795
ENSMUSG00000066647	Gm5113	2.30882e-06	2.84435e-07	-8.87897	7.04683	-1.61944
ENSMUSG00000034120	Srsf2	2.31128e-06	2.84926e-07	8.87774	6.53119	0.752254
ENSMUSG00000024187	Itfg3	2.31311e-06	2.85341e-07	8.87671	6.54372	0.700763
ENSMUSG00000033576	Apol6	2.31754e-06	2.86076e-07	-8.87487	6.72569	-1.19607
ENSMUSG00000031198	Fundc2	2.32354e-06	2.87006e-07	-8.87256	6.5309	-0.766037
ENSMUSG00000044716	Dok7	2.34407e-06	2.89734e-07	8.86583	6.63373	1.01567
ENSMUSG00000032388	Spg21	2.35044e-06	2.90713e-07	10.7454	7.14942	2.41924
ENSMUSG00000049550	Clip1	2.37351e-06	2.9376e-07	8.85602	6.54344	0.988197
ENSMUSG00000079065	BC005561	2.38011e-06	2.94826e-07	8.85345	6.93154	1.2483
ENSMUSG00000029110	Rnf4	2.38011e-06	2.95117e-07	8.85275	6.60669	0.780739
ENSMUSG00000019790	Stxbp5	2.38011e-06	2.95301e-07	8.85231	6.67521	1.00717
ENSMUSG00000017692	Rhbdl3	2.38011e-06	2.95353e-07	-8.85218	7.04981	-1.69713
ENSMUSG00000041757	Plekha6	2.38204e-06	2.95934e-07	-8.85079	6.96118	-1.51996
ENSMUSG00000045427	Hnrnph2	2.38204e-06	2.95982e-07	8.85067	6.50992	0.768182
ENSMUSG00000031328	Flna	2.38637e-06	2.96714e-07	-8.88724	6.52573	-1.02154
ENSMUSG00000028412	Slc44a1	2.39046e-06	2.97418e-07	8.84723	6.53326	0.899167
ENSMUSG00000028126	Pip5k1a	2.39383e-06	2.98032e-07	8.84577	6.51441	0.918799
ENSMUSG00000003038	Hmgn2	2.4267e-06	3.02323e-07	9.10201	6.57615	1.12523
ENSMUSG00000028057	Rit1	2.43793e-06	3.03921e-07	8.83188	6.644	1.05756
ENSMUSG00000068882	Ssb	2.45295e-06	3.05993e-07	8.82706	6.46643	0.789971
ENSMUSG00000028978	Nos3	2.47951e-06	3.09509e-07	-8.81896	6.82772	-1.26575
ENSMUSG00000042810	Krba1	2.47953e-06	3.09713e-07	-8.85655	6.49526	-1.03074
ENSMUSG00000026254	Eif4e2	2.4805e-06	3.10037e-07	8.81776	6.45057	0.736003
ENSMUSG00000030785	Cox6a2	2.48658e-06	3.11e-07	-8.81556	6.47716	-0.960924
ENSMUSG00000028466	Creb3	2.4903e-06	3.11669e-07	8.85387	6.52737	1.07975
ENSMUSG00000026276	45537	2.50093e-06	3.13202e-07	8.81056	6.43244	0.669513
ENSMUSG00000037531	Mrpl47	2.50564e-06	3.1409e-07	-8.80856	6.60749	-0.827385
ENSMUSG00000049382	Krt8	2.50564e-06	3.14202e-07	8.99946	7.11139	3.06563
ENSMUSG00000004446	Bid	2.50647e-06	3.14689e-07	8.80721	7.07852	2.07447
ENSMUSG00000034161	Scx	2.50647e-06	3.14714e-07	10.5464	7.1973	3.12828
ENSMUSG00000032212	Sltm	2.53252e-06	3.18192e-07	8.79938	6.47125	0.799072
ENSMUSG00000031871	Cdh5	2.53914e-06	3.19232e-07	-8.79707	6.41859	-0.911086
ENSMUSG00000044813	Shb	2.54116e-06	3.19692e-07	8.79605	6.95168	1.47491
ENSMUSG00000025278	Flnb	2.54819e-06	3.20785e-07	-8.79364	6.61069	-0.992177
ENSMUSG00000041134	Cyyr1	2.57839e-06	3.24797e-07	-8.78485	6.60008	-1.14391
ENSMUSG00000028741	Mrto4	2.59342e-06	3.26919e-07	8.78025	6.50257	0.840462
ENSMUSG00000028959	Fastk	2.59342e-06	3.27113e-07	-8.77983	6.38732	-0.711111
ENSMUSG00000073640	Rpl27-ps3	2.59576e-06	3.27621e-07	8.77873	6.38402	0.742671
ENSMUSG00000024975	Pdcd4	2.60046e-06	3.28426e-07	8.777	6.60055	1.06115
ENSMUSG00000021725	Parp8	2.60507e-06	3.29221e-07	-8.77529	6.73508	-1.40631
ENSMUSG00000036427	Gpi1	2.60522e-06	3.29452e-07	-8.7748	6.43473	-0.920129
ENSMUSG00000043487	Acot6	2.60636e-06	3.29808e-07	8.81349	6.83235	1.7853
ENSMUSG00000021131	Erh	2.61028e-06	3.30518e-07	8.77252	6.56437	1.15461
ENSMUSG00000025103	Btbd1	2.61394e-06	3.31195e-07	-8.77107	6.37954	-0.866303
ENSMUSG00000099364	0	2.6203e-06	3.32214e-07	8.7689	7.03849	2.36982
ENSMUSG00000028710	Atpaf1	2.62277e-06	3.32741e-07	-8.76778	6.38686	-0.780431
ENSMUSG00000034875	Nudt19	2.6242e-06	3.33274e-07	-8.76665	6.41796	-0.812287
ENSMUSG00000021868	Ppif	2.6242e-06	3.3335e-07	-8.76649	6.4652	-0.904685
ENSMUSG00000014294	Ndufa2	2.63052e-06	3.34369e-07	-8.76434	6.36493	-0.77357
ENSMUSG00000026024	Als2	2.63345e-06	3.34955e-07	8.76311	6.40575	0.814729
ENSMUSG00000008226	Scrn3	2.63886e-06	3.35859e-07	-8.76121	6.36974	-0.820639
ENSMUSG00000027852	Nras	2.64025e-06	3.36252e-07	8.76038	6.42021	0.723597
ENSMUSG00000021116	Eif2s1	2.64552e-06	3.37138e-07	8.75852	6.37448	0.749049
ENSMUSG00000024856	Cdk2ap2	2.6553e-06	3.38601e-07	8.75547	6.65861	1.16833
ENSMUSG00000032518	Rpsa	2.66103e-06	3.39549e-07	8.7535	6.36147	0.8457
ENSMUSG00000032178	Ilf3	2.6626e-06	3.39967e-07	8.75263	6.43268	0.888695
ENSMUSG00000025898	Cwf19l2	2.66452e-06	3.40503e-07	8.75152	6.40722	0.954444
ENSMUSG00000031605	Klhl2	2.66452e-06	3.40647e-07	8.75123	6.82417	1.40177
ENSMUSG00000086825	Gm15675	2.67414e-06	3.42095e-07	-8.74824	6.80646	-1.30565
ENSMUSG00000042699	Dhx9	2.67738e-06	3.42727e-07	8.74693	6.37238	0.812429
ENSMUSG00000025477	Inpp5a	2.68139e-06	3.43468e-07	-8.74541	6.33792	-0.709267
ENSMUSG00000026564	Dusp27	2.68139e-06	3.43679e-07	8.78239	6.34437	0.98862
ENSMUSG00000010095	Slc3a2	2.68509e-06	3.44372e-07	8.74356	6.41206	0.777834
ENSMUSG00000027678	Ncoa3	2.68729e-06	3.44873e-07	-8.74254	6.45367	-0.942292
ENSMUSG00000002799	Jag2	2.70748e-06	3.47685e-07	-8.73682	6.44736	-0.903193
ENSMUSG00000061479	Snrpa	2.71516e-06	3.48893e-07	8.73438	6.44513	0.797516
ENSMUSG00000025332	Kdm5c	2.7315e-06	3.51216e-07	8.72971	6.39158	0.777237
ENSMUSG00000051469	Zfp191	2.73164e-06	3.51457e-07	-8.72923	6.3605	-0.796492
ENSMUSG00000049940	Pgrmc2	2.7347e-06	3.52072e-07	8.728	6.41288	0.708694
ENSMUSG00000024646	Cyb5a	2.73946e-06	3.52909e-07	-8.72633	6.63367	-1.25621
ENSMUSG00000038332	Sesn1	2.76632e-06	3.56596e-07	-8.71902	6.49655	-1.06149
ENSMUSG00000026031	Cflar	2.76742e-06	3.56963e-07	-8.7183	6.46353	-0.796233
ENSMUSG00000028156	Eif4e	2.76748e-06	3.57196e-07	-8.71784	6.29414	-0.704581
ENSMUSG00000032330	Cox7a2	2.77379e-06	3.58362e-07	-8.71555	6.29054	-0.856956
ENSMUSG00000047423	AI837181	2.77379e-06	3.58463e-07	8.71535	6.36166	0.780643
ENSMUSG00000062098	Btbd3	2.78503e-06	3.60143e-07	-8.71206	6.49675	-0.923138
ENSMUSG00000025203	Scd2	2.79448e-06	3.61593e-07	-9.16363	6.55437	-1.37383
ENSMUSG00000025092	Hspa12a	2.79775e-06	3.62245e-07	-8.70798	6.84139	-1.59527
ENSMUSG00000005628	Tmod4	2.81209e-06	3.64331e-07	-8.90202	6.33263	-1.09334
ENSMUSG00000003429	Rps11	2.81209e-06	3.64718e-07	8.7032	6.27691	0.766216
ENSMUSG00000095438	Gm21747	2.81209e-06	3.64883e-07	-8.70288	6.92393	-2.27848
ENSMUSG00000053062	Jam2	2.81209e-06	3.65019e-07	-8.90236	6.39494	-1.12256
ENSMUSG00000030515	Tarsl2	2.82216e-06	3.66654e-07	-8.76458	6.28736	-0.998378
ENSMUSG00000068874	Selenbp1	2.82216e-06	3.66786e-07	-8.69923	6.71391	-1.58411
ENSMUSG00000020598	Nrcam	2.83078e-06	3.68137e-07	10.0379	7.07667	3.90045
ENSMUSG00000003949	Hlf	2.833e-06	3.68657e-07	-8.69566	6.57552	-1.19402
ENSMUSG00000021764	Ndufs4	2.85113e-06	3.7125e-07	-8.69074	6.25388	-0.866687
ENSMUSG00000021111	Papola	2.85349e-06	3.71892e-07	8.68953	6.2538	0.694222
ENSMUSG00000051984	Sec31b	2.85349e-06	3.72022e-07	-8.68929	6.38087	-0.993587
ENSMUSG00000029059	Fam213b	2.8565e-06	3.72805e-07	-10.5621	6.63172	-1.65981
ENSMUSG00000025812	Pard3	2.8565e-06	3.72952e-07	8.68754	6.28109	0.732208
ENSMUSG00000029669	Tspan12	2.8565e-06	3.73114e-07	-8.68723	6.45305	-1.19859
ENSMUSG00000049323	Smcr8	2.86013e-06	3.73822e-07	8.6859	6.28104	0.77834
ENSMUSG00000024991	Eif3a	2.86158e-06	3.74244e-07	8.68511	6.25209	0.73527
ENSMUSG00000095567	Noc2l	2.86689e-06	3.75173e-07	8.68337	6.27859	0.727612
ENSMUSG00000005716	Pvalb	2.87092e-06	3.75934e-07	-8.68195	6.36922	-1.15415
ENSMUSG00000041763	Tpp2	2.87922e-06	3.77256e-07	8.67949	6.23998	0.728132
ENSMUSG00000026409	Pfkfb2	2.87951e-06	3.77529e-07	-8.67899	6.56985	-1.0304
ENSMUSG00000064345	mt-Nd2	2.88011e-06	3.77843e-07	-8.6784	6.3937	-0.956316
ENSMUSG00000033174	Mgll	2.89006e-06	3.79384e-07	-8.84948	6.34925	-1.10588
ENSMUSG00000025868	Higd2a	2.90231e-06	3.81229e-07	-8.67215	6.24251	-0.753472
ENSMUSG00000036046	5031439G07Rik	2.90441e-06	3.81742e-07	-8.67121	6.22814	-0.91167
ENSMUSG00000038429	Usp5	2.92992e-06	3.85334e-07	8.66466	6.21917	0.697031
ENSMUSG00000026087	Mrpl30	2.93049e-06	3.85648e-07	-8.66409	6.22073	-0.691234
ENSMUSG00000041638	Gcn1l1	2.93103e-06	3.85958e-07	8.66352	6.22115	0.707727
ENSMUSG00000000948	Snrpn	2.94048e-06	3.87442e-07	-8.66084	6.24774	-0.928873
ENSMUSG00000037805	Rpl10a	2.95489e-06	3.89582e-07	8.65699	6.20329	0.903217
ENSMUSG00000025172	Ankrd2	2.98317e-06	3.93554e-07	15.4994	7.17025	4.07723
ENSMUSG00000047246	Hist1h2be	2.9907e-06	3.94791e-07	-8.6477	6.61251	-1.43778
ENSMUSG00000090817	Gm4450	2.9973e-06	3.95907e-07	-8.64573	6.65609	-1.40816
ENSMUSG00000018800	Abca5	3.00965e-06	3.97811e-07	8.64237	6.3364	0.987072
ENSMUSG00000028134	Ptbp2	3.00965e-06	3.98135e-07	8.64181	6.31908	0.76849
ENSMUSG00000005506	Celf1	3.00965e-06	3.98275e-07	8.64156	6.1802	0.898002
ENSMUSG00000046768	Rhoj	3.02606e-06	4.00693e-07	-8.63733	6.56468	-1.22
ENSMUSG00000034714	Ttyh2	3.03052e-06	4.01532e-07	-8.63587	6.56022	-1.28212
ENSMUSG00000000340	Dbt	3.03053e-06	4.02006e-07	-8.63505	6.28629	-0.882069
ENSMUSG00000031379	Pir	3.03053e-06	4.02027e-07	8.63501	6.68252	1.35372
ENSMUSG00000000532	Acvr1b	3.05124e-06	4.05024e-07	-8.62983	6.18468	-0.746477
ENSMUSG00000038116	Phf20	3.05344e-06	4.05565e-07	8.6289	6.21304	0.804668
ENSMUSG00000041130	Zfp598	3.07705e-06	4.08952e-07	8.62309	6.23688	0.80457
ENSMUSG00000040543	Pitpnm3	3.08303e-06	4.09998e-07	-8.62131	6.74539	-1.66088
ENSMUSG00000041736	Tspo	3.09458e-06	4.11786e-07	9.29651	6.49379	1.51322
ENSMUSG00000002010	Idh3g	3.09588e-06	4.12233e-07	-8.61752	6.1613	-0.803206
ENSMUSG00000027219	Slc28a2	3.09588e-06	4.12497e-07	-8.61707	6.41153	-1.30153
ENSMUSG00000046312	AI464131	3.09588e-06	4.12717e-07	-9.39628	6.30843	-1.23747
ENSMUSG00000024440	Pcdh12	3.09638e-06	4.13474e-07	-8.61542	6.66287	-1.52904
ENSMUSG00000101257	0	3.09638e-06	4.13488e-07	-8.6154	6.80878	-2.58756
ENSMUSG00000019731	Slc35e1	3.09638e-06	4.13542e-07	-8.61531	6.16131	-0.765357
ENSMUSG00000032192	Gnb5	3.11366e-06	4.16103e-07	-8.61101	6.5175	-1.12365
ENSMUSG00000020022	Ndufa12	3.1242e-06	4.17767e-07	-8.60823	6.13344	-0.777374
ENSMUSG00000027200	Sema6d	3.14049e-06	4.202e-07	-8.60418	6.29815	-0.853881
ENSMUSG00000019863	Qrsl1	3.14954e-06	4.21762e-07	-8.6016	6.3625	-1.05651
ENSMUSG00000004698	Hdac9	3.14954e-06	4.21926e-07	-8.60133	6.75528	-2.24223
ENSMUSG00000067818	Myl9	3.1739e-06	4.25448e-07	-8.59554	6.30513	-1.07511
ENSMUSG00000020211	Sf3a2	3.17981e-06	4.265e-07	8.59382	6.25732	0.816673
ENSMUSG00000027562	Car2	3.18229e-06	4.27342e-07	-8.59245	6.57221	-1.45033
ENSMUSG00000043079	Synpo	3.18229e-06	4.27351e-07	-9.42776	6.28368	-1.25911
ENSMUSG00000068566	Myadm	3.18676e-06	4.28212e-07	-8.59103	6.26256	-1.05882
ENSMUSG00000026251	Chrnd	3.19307e-06	4.29431e-07	12.0833	7.08247	4.59067
ENSMUSG00000046470	Sox18	3.19307e-06	4.29581e-07	-8.58881	6.57339	-1.59659
ENSMUSG00000020431	Adcy1	3.20041e-06	4.3083e-07	-8.58679	6.77683	-1.98917
ENSMUSG00000028683	Eif2b3	3.20491e-06	4.31697e-07	8.58539	6.23097	0.825672
ENSMUSG00000024732	Ccdc86	3.2112e-06	4.32805e-07	8.58361	6.23103	0.922745
ENSMUSG00000020708	Psmc5	3.21367e-06	4.33401e-07	8.58266	6.09176	0.721827
ENSMUSG00000049804	Armcx4	3.21463e-06	4.33793e-07	8.58203	6.25951	0.98703
ENSMUSG00000032411	Tfdp2	3.22946e-06	4.36058e-07	-8.57841	6.11693	-0.846272
ENSMUSG00000023008	Fmnl3	3.24681e-06	4.38665e-07	-8.57426	6.43656	-1.17883
ENSMUSG00000024644	Cndp2	3.25202e-06	4.39634e-07	8.57273	6.21156	0.878587
ENSMUSG00000022579	Gpihbp1	3.2891e-06	4.45085e-07	-8.56417	6.28395	-1.10092
ENSMUSG00000020456	Ogdh	3.2891e-06	4.45184e-07	-8.56402	6.12114	-0.824002
ENSMUSG00000022075	Rhobtb2	3.2938e-06	4.46343e-07	-8.56221	6.17106	-0.977336
ENSMUSG00000040322	Slc25a24	3.2938e-06	4.46357e-07	8.56219	6.54232	1.662
ENSMUSG00000029802	Abcg2	3.33607e-06	4.52357e-07	8.55293	6.16155	0.854922
ENSMUSG00000036528	Ppfibp2	3.35573e-06	4.55387e-07	8.72788	6.27687	1.26753
ENSMUSG00000038828	Tmem214	3.35573e-06	4.55572e-07	9.27461	6.24925	1.2609
ENSMUSG00000026837	Col5a1	3.36062e-06	4.56509e-07	-8.54659	6.22438	-1.00926
ENSMUSG00000027955	Fam198b	3.3618e-06	4.56944e-07	-8.54593	6.48027	-1.31975
ENSMUSG00000038437	Mllt6	3.40225e-06	4.62719e-07	-8.53723	6.03192	-0.744828
ENSMUSG00000052852	Reep1	3.42382e-06	4.66054e-07	-8.53226	6.01606	-0.801019
ENSMUSG00000086863	Gm15543	3.42382e-06	4.66212e-07	-8.53202	6.67024	-2.15344
ENSMUSG00000097695	Gm26905	3.42495e-06	4.66645e-07	-8.53138	6.02738	-0.783821
ENSMUSG00000020176	Grb10	3.42668e-06	4.67348e-07	-8.53034	6.2004	-1.09706
ENSMUSG00000026407	Cacna1s	3.42668e-06	4.6744e-07	-8.5302	6.07363	-0.840015
ENSMUSG00000057497	Fam136a	3.42772e-06	4.67886e-07	8.52954	6.2031	0.93984
ENSMUSG00000034158	Lrrc58	3.42772e-06	4.68267e-07	8.52898	6.02921	0.804862
ENSMUSG00000032883	Acsl3	3.42772e-06	4.68556e-07	8.52855	6.13462	1.08164
ENSMUSG00000057181	5730455P16Rik	3.42772e-06	4.687e-07	-8.52834	6.01595	-0.861808
ENSMUSG00000021550	2210016F16Rik	3.43319e-06	4.69728e-07	8.52682	6.33838	1.0191
ENSMUSG00000027435	Cd93	3.43627e-06	4.7043e-07	-8.63853	6.11036	-1.06667
ENSMUSG00000001707	Eef1e1	3.44789e-06	4.72302e-07	8.52304	6.21926	1.13922
ENSMUSG00000044894	Uqcrq	3.44988e-06	4.72866e-07	-8.52221	6.01505	-0.853651
ENSMUSG00000027944	Hax1	3.44988e-06	4.73138e-07	8.52181	6.07075	0.755702
ENSMUSG00000021660	Btf3	3.45343e-06	4.73907e-07	8.52069	6.00265	0.655333
ENSMUSG00000019864	Rtn4ip1	3.4726e-06	4.76884e-07	-8.51636	6.0682	-0.746526
ENSMUSG00000028069	Gpatch4	3.4726e-06	4.77452e-07	8.51554	6.11704	0.831482
ENSMUSG00000028793	Rnf19b	3.4726e-06	4.77487e-07	8.51548	6.12732	0.786654
ENSMUSG00000090387	Gm17056	3.4726e-06	4.77862e-07	-8.51494	6.6766	-2.11742
ENSMUSG00000043719	Col6a6	3.4726e-06	4.7831e-07	-8.51429	6.62117	-2.14957
ENSMUSG00000062038	Gm10108	3.4726e-06	4.78348e-07	-9.09843	6.25257	-1.33074
ENSMUSG00000035674	Ndufa3	3.4726e-06	4.7852e-07	-8.51399	5.98806	-0.932178
ENSMUSG00000034377	Tulp4	3.48398e-06	4.80372e-07	8.51132	5.99711	0.988402
ENSMUSG00000017300	Tnnc2	3.50672e-06	4.8413e-07	-8.50593	6.1068	-0.942397
ENSMUSG00000009376	Met	3.50672e-06	4.84263e-07	8.50574	6.10195	1.06365
ENSMUSG00000042589	Cux2	3.50672e-06	4.84366e-07	-8.5056	6.62778	-2.31747
ENSMUSG00000041629	Fam104a	3.53992e-06	4.8924e-07	8.49868	5.98803	0.741737
ENSMUSG00000042729	Wdr74	3.5804e-06	4.95128e-07	8.49042	6.2543	0.948733
ENSMUSG00000011254	Thg1l	3.58186e-06	4.95806e-07	8.48948	6.46327	1.5243
ENSMUSG00000028960	Ube4b	3.58186e-06	4.95913e-07	8.48933	5.98608	0.847281
ENSMUSG00000053253	Ndfip2	3.60836e-06	4.99877e-07	8.48384	6.09655	0.884416
ENSMUSG00000025648	Pfkfb4	3.60918e-06	5.00286e-07	8.48327	5.94625	0.879925
ENSMUSG00000053801	Grwd1	3.65299e-06	5.06891e-07	8.47423	6.14363	0.999407
ENSMUSG00000004207	Psap	3.65299e-06	5.06955e-07	-8.47414	5.98142	-0.834134
ENSMUSG00000006024	Napa	3.70255e-06	5.14134e-07	8.46445	5.91204	0.68206
ENSMUSG00000022564	Grina	3.70501e-06	5.14778e-07	8.46359	5.91079	0.638467
ENSMUSG00000033871	Ppargc1b	3.72178e-06	5.17412e-07	-8.46008	6.43641	-1.53657
ENSMUSG00000028840	Zfp593	3.72649e-06	5.1837e-07	8.45881	6.37968	1.38903
ENSMUSG00000018893	Mb	3.75147e-06	5.22151e-07	-9.09273	6.13093	-1.40226
ENSMUSG00000087080	Gm12199	3.75304e-06	5.22677e-07	-8.45311	6.59588	-2.05954
ENSMUSG00000027809	Etfdh	3.75466e-06	5.23208e-07	-8.45241	5.89594	-0.930006
ENSMUSG00000017778	Cox7c	3.76421e-06	5.24846e-07	-8.45026	5.90253	-0.838115
ENSMUSG00000055489	Ano5	3.791e-06	5.28891e-07	-13.5213	6.71059	-3.06054
ENSMUSG00000031360	Ctps2	3.79589e-06	5.29882e-07	8.4437	6.37388	1.62837
ENSMUSG00000025580	Eif4a3	3.80038e-06	5.3082e-07	8.44248	5.94201	0.805652
ENSMUSG00000093593	Gm20683	3.81401e-06	5.33034e-07	-10.1234	6.51325	-2.28007
ENSMUSG00000004393	Ddx56	3.81639e-06	5.33987e-07	8.43839	6.00381	1.00879
ENSMUSG00000094936	Rbm4	3.81639e-06	5.33989e-07	8.43839	6.21918	1.14064
ENSMUSG00000030061	Uba3	3.82473e-06	5.35468e-07	8.43649	5.89636	0.633357
ENSMUSG00000020570	Sypl	3.85918e-06	5.40796e-07	-8.42969	5.86592	-0.787352
ENSMUSG00000013593	Ndufs2	3.85918e-06	5.40922e-07	-8.42953	5.90763	-0.806971
ENSMUSG00000031788	Kifc3	3.8998e-06	5.47048e-07	-8.4218	6.2787	-1.29942
ENSMUSG00000017721	Pigt	3.8998e-06	5.47252e-07	8.42154	5.89144	0.752862
ENSMUSG00000071984	Fndc1	3.90102e-06	5.4774e-07	-8.45551	6.20393	-1.46041
ENSMUSG00000022503	Nubp1	3.95353e-06	5.55436e-07	8.41136	6.22126	1.12525
ENSMUSG00000002748	Baz1b	3.95785e-06	5.56366e-07	8.41021	5.83079	0.757519
ENSMUSG00000021290	2010107E04Rik	3.96394e-06	5.57545e-07	-8.40876	5.82751	-0.81427
ENSMUSG00000024143	Rhoq	3.97702e-06	5.59869e-07	-8.40591	5.83309	-0.765167
ENSMUSG00000038260	Trpm4	3.97702e-06	5.60034e-07	-8.40571	6.02176	-1.0711
ENSMUSG00000033068	Entpd6	4.00073e-06	5.637e-07	8.40123	6.10729	1.05262
ENSMUSG00000038267	Slc22a23	4.01458e-06	5.65977e-07	8.39847	5.939	0.959353
ENSMUSG00000034437	Gm9761	4.01707e-06	5.66965e-07	8.39728	6.5046	2.47753
ENSMUSG00000021576	Pdcd6	4.01707e-06	5.66984e-07	8.39725	6.07428	0.880338
ENSMUSG00000021816	Ppp3cb	4.03731e-06	5.7017e-07	-8.39342	5.81816	-0.935713
ENSMUSG00000044066	Cep68	4.0623e-06	5.74031e-07	-8.3888	5.84177	-0.723829
ENSMUSG00000022383	Ppara	4.08075e-06	5.77296e-07	-8.79211	6.44962	-2.41602
ENSMUSG00000044502	Bod1	4.08075e-06	5.77305e-07	-8.38491	5.79121	-0.729073
ENSMUSG00000034157	Cipc	4.09412e-06	5.79529e-07	8.38227	5.7893	0.728927
ENSMUSG00000022982	Sod1	4.11602e-06	5.82966e-07	8.37823	5.78268	0.69352
ENSMUSG00000021024	Psma6	4.13818e-06	5.86441e-07	8.37417	5.77513	0.709013
ENSMUSG00000028648	Ndufs5	4.15696e-06	5.89748e-07	-8.37032	5.76897	-0.795622
ENSMUSG00000030245	Golt1b	4.15696e-06	5.89782e-07	8.86371	6.04831	1.33605
ENSMUSG00000032125	Robo4	4.19056e-06	5.94891e-07	-8.36439	6.08798	-1.12978
ENSMUSG00000023861	Mpc1	4.20885e-06	5.9783e-07	-8.36102	5.77165	-0.721991
ENSMUSG00000024966	Stip1	4.214e-06	5.98905e-07	8.3598	5.75354	0.869664
ENSMUSG00000037608	Bclaf1	4.22172e-06	6.00545e-07	8.35793	5.75669	0.631262
ENSMUSG00000059552	Trp53	4.22172e-06	6.00691e-07	8.35776	5.96965	1.06573
ENSMUSG00000028906	Epb4.1	4.22609e-06	6.01658e-07	-8.35667	5.74751	-0.818915
ENSMUSG00000027087	Itgav	4.24303e-06	6.04417e-07	8.35354	5.8056	0.710597
ENSMUSG00000038722	Bud31	4.25313e-06	6.06367e-07	8.35134	5.79005	0.71473
ENSMUSG00000022272	Myo10	4.25313e-06	6.0655e-07	9.05932	5.89693	1.18675
ENSMUSG00000049038	Mterfd3	4.28103e-06	6.11411e-07	-8.34569	6.11901	-1.41829
ENSMUSG00000074994	Qser1	4.28103e-06	6.11479e-07	-8.73848	5.82112	-1.07082
ENSMUSG00000044934	Zfp367	4.28103e-06	6.11576e-07	-8.34551	5.9067	-0.994666
ENSMUSG00000022235	Cmbl	4.28868e-06	6.13078e-07	-10.2226	6.16865	-1.71672
ENSMUSG00000021218	Gdi2	4.28868e-06	6.13369e-07	8.34351	5.72773	0.672141
ENSMUSG00000038506	Dcun1d2	4.28899e-06	6.13763e-07	-8.34307	5.72619	-0.717342
ENSMUSG00000049832	Gm9840	4.29207e-06	6.14553e-07	8.3422	6.42325	2.50868
ENSMUSG00000070493	Chchd2	4.30438e-06	6.16667e-07	-8.33986	5.73744	-0.752026
ENSMUSG00000020412	Ascc2	4.3159e-06	6.1867e-07	8.33765	5.81995	0.726626
ENSMUSG00000004798	Ulk2	4.32025e-06	6.19645e-07	-8.75089	5.81218	-1.08103
ENSMUSG00000038459	Abhd17c	4.32464e-06	6.21248e-07	8.33481	6.11251	1.20049
ENSMUSG00000024892	Pcx	4.32464e-06	6.21266e-07	8.33479	5.71663	0.792296
ENSMUSG00000002661	Alkbh7	4.32464e-06	6.21334e-07	-8.33472	6.13192	-1.39382
ENSMUSG00000030315	Vgll4	4.33893e-06	6.23741e-07	-8.33208	6.02595	-1.047
ENSMUSG00000022898	Dscr3	4.3557e-06	6.26508e-07	8.32907	5.91617	0.820797
ENSMUSG00000028691	Prdx1	4.39271e-06	6.32189e-07	8.32292	5.70761	0.729383
ENSMUSG00000030317	Timp4	4.40649e-06	6.34532e-07	-9.45126	6.291	-2.10664
ENSMUSG00000078899	Gm4631	4.42391e-06	6.37556e-07	-8.31717	5.69671	-0.831231
ENSMUSG00000035967	Ddx26b	4.42391e-06	6.37762e-07	-8.31695	6.15939	-1.35208
ENSMUSG00000031438	Rnf128	4.46153e-06	6.43549e-07	8.43172	5.79404	1.05488
ENSMUSG00000060938	Rpl26	4.50118e-06	6.49635e-07	8.3044	5.67368	0.66886
ENSMUSG00000027465	Tbc1d20	4.51957e-06	6.52658e-07	8.30124	5.72117	0.673256
ENSMUSG00000002104	Rapsn	4.52561e-06	6.53901e-07	8.29995	5.73321	0.878782
ENSMUSG00000062825	Actg1	4.52732e-06	6.54517e-07	-8.29931	5.66489	-0.720498
ENSMUSG00000048832	Vps37c	4.52995e-06	6.5548e-07	8.29831	5.73647	0.772057
ENSMUSG00000049751	Rpl36al	4.52995e-06	6.55636e-07	8.29815	5.65702	0.691613
ENSMUSG00000026820	Ptges2	4.58754e-06	6.64345e-07	-8.28919	5.73632	-0.829058
ENSMUSG00000020828	Pld2	4.597e-06	6.6609e-07	-8.28741	6.03443	-1.24963
ENSMUSG00000020230	Prmt2	4.60633e-06	6.67818e-07	8.28565	6.18702	1.50042
ENSMUSG00000050541	Adra1b	4.62426e-06	6.7096e-07	8.28246	6.34253	2.3557
ENSMUSG00000006412	Pfdn2	4.62426e-06	6.71172e-07	8.28225	5.64978	0.739742
ENSMUSG00000059493	Nhs	4.64128e-06	6.74021e-07	-8.27937	6.30336	-2.44985
ENSMUSG00000041445	Mmrn2	4.65906e-06	6.76983e-07	-8.2764	5.83063	-0.971181
ENSMUSG00000086564	Cd101	4.6905e-06	6.81935e-07	8.27146	6.32963	2.20578
ENSMUSG00000022197	Pdzd2	4.69288e-06	6.82664e-07	-8.30562	5.78396	-1.11248
ENSMUSG00000022013	Dnajc15	4.69677e-06	6.83612e-07	-8.26979	5.69513	-0.652343
ENSMUSG00000025337	Sbds	4.73752e-06	6.8993e-07	8.26356	5.72238	0.728845
ENSMUSG00000022853	Ehhadh	4.73797e-06	6.90383e-07	-8.26311	6.06955	-1.30193
ENSMUSG00000079018	Ly6c1	4.7511e-06	6.92682e-07	-8.35815	5.66626	-0.989008
ENSMUSG00000025213	Kazald1	4.75765e-06	6.94026e-07	-8.25955	6.24919	-2.12895
ENSMUSG00000089781	Gm15756	4.76681e-06	6.95752e-07	-8.25787	6.30947	-2.07994
ENSMUSG00000002017	Fam98a	4.79442e-06	7.00489e-07	8.25327	5.61528	0.722874
ENSMUSG00000027787	Nmd3	4.79442e-06	7.00669e-07	8.2531	5.71542	0.878176
ENSMUSG00000034274	Thoc5	4.79442e-06	7.00955e-07	8.25282	5.81567	0.790653
ENSMUSG00000030282	Cmas	4.8009e-06	7.02455e-07	8.25138	5.69663	0.740166
ENSMUSG00000028992	Nmnat1	4.8009e-06	7.03076e-07	-8.25078	5.76969	-0.895015
ENSMUSG00000023921	Mut	4.8009e-06	7.03077e-07	-8.25078	5.59074	-0.80237
ENSMUSG00000033763	Mtss1l	4.82368e-06	7.06807e-07	8.53072	5.65119	1.02187
ENSMUSG00000055900	Tmem69	4.8263e-06	7.07584e-07	8.24645	5.76559	0.886272
ENSMUSG00000054520	Sh3bp2	4.83617e-06	7.09427e-07	8.24469	6.14547	1.79092
ENSMUSG00000055782	Abcd2	4.852e-06	7.12144e-07	-10.9358	6.1657	-2.07386
ENSMUSG00000033365	Ipo13	4.875e-06	7.15917e-07	8.23853	5.58924	0.822214
ENSMUSG00000075232	Amd1	4.87682e-06	7.16812e-07	-12.6312	6.33985	-2.91248
ENSMUSG00000028719	Cmpk1	4.87682e-06	7.1698e-07	8.23753	5.69813	0.76647
ENSMUSG00000055632	Hmcn2	4.8806e-06	7.17934e-07	-9.00335	5.93276	-1.49665
ENSMUSG00000026577	Blzf1	4.89671e-06	7.20703e-07	8.23403	5.6498	0.740201
ENSMUSG00000031231	Cox7b	4.94086e-06	7.27604e-07	-8.22759	5.56275	-0.846421
ENSMUSG00000046822	Slc39a3	4.96972e-06	7.32531e-07	-8.22303	5.72837	-0.840947
ENSMUSG00000040785	Ttc3	4.96972e-06	7.32666e-07	8.22291	5.54231	0.831845
ENSMUSG00000022358	Fbxo32	4.97604e-06	7.34003e-07	10.9667	6.10961	2.17794
ENSMUSG00000048856	Slc25a47	4.98484e-06	7.35708e-07	-8.22011	6.22806	-2.02542
ENSMUSG00000040078	Gm9769	5.00342e-06	7.38858e-07	8.21722	6.11114	1.94816
ENSMUSG00000026019	Wdr12	5.01054e-06	7.40318e-07	8.21589	5.62137	0.74526
ENSMUSG00000041313	Slc7a1	5.01428e-06	7.4128e-07	8.21502	6.10825	1.40949
ENSMUSG00000007655	Cav1	5.03675e-06	7.45013e-07	-8.63973	5.62468	-1.08197
ENSMUSG00000002014	Ssr4	5.03731e-06	7.45508e-07	8.21118	5.57614	0.656033
ENSMUSG00000012848	Rps5	5.04708e-06	7.47364e-07	8.2095	5.53582	0.666695
ENSMUSG00000026127	Imp4	5.06781e-06	7.50848e-07	8.20636	5.78804	0.959406
ENSMUSG00000005312	Ubqln1	5.07387e-06	7.5216e-07	8.20519	5.51408	0.763551
ENSMUSG00000067279	Ppp1r3c	5.08351e-06	7.54004e-07	-11.875	6.17437	-2.37433
ENSMUSG00000026083	Eif5b	5.09273e-06	7.55787e-07	8.20194	5.50961	0.685686
ENSMUSG00000020697	Lig3	5.10777e-06	7.58435e-07	8.19958	5.55734	0.82327
ENSMUSG00000018379	Srsf1	5.11364e-06	7.59724e-07	8.19844	5.50851	0.617684
ENSMUSG00000015335	Zdhhc12	5.1271e-06	7.62142e-07	8.1963	6.11004	1.47109
ENSMUSG00000023961	Enpp4	5.13812e-06	7.642e-07	-8.19448	5.50451	-0.727729
ENSMUSG00000042675	Ypel3	5.15086e-06	7.66514e-07	8.19245	5.52648	0.627593
ENSMUSG00000062203	Gspt1	5.16499e-06	7.69039e-07	8.19023	5.49318	0.664588
ENSMUSG00000022174	Dad1	5.20261e-06	7.75487e-07	8.18461	5.53101	0.637289
ENSMUSG00000053094	Tmem248	5.20261e-06	7.75489e-07	8.18461	5.49458	0.663001
ENSMUSG00000071014	Ndufb6	5.21759e-06	7.78218e-07	-8.18224	5.48103	-0.839877
ENSMUSG00000032085	Tagln	5.21759e-06	7.78647e-07	-8.18187	5.68603	-1.12267
ENSMUSG00000030888	Rrp8	5.21759e-06	7.78999e-07	8.18157	5.68937	0.799938
ENSMUSG00000002908	Kcnn1	5.22854e-06	7.81281e-07	-8.1796	5.70956	-0.933656
ENSMUSG00000020941	Map3k14	5.22854e-06	7.81487e-07	8.17942	5.80553	1.30263
ENSMUSG00000040596	Pogk	5.26149e-06	7.86841e-07	-8.17483	5.70911	-0.93927
ENSMUSG00000045466	Zfp956	5.38443e-06	8.05666e-07	-8.15893	5.90505	-1.38803
ENSMUSG00000071369	Map3k5	5.41948e-06	8.11353e-07	-8.15421	5.93302	-1.39448
ENSMUSG00000031889	D230025D16Rik	5.45912e-06	8.17788e-07	8.1489	5.50612	0.965859
ENSMUSG00000031983	2310022B05Rik	5.45912e-06	8.18177e-07	8.14859	5.65308	0.854208
ENSMUSG00000019868	Vta1	5.47772e-06	8.21412e-07	8.14594	5.61037	0.746673
ENSMUSG00000030847	Bag3	5.50104e-06	8.25358e-07	8.14272	5.41884	0.678603
ENSMUSG00000040653	Ppp1r14c	5.51631e-06	8.28099e-07	-8.1405	5.42061	-0.706538
ENSMUSG00000041268	Dmxl2	5.52439e-06	8.29763e-07	8.13915	5.89134	1.24581
ENSMUSG00000001785	Pwp1	5.55114e-06	8.34233e-07	8.13555	5.49623	0.716893
ENSMUSG00000021579	Lrrc14b	5.5594e-06	8.35928e-07	-11.4167	6.03433	-2.19606
ENSMUSG00000034265	Zdhhc14	5.56736e-06	8.37579e-07	8.13286	5.94575	1.31381
ENSMUSG00000062515	Fabp4	5.56928e-06	8.38526e-07	-8.69284	5.53112	-1.11177
ENSMUSG00000083380	Gm3244	5.56928e-06	8.38778e-07	-8.13191	5.40206	-0.903139
ENSMUSG00000022300	Dcaf13	5.57688e-06	8.40377e-07	8.13063	5.60662	0.947411
ENSMUSG00000018286	Psmb6	5.59894e-06	8.44158e-07	8.12762	5.39383	0.739502
ENSMUSG00000021666	Gfm2	5.61119e-06	8.46462e-07	-8.12579	5.3907	-0.629958
ENSMUSG00000015468	Notch4	5.61768e-06	8.479e-07	-8.12466	5.80731	-1.19956
ENSMUSG00000031774	Fam192a	5.63031e-06	8.50265e-07	8.52853	5.55889	1.13327
ENSMUSG00000026380	Tfcp2l1	5.63117e-06	8.50854e-07	-8.12233	5.85602	-1.57262
ENSMUSG00000020067	Mypn	5.64098e-06	8.52797e-07	8.1208	5.41602	0.776309
ENSMUSG00000020538	Srebf1	5.66152e-06	8.56365e-07	-9.52746	5.73518	-1.48453
ENSMUSG00000025007	Aldh18a1	5.71088e-06	8.64296e-07	8.11183	5.8668	1.61147
ENSMUSG00000058793	Cds2	5.71325e-06	8.65121e-07	8.11119	5.38352	0.679681
ENSMUSG00000011114	Tbrg1	5.72688e-06	8.67653e-07	8.10924	5.44092	0.868448
ENSMUSG00000028991	Mtor	5.72739e-06	8.68334e-07	8.3279	5.42748	0.990109
ENSMUSG00000048701	Ccdc6	5.72739e-06	8.68664e-07	-8.10846	5.37008	-0.778864
ENSMUSG00000033020	Polr2f	5.76171e-06	8.7434e-07	8.1041	5.46384	0.851698
ENSMUSG00000059005	Hnrnpa3	5.76318e-06	8.75032e-07	8.10357	5.35555	0.704571
ENSMUSG00000079435	Rpl36a	5.76995e-06	8.76532e-07	8.10243	5.35753	0.766315
ENSMUSG00000004098	Col5a3	5.78683e-06	8.79567e-07	-8.55361	5.71639	-1.45268
ENSMUSG00000036570	Fxyd1	5.8792e-06	8.94088e-07	-8.08917	5.33344	-0.887783
ENSMUSG00000033039	Micall1	5.88711e-06	8.95771e-07	8.08792	5.4838	0.845173
ENSMUSG00000037361	Sf3b6	5.89393e-06	8.97424e-07	8.08669	5.58418	0.930692
ENSMUSG00000021733	Slc4a7	5.89393e-06	8.9777e-07	8.08643	5.6222	0.987004
ENSMUSG00000026411	Tmem9	5.9096e-06	9.00639e-07	8.0843	5.71258	1.4085
ENSMUSG00000000567	Sox9	5.91312e-06	9.017e-07	8.08351	5.98639	1.82132
ENSMUSG00000063317	Usp31	5.91312e-06	9.02597e-07	8.24926	5.57693	1.22366
ENSMUSG00000029208	Guf1	5.91312e-06	9.02622e-07	-8.08283	5.49862	-0.767537
ENSMUSG00000034485	Uaca	5.92521e-06	9.04951e-07	-8.08111	5.33455	-0.78504
ENSMUSG00000052752	Traf7	5.97617e-06	9.13222e-07	8.07504	5.40704	0.738813
ENSMUSG00000052921	Arhgef15	6.03914e-06	9.23337e-07	-8.06769	5.61973	-1.22158
ENSMUSG00000034898	Filip1	6.05216e-06	9.25822e-07	8.0659	5.29935	0.840693
ENSMUSG00000074264	Amy1	6.06568e-06	9.28385e-07	-8.2722	5.45718	-1.09081
ENSMUSG00000025794	Rpl14	6.10177e-06	9.34407e-07	8.05975	5.2947	0.718551
ENSMUSG00000031352	Hccs	6.10773e-06	9.35818e-07	-8.05874	5.384	-0.761976
ENSMUSG00000026718	Stam	6.1272e-06	9.39454e-07	8.05616	5.47537	0.894078
ENSMUSG00000004460	Dnajb11	6.1272e-06	9.40117e-07	8.05569	5.32357	0.657404
ENSMUSG00000033545	Znrf1	6.1272e-06	9.40301e-07	-8.05556	5.3	-0.810779
ENSMUSG00000041779	Tram2	6.13842e-06	9.42524e-07	8.05398	5.79974	1.25755
ENSMUSG00000027520	Zdbf2	6.14661e-06	9.44282e-07	8.05274	5.91892	1.96869
ENSMUSG00000024121	Atp6v0c	6.15213e-06	9.45632e-07	8.05179	5.27367	0.635403
ENSMUSG00000036622	Atp13a2	6.16307e-06	9.47816e-07	-8.05026	5.4124	-0.920222
ENSMUSG00000025610	Map3k7cl	6.19627e-06	9.53428e-07	-8.97793	5.96761	-2.40766
ENSMUSG00000037331	Larp1	6.19875e-06	9.54315e-07	8.04571	5.27269	0.73023
ENSMUSG00000029632	Ndufa4	6.20451e-06	9.55709e-07	-8.04473	5.28949	-0.79735
ENSMUSG00000053332	Gas5	6.21722e-06	9.58173e-07	8.04302	5.33949	0.652485
ENSMUSG00000028842	Ago3	6.2205e-06	9.59186e-07	8.04232	5.47435	0.793741
ENSMUSG00000034203	Chchd4	6.22075e-06	9.59732e-07	8.04194	5.4299	0.81196
ENSMUSG00000034842	Art3	6.23087e-06	9.61802e-07	-10.1506	5.69364	-1.69286
ENSMUSG00000031904	Slc7a6	6.23687e-06	9.63601e-07	8.03926	5.53223	0.832469
ENSMUSG00000043822	Adamtsl5	6.23687e-06	9.63746e-07	-8.03916	5.33241	-0.776452
ENSMUSG00000037110	Ralgapa2	6.29298e-06	9.7321e-07	8.03266	5.40129	1.03809
ENSMUSG00000062232	Rapgef2	6.29298e-06	9.73443e-07	-8.0325	5.47312	-0.887243
ENSMUSG00000028402	Mpdz	6.30153e-06	9.75279e-07	-8.03125	5.24253	-0.78402
ENSMUSG00000022894	Adamts5	6.31241e-06	9.77479e-07	-8.14574	5.69047	-1.58772
ENSMUSG00000028034	Fubp1	6.35138e-06	9.84032e-07	8.02531	5.293	0.768982
ENSMUSG00000056305	Usp39	6.35667e-06	9.85369e-07	8.02441	5.33033	0.713186
ENSMUSG00000062202	Btbd9	6.39913e-06	9.92474e-07	8.01964	5.45586	1.06043
ENSMUSG00000030225	Dera	6.40909e-06	9.94542e-07	8.01825	5.5934	1.19052
ENSMUSG00000026796	Fam129b	6.43228e-06	9.98664e-07	8.01551	5.52037	1.19411
ENSMUSG00000024248	Cox7a2l	6.46718e-06	1.00461e-06	-8.01157	5.21008	-0.626184
ENSMUSG00000020169	Best3	6.4725e-06	1.00617e-06	8.11271	5.4676	1.21311
ENSMUSG00000021589	Rhobtb3	6.4725e-06	1.00649e-06	-8.01032	5.39092	-0.900269
ENSMUSG00000033557	Fam20b	6.48127e-06	1.00839e-06	-8.00908	5.21392	-0.866444
ENSMUSG00000071653	1810009A15Rik	6.48703e-06	1.00981e-06	8.00814	5.60598	1.1468
ENSMUSG00000064341	mt-Nd1	6.50368e-06	1.01293e-06	-8.00609	5.37534	-0.840309
ENSMUSG00000021890	Eaf1	6.51191e-06	1.01475e-06	8.00491	5.31735	0.949307
ENSMUSG00000005950	P2rx5	6.52005e-06	1.01701e-06	8.00342	5.45733	0.94459
ENSMUSG00000007950	Abhd8	6.52005e-06	1.01708e-06	-8.00338	5.56499	-1.2302
ENSMUSG00000028221	Tmem55a	6.56467e-06	1.02457e-06	7.99851	5.25417	0.760862
ENSMUSG00000030744	Rps3	6.57155e-06	1.02619e-06	7.99747	5.20162	0.689135
ENSMUSG00000044080	S100a1	6.57872e-06	1.02784e-06	-8.27603	5.26689	-0.999955
ENSMUSG00000075701	Vimp	6.58129e-06	1.02878e-06	7.9958	5.33599	0.909135
ENSMUSG00000002812	Flii	6.59786e-06	1.03191e-06	7.99378	5.18274	0.7749
ENSMUSG00000020630	Rnaseh1	6.59955e-06	1.03271e-06	7.99327	5.6536	1.2705
ENSMUSG00000029135	Fosl2	6.64542e-06	1.04043e-06	7.98833	5.419	1.05631
ENSMUSG00000025410	Dctn2	6.70796e-06	1.05077e-06	7.98178	5.16331	0.648199
ENSMUSG00000071347	C1qtnf9	6.71181e-06	1.05192e-06	-7.98106	5.34829	-1.05952
ENSMUSG00000044337	Ackr3	6.71199e-06	1.0525e-06	-7.9807	5.55169	-1.1698
ENSMUSG00000022010	Tsc22d1	6.71452e-06	1.05344e-06	-7.9801	5.16077	-0.754179
ENSMUSG00000028820	Sfpq	6.71589e-06	1.0542e-06	7.97962	5.17918	0.683656
ENSMUSG00000019297	Nop9	6.71706e-06	1.05554e-06	7.97878	5.37354	1.01687
ENSMUSG00000074221	Zfp568	6.71706e-06	1.05555e-06	8.59525	5.50786	1.39724
ENSMUSG00000070577	Gm572	6.71706e-06	1.05603e-06	-7.97848	5.82728	-1.82046
ENSMUSG00000029313	Aff1	6.73022e-06	1.05865e-06	-7.97684	5.18926	-0.741904
ENSMUSG00000002981	Clptm1	6.73483e-06	1.05992e-06	7.97604	5.15804	0.614379
ENSMUSG00000058835	Abi1	6.74228e-06	1.06165e-06	7.97497	5.26705	0.879511
ENSMUSG00000075376	Rc3h2	6.7626e-06	1.0654e-06	7.97263	5.17882	0.651206
ENSMUSG00000032939	Nup93	6.79914e-06	1.07175e-06	7.9687	5.41501	1.09527
ENSMUSG00000037818	3110057O12Rik	6.79914e-06	1.07226e-06	-7.96838	5.71946	-1.63016
ENSMUSG00000032050	Rdx	6.84999e-06	1.08084e-06	-7.96311	5.1429	-0.642697
ENSMUSG00000027091	Zc3h15	6.88452e-06	1.08725e-06	7.95921	5.13153	0.74534
ENSMUSG00000037003	Tenc1	6.88452e-06	1.08741e-06	7.95911	5.16202	0.786593
ENSMUSG00000031976	Urb2	6.90714e-06	1.09155e-06	7.9566	5.4367	1.15067
ENSMUSG00000030036	Mogs	6.92153e-06	1.09439e-06	7.95488	5.4902	1.06491
ENSMUSG00000010122	Slc47a1	6.94466e-06	1.09861e-06	-7.95234	5.19003	-0.921824
ENSMUSG00000028927	Padi2	6.99268e-06	1.10678e-06	-9.04968	5.36258	-1.30357
ENSMUSG00000025982	Sf3b1	7.00617e-06	1.10949e-06	7.94583	5.10635	0.604601
ENSMUSG00000075254	Heg1	7.02888e-06	1.1139e-06	-7.94321	5.2461	-0.917686
ENSMUSG00000022428	Cby1	7.02888e-06	1.11423e-06	-7.94302	5.55108	-1.16448
ENSMUSG00000052906	Ubxn8	7.04975e-06	1.11811e-06	7.94072	5.56277	1.28315
ENSMUSG00000001910	Nacc1	7.06395e-06	1.12094e-06	7.93905	5.15781	0.736424
ENSMUSG00000018707	Dync1h1	7.08542e-06	1.12493e-06	7.93671	5.10709	0.679847
ENSMUSG00000052146	Rps10	7.08788e-06	1.1259e-06	7.93614	5.09161	0.778351
ENSMUSG00000001767	Crnkl1	7.0886e-06	1.12659e-06	7.93574	5.23137	0.708644
ENSMUSG00000053436	Mapk14	7.12004e-06	1.13217e-06	-8.129	5.13564	-0.963064
ENSMUSG00000084929	Foxo6os	7.14844e-06	1.13727e-06	-7.92952	5.46561	-1.07251
ENSMUSG00000055681	Cope	7.14857e-06	1.13787e-06	7.92917	5.08392	0.648095
ENSMUSG00000038695	Josd2	7.16758e-06	1.14148e-06	7.92708	5.15218	0.801484
ENSMUSG00000024740	Ddb1	7.17409e-06	1.1431e-06	7.92614	5.08938	0.747939
ENSMUSG00000023175	Bsg	7.18128e-06	1.14483e-06	-7.92515	5.10311	-0.722507
ENSMUSG00000029840	Mtpn	7.20176e-06	1.14869e-06	7.92293	5.14172	0.736654
ENSMUSG00000042903	Foxo4	7.22771e-06	1.15341e-06	-7.98654	5.08387	-0.916423
ENSMUSG00000000346	Dazap2	7.28816e-06	1.16366e-06	7.9144	5.05699	0.667367
ENSMUSG00000020471	Pold2	7.31793e-06	1.16901e-06	7.91138	5.13114	0.791945
ENSMUSG00000036854	Hspb6	7.35287e-06	1.17519e-06	-7.90791	5.09344	-0.886934
ENSMUSG00000022403	St13	7.35536e-06	1.17619e-06	7.90735	5.04477	0.617466
ENSMUSG00000032867	Fbxw8	7.36917e-06	1.17899e-06	7.90578	5.09166	0.771043
ENSMUSG00000015656	Hspa8	7.39238e-06	1.18331e-06	7.90338	5.12281	0.810805
ENSMUSG00000026478	Lamc1	7.42599e-06	1.1893e-06	-7.90006	5.04616	-0.694359
ENSMUSG00000027709	Mccc1	7.51648e-06	1.2044e-06	-7.92192	5.11935	-0.97095
ENSMUSG00000003812	Dnase2a	7.56535e-06	1.21285e-06	7.88717	5.51757	1.62687
ENSMUSG00000041460	Cacna2d4	7.58359e-06	1.21639e-06	-9.33383	5.74836	-2.47213
ENSMUSG00000027332	Ivd	7.60236e-06	1.22002e-06	-8.51454	5.15986	-1.1156
ENSMUSG00000055371	Stam2	7.60996e-06	1.22187e-06	7.8823	5.21632	1.10457
ENSMUSG00000003849	Nqo1	7.64964e-06	1.22926e-06	8.57673	5.29492	1.30013
ENSMUSG00000033735	Spr	7.64964e-06	1.22948e-06	-7.87822	5.10207	-0.817267
ENSMUSG00000039242	B3galnt2	7.65187e-06	1.23047e-06	8.23859	5.0885	1.01717
ENSMUSG00000026377	Nifk	7.67326e-06	1.23453e-06	7.87553	5.15108	0.957829
ENSMUSG00000029312	Klhl8	7.69836e-06	1.2392e-06	-7.87305	5.09856	-0.814228
ENSMUSG00000063060	Sox7	7.70213e-06	1.24043e-06	-7.8724	5.50065	-1.3455
ENSMUSG00000028974	Dffa	7.73307e-06	1.24643e-06	-7.86924	5.00782	-0.767518
ENSMUSG00000031370	Zrsr2	7.73307e-06	1.24668e-06	7.8691	5.19877	0.868284
ENSMUSG00000028124	Gclm	7.73307e-06	1.24731e-06	8.80132	5.35729	1.43625
ENSMUSG00000040025	Ythdf2	7.76867e-06	1.25378e-06	7.86538	5.09149	0.754723
ENSMUSG00000024395	Lims2	7.76867e-06	1.25432e-06	-7.8651	5.18792	-0.791045
ENSMUSG00000025016	Tm9sf3	7.78691e-06	1.2579e-06	7.86323	4.97531	0.709431
ENSMUSG00000031378	Abcd1	7.81225e-06	1.26263e-06	-7.86077	5.10666	-0.707699
ENSMUSG00000026393	Nek7	7.82386e-06	1.26515e-06	-7.85946	4.97282	-0.838154
ENSMUSG00000025932	Eya1	7.82414e-06	1.26583e-06	-7.85911	5.11087	-0.875811
ENSMUSG00000025465	Echs1	7.83458e-06	1.26816e-06	-7.8579	4.96821	-0.84966
ENSMUSG00000043716	Rpl7	7.84008e-06	1.26969e-06	7.85711	4.98439	0.670014
ENSMUSG00000036052	Dnajb5	7.88998e-06	1.27891e-06	-7.85237	4.96197	-0.840186
ENSMUSG00000067586	S1pr3	7.88998e-06	1.27906e-06	-7.8523	5.43276	-1.09585
ENSMUSG00000034327	Kctd9	7.90202e-06	1.28165e-06	7.85097	4.9566	0.648
ENSMUSG00000033386	Frrs1	7.93792e-06	1.28812e-06	7.84767	5.68747	2.08216
ENSMUSG00000026154	1110058L19Rik	7.96476e-06	1.29313e-06	-7.84513	5.23895	-0.901928
ENSMUSG00000054920	Klhl5	7.96841e-06	1.29443e-06	7.84447	5.38062	1.10941
ENSMUSG00000024789	Jak2	7.96841e-06	1.29511e-06	-7.84412	4.98103	-0.872947
ENSMUSG00000041225	Arhgap12	7.96841e-06	1.29567e-06	-7.84384	5.11603	-0.842371
ENSMUSG00000086801	Gm15943	8.00007e-06	1.30147e-06	8.54617	5.67154	2.47977
ENSMUSG00000033706	Smyd5	8.02371e-06	1.30597e-06	7.83866	5.27554	0.988417
ENSMUSG00000024589	Nedd4l	8.04523e-06	1.31013e-06	-8.9052	5.44829	-1.74476
ENSMUSG00000097487	Ptges3l	8.05396e-06	1.31221e-06	-7.83554	4.99856	-0.772746
ENSMUSG00000049090	Zadh2	8.07989e-06	1.31709e-06	-7.83311	4.95251	-0.692697
[truncated: 5,762 more rows]

## Sheet: McCourt et al (GSE262341)
McCourt et al. mdx
Gene.symbol	adj.P.Val	P.Value	t	B	logFC
PTTG1	1.20323e-07	9.21731e-12	-28.415	16.3872	-4.71556
TREM2	2.69811e-06	4.13376e-10	20.0804	13.4168	3.15327
GM48395	4.149e-06	1.26328e-09	18.1157	12.3231	3.18665
GM10036	4.149e-06	1.27134e-09	18.105	12.3202	3.53064
LGALS3	4.42765e-06	1.8589e-09	17.4795	12.3182	3.47217
HLF	4.42765e-06	2.2537e-09	-17.1702	12.0567	-2.62322
GM5898	4.42765e-06	2.48154e-09	17.0175	11.6476	2.17737
2310065F04RIK	4.42765e-06	2.71344e-09	-16.8769	11.9785	-2.34959
PRUNE2	6.44845e-06	4.96099e-09	15.9554	11.3837	2.90825
0610040J01RIK	6.44845e-06	5.07814e-09	-15.9207	11.2162	-2.23295
OLFR1372-PS1	6.44845e-06	5.5534e-09	15.7883	11.1405	2.13702
SERPINA3N	6.44845e-06	6.18637e-09	15.63	11.1441	2.93103
OSBPL3	6.44845e-06	6.42178e-09	15.5756	11.0962	1.65654
AKR1B8	7.75277e-06	8.34032e-09	15.1994	10.8006	1.69719
ATP6V0D2	7.75277e-06	8.9085e-09	15.1059	10.6167	2.84965
TMEM37	8.22181e-06	1.00773e-08	14.9324	10.6805	1.2993
CDKN2A	8.89882e-06	1.18569e-08	14.7063	10.2579	1.9157
MDFI	8.89882e-06	1.22705e-08	14.659	10.3591	2.68331
PPT1	8.91824e-06	1.29804e-08	14.5817	10.4256	1.10268
PIK3R5	1.02413e-05	1.61214e-08	14.2875	10.1667	1.86069
GPRC5B	1.02413e-05	1.64753e-08	14.2584	10.1808	1.24504
LGMN	1.10353e-05	1.85978e-08	14.0965	10.0599	1.61404
ITGAX	1.1143e-05	1.96331e-08	14.0247	9.97742	2.54705
CD300LF	1.21706e-05	2.26076e-08	13.8392	9.71092	1.86188
EFCAB6	1.21706e-05	2.42649e-08	-13.747	9.80859	-1.57691
ANXA4	1.21706e-05	2.47927e-08	13.7191	9.7746	1.49168
RUNX1	1.21706e-05	2.53352e-08	13.691	9.76598	2.21931
LAT2	1.21706e-05	2.61052e-08	13.6523	9.69026	1.80821
1810041L15RIK	1.28477e-05	2.85416e-08	13.5376	9.58057	2.44704
CD44	1.53634e-05	3.58512e-08	13.2482	9.40988	1.69823
LILR4B	1.53634e-05	3.64842e-08	13.2262	9.40623	2.3906
CHRNA1	1.63196e-05	4.06074e-08	13.0924	9.27137	1.80093
UNG	1.63196e-05	4.13248e-08	-13.0707	9.27859	-1.47861
MMP12	1.63196e-05	4.25055e-08	13.0357	9.21737	4.13472
FAM129B	1.63765e-05	4.40266e-08	12.9922	9.19941	1.22595
CCDC85C	1.63765e-05	4.51626e-08	-12.9608	9.16291	-1.37287
CES1D	1.88068e-05	5.33058e-08	-12.7578	9.03129	-2.11513
STRA6L	1.99475e-05	5.86161e-08	12.6428	8.85553	2.53657
CACNG7	1.99475e-05	5.95948e-08	-12.6229	8.91717	-1.50844
F7	2.14757e-05	6.69211e-08	12.4839	8.7082	1.86667
PRC1	2.14757e-05	6.74508e-08	12.4745	8.73487	1.7715
9930111J21RIK2	2.18803e-05	7.19442e-08	-12.3979	8.66378	-2.97713
MTUS2	2.18803e-05	7.2074e-08	12.3957	8.67022	1.89474
GM14292	2.28717e-05	7.70916e-08	12.3162	8.5687	1.76944
GKN3	2.42422e-05	8.35681e-08	-12.2214	8.49559	-1.41223
DACH2	2.52148e-05	8.88524e-08	-12.1498	8.48937	-2.19455
HAVCR2	2.65982e-05	9.68109e-08	12.0503	8.38102	1.99293
CTSS	2.65982e-05	9.78023e-08	12.17	8.40161	3.26925
SOAT1	2.68716e-05	1.00866e-07	12.0029	8.39204	1.74007
GM3667	2.69061e-05	1.04429e-07	11.963	8.30643	1.98181
GM38560	2.69061e-05	1.05118e-07	-11.9554	8.3594	-1.31604
NUDC-PS1	2.80198e-05	1.11616e-07	11.8867	8.24108	2.09034
FRZB	3.00191e-05	1.226e-07	-11.7798	8.20855	-1.64911
KIF11	3.00191e-05	1.25479e-07	11.7536	8.1655	1.61941
CGREF1	3.00191e-05	1.26479e-07	11.7446	8.1671	1.58539
C530008M17RIK	3.01416e-05	1.29303e-07	-11.7196	8.12852	-1.72201
TNIP1	3.10427e-05	1.35669e-07	11.6655	8.02725	1.02235
GPNMB	3.10427e-05	1.37925e-07	11.7706	8.07179	3.62022
GM28438	3.15017e-05	1.42378e-07	11.6113	8.0506	3.50325
UBLCP1	3.16317e-05	1.45388e-07	-11.5879	7.99481	-0.878197
CD55	3.23001e-05	1.50935e-07	11.5461	7.92655	1.10584
IQSEC3	3.35749e-05	1.62621e-07	11.4632	7.92985	1.67166
PPP1R1A	3.35749e-05	1.64085e-07	-11.4533	7.90902	-2.71738
HELT	3.35749e-05	1.64608e-07	-11.4498	7.8711	-2.00153
CD68	3.48652e-05	1.73605e-07	11.3911	7.83292	2.46472
SNPH	3.51287e-05	1.77608e-07	-11.366	7.80183	-2.03158
ORAI1	3.51437e-05	1.80376e-07	11.349	7.73369	1.09348
LGR6	3.6356e-05	1.89447e-07	-11.2952	7.73046	-1.62669
45544	3.6356e-05	1.92168e-07	11.2796	7.67497	0.981524
TIAM2	3.69975e-05	1.98393e-07	11.2448	7.72775	1.42341
GM12663	3.70967e-05	2.01767e-07	11.2265	7.6664	1.42862
CD300C2	3.79437e-05	2.0928e-07	11.1867	7.67641	1.95959
ADAMTS20	3.97016e-05	2.22018e-07	11.1228	7.58583	1.0983
SLC25A24	3.99061e-05	2.26218e-07	11.1026	7.56321	1.51757
MS4A14	4.22082e-05	2.45437e-07	11.015	7.5199	1.62945
SIRPB1C	4.22082e-05	2.48481e-07	11.0018	7.46952	1.43981
ENO1	4.22082e-05	2.52966e-07	10.9827	7.39186	0.989764
RBFOX2	4.22082e-05	2.5403e-07	10.9782	7.39354	0.833781
MYH8	4.22082e-05	2.68138e-07	11.0302	7.40362	4.13367
PPFIBP1	4.22082e-05	2.69953e-07	10.9134	7.31809	0.956821
FOXM1	4.22082e-05	2.71212e-07	10.9085	7.40967	1.26797
ZIM1	4.22082e-05	2.73246e-07	10.9006	7.34324	1.75101
SLC11A1	4.22082e-05	2.73694e-07	10.8988	7.39966	1.64271
TUBB6	4.22082e-05	2.75459e-07	10.892	7.31569	2.31128
MEST	4.22082e-05	2.77563e-07	10.8839	7.37689	2.20814
CDKN1A	4.22082e-05	2.83711e-07	10.8607	7.29277	1.77196
CDK1	4.22082e-05	2.83824e-07	10.8603	7.36335	1.68951
SLC37A2	4.22082e-05	2.88527e-07	10.8429	7.35946	2.25289
PER2	4.22082e-05	2.90945e-07	-10.8341	7.26895	-1.12281
APOBEC1	4.22082e-05	2.91002e-07	10.8339	7.32428	1.69227
DMD	4.27417e-05	2.97954e-07	-10.809	7.22649	-1.9112
ADHFE1	4.43004e-05	3.12214e-07	-10.7598	7.16966	-0.737767
STBD1	4.47967e-05	3.24017e-07	10.7209	7.12929	1.18436
MYO5A	4.47967e-05	3.26133e-07	10.7141	7.13482	1.64205
METTL7A1	4.47967e-05	3.29108e-07	-10.7046	7.12624	-0.746338
ITGA5	4.47967e-05	3.35571e-07	10.6843	7.10759	0.810786
TOP2A	4.47967e-05	3.36067e-07	10.6828	7.21453	2.5901
RRM2	4.47967e-05	3.36302e-07	10.6821	7.21315	1.90941
COL5A3	4.54364e-05	3.44584e-07	10.6567	7.07258	1.37096
ADAMTS4	4.94285e-05	3.83588e-07	10.5455	7.0797	1.97066
ADAM8	4.94285e-05	3.9064e-07	10.5267	7.05137	2.64458
MYL4	4.94285e-05	3.91725e-07	10.6261	6.98527	2.95279
WFDC17	4.94285e-05	3.97354e-07	10.5092	7.04987	1.53115
RUNX2	4.94285e-05	3.99221e-07	10.5044	7.04516	1.23779
COTL1	4.94285e-05	4.01253e-07	10.4991	6.95253	1.4659
WDFY1	4.94285e-05	4.02842e-07	10.4951	6.9499	1.37411
LILRB4	4.94285e-05	4.05152e-07	10.4892	7.02075	1.87731
TIGAR	4.94596e-05	4.10677e-07	-10.4753	6.89497	-0.984458
CD300A	4.94596e-05	4.12984e-07	10.4695	6.99594	1.73909
MAGED2	4.99848e-05	4.2125e-07	10.4492	6.8737	1.8911
QSOX1	4.99848e-05	4.28398e-07	10.432	6.84628	0.953658
AHNAK2	4.99848e-05	4.32164e-07	10.423	6.86374	1.46144
RASSF7	4.99848e-05	4.32686e-07	10.4218	6.95483	1.46997
GALNT5	5.08671e-05	4.4422e-07	10.3949	6.94019	2.03472
NPAS2	5.19982e-05	4.58081e-07	10.3636	6.90741	1.36166
GM3636	5.39414e-05	4.79332e-07	10.3176	6.86555	2.08803
VASH2	5.41242e-05	4.85103e-07	10.3054	6.84484	2.08819
ADAM19	5.53246e-05	5.0149e-07	10.2718	6.7192	1.61976
GALNT6	5.53246e-05	5.04338e-07	10.2661	6.81291	2.23469
SFRP5	5.59011e-05	5.13876e-07	-10.2472	6.77751	-1.55277
KCNN3	5.72135e-05	5.31082e-07	10.2141	6.67769	2.08052
WFIKKN2	5.72135e-05	5.34706e-07	-10.2072	6.70264	-1.13839
CLEC12A	5.72384e-05	5.42193e-07	10.1933	6.73923	2.17526
GPCPD1	5.72384e-05	5.43708e-07	-10.1905	6.63045	-0.945242
ARL4C	5.81361e-05	5.56688e-07	10.1668	6.71093	1.71387
CX3CR1	5.90657e-05	5.70115e-07	10.143	6.69371	2.24977
UHRF1	5.9069e-05	5.80947e-07	10.1242	6.67629	1.47939
TUBB5	5.9069e-05	5.83735e-07	10.1194	6.51644	0.973772
MKI67	5.9069e-05	5.85089e-07	10.1171	6.65036	2.46166
GM28651	5.9069e-05	5.90425e-07	-10.108	6.63134	-1.06179
ADGRG5	5.9069e-05	5.96682e-07	10.0975	6.6451	1.36812
ASB10	5.9069e-05	5.97297e-07	-10.0965	6.49938	-0.922086
CSF3R	6.24963e-05	6.36741e-07	10.033	6.58589	1.29908
PSAT1	6.6559e-05	6.83232e-07	9.96337	6.49995	1.18718
SLC22A4	6.85888e-05	7.09322e-07	9.9265	6.41861	1.53959
HMGA2	6.90329e-05	7.19203e-07	9.91292	6.45754	1.37994
CKAP4	7.07145e-05	7.42525e-07	9.88165	6.32366	1.06137
E2F6	7.07145e-05	7.47566e-07	-9.87504	6.2757	-0.723948
ZDBF2	7.07145e-05	7.56984e-07	9.8628	6.37865	2.35493
KATNAL2	7.07145e-05	7.62843e-07	9.85527	6.39342	1.57114
FBLN7	7.07145e-05	7.63808e-07	9.85403	6.32494	1.45782
SERPINB1A	7.14251e-05	7.86318e-07	9.91529	6.32551	3.07987
FAM105A	7.14251e-05	7.89473e-07	9.82181	6.36156	1.64709
MPEG1	7.14251e-05	7.91968e-07	9.90819	6.26034	3.45144
DUSP8	7.14251e-05	8.0035e-07	-9.80849	6.21504	-1.08439
GLIPR1	7.14251e-05	8.04467e-07	9.8035	6.35713	2.04292
CTH	7.14251e-05	8.07069e-07	-9.80036	6.35243	-1.50574
ATP1A3	7.14251e-05	8.09784e-07	9.7971	6.34615	2.26747
TNFRSF23	7.21335e-05	8.25741e-07	9.77815	6.27072	1.68047
TFRC	7.21335e-05	8.31054e-07	9.77193	6.19595	1.33322
HVCN1	7.21335e-05	8.34392e-07	9.76804	6.31689	1.67502
RTL3	7.32962e-05	8.53456e-07	9.74616	6.29759	1.3547
CTHRC1	7.4975e-05	8.78748e-07	9.71794	6.27039	1.41457
SOX11	7.53443e-05	8.88848e-07	9.70691	6.2571	1.49651
TLR13	7.6888e-05	9.12949e-07	9.68113	6.22074	2.52989
MLYCD	7.71732e-05	9.27895e-07	-9.66551	6.03761	-0.938792
B4GALNT1	7.71732e-05	9.28586e-07	9.6648	6.20222	1.24648
CTSB	7.71732e-05	9.34071e-07	9.65914	6.08136	1.04738
CDK6	7.72124e-05	9.4046e-07	9.65259	6.14262	1.36176
CHRNB1	7.76692e-05	9.61153e-07	9.63171	5.99724	1.12462
PLEK	7.76692e-05	9.64609e-07	9.62827	6.11632	1.61215
CLEC7A	7.76692e-05	9.68249e-07	9.62466	6.14516	2.2249
BC049352	7.76692e-05	9.69824e-07	-9.62311	6.17356	-2.29577
ENAH	7.95697e-05	9.9965e-07	9.59413	5.9553	0.719778
IGDCC4	8.09459e-05	1.02369e-06	9.57144	5.93202	1.01468
MYH6	8.09459e-05	1.02934e-06	-9.56619	6.09803	-1.52431
DGAT2	8.11371e-05	1.03799e-06	-9.55822	5.96546	-1.84122
LLGL2	8.36513e-05	1.08133e-06	-9.51932	6.03741	-1.12504
SFXN3	8.36513e-05	1.08297e-06	9.51788	5.875	0.813421
IFT122	8.68948e-05	1.13162e-06	9.47623	5.87419	1.20458
TIMP1	8.84544e-05	1.1587e-06	9.45387	5.96607	3.149
RAI14	8.98881e-05	1.18437e-06	9.4332	5.83558	1.12567
NEDD4L	9.7237e-05	1.28865e-06	9.35392	5.68999	0.638962
SLCO3A1	9.86485e-05	1.31491e-06	-9.33504	5.67454	-0.798074
SLC6A2	9.90519e-05	1.3319e-06	-9.32305	5.86254	-1.10586
HS3ST5	9.90519e-05	1.34099e-06	-9.3167	5.80445	-0.914513
EFHD2	9.90519e-05	1.34305e-06	9.31526	5.70292	1.20528
SBSPON	0.000100385	1.36881e-06	-9.29755	5.83582	-1.18687
TTC9	0.00010064	1.38001e-06	9.28996	5.71871	1.94877
EPOP	0.000100996	1.39263e-06	-9.28148	5.81902	-1.19698
KCNE1L	0.000101114	1.40199e-06	9.27525	5.81168	1.96447
CCNA2	0.000103678	1.44548e-06	9.24686	5.77593	1.68857
TCEA3	0.000104453	1.46429e-06	-9.23487	5.58247	-0.840932
AL589670.1	0.000107694	1.51798e-06	-9.20154	5.73501	-1.23215
GID4	0.000107739	1.52686e-06	-9.19615	5.52475	-0.719717
WDR1	0.000109885	1.5657e-06	9.17297	5.48734	0.733439
KRT18	0.000116461	1.67351e-06	9.11173	5.63959	1.29163
STOM	0.000116461	1.67724e-06	9.10968	5.42083	1.13787
CD276	0.000117687	1.70391e-06	9.09523	5.49739	0.981756
H19	0.000117979	1.71717e-06	9.08813	5.45805	1.88153
CMBL	0.000118727	1.73716e-06	-9.07754	5.38276	-1.03449
FAM240A	0.000123632	1.81839e-06	-9.03582	5.55779	-1.40717
ADAM12	0.000125599	1.85695e-06	9.01671	5.52398	1.90231
IL7R	0.000126344	1.8832e-06	9.00395	5.51941	1.95366
BARX2	0.000126344	1.89448e-06	-8.99852	5.51104	-2.47561
HNMT	0.000126344	1.89699e-06	-8.99732	5.49749	-1.1413
PCBD1	0.00012681	1.92244e-06	8.98522	5.50144	1.36724
CAR11	0.00012681	1.92343e-06	-8.98475	5.45241	-1.38489
TCIRG1	0.000132907	2.02609e-06	8.93767	5.24845	1.28815
PPFIA4	0.00013737	2.10989e-06	8.90111	5.34423	2.06704
FDFT1	0.00013737	2.11516e-06	-8.89886	5.17511	-0.877002
LAMC3	0.000140397	2.17253e-06	-8.87479	5.38186	-2.17348
COL28A1	0.000142228	2.21273e-06	-8.85833	5.36313	-1.7003
CENPE	0.000142228	2.22265e-06	8.85431	5.35703	1.37752
MMP3	0.000146792	2.31785e-06	8.81675	5.26957	2.94107
SGPL1	0.000146792	2.31854e-06	8.81649	5.0961	1.09171
FBXO31	0.000146792	2.32772e-06	-8.81296	5.08834	-0.660805
ANKRD1	0.000147319	2.34735e-06	8.87769	5.10987	2.87691
AEN	0.000148369	2.37545e-06	-8.79482	5.06385	-0.665008
FAR1	0.000149513	2.40522e-06	8.78372	5.04959	0.61893
GJB2	0.00014967	2.41921e-06	-8.77855	5.27873	-1.15236
HS6ST2	0.000150141	2.43832e-06	8.77154	5.1702	0.97657
ARHGAP22	0.000150668	2.45843e-06	8.76423	5.22082	1.1505
MS4A7	0.000151531	2.48411e-06	8.75498	5.18804	2.45458
DCLK1	0.000151675	2.50374e-06	8.81929	5.10275	2.80749
KIF20A	0.000151675	2.50972e-06	8.74586	5.23156	1.21032
OTUB2	0.000152622	2.53708e-06	-8.73623	5.13559	-1.35461
LY9	0.000155711	2.60035e-06	8.71438	5.19604	2.07065
TUBA1B	0.000157137	2.64242e-06	8.70017	5.01742	1.15241
SLC25A34	0.000157137	2.66657e-06	-8.69212	5.04069	-1.62687
YARS	0.000157137	2.67712e-06	-8.68863	4.92789	-0.56494
CNR2	0.000157137	2.68775e-06	8.68513	5.17106	1.10911
3632451O06RIK	0.000157137	2.69406e-06	8.68305	5.0203	1.8095
ADI1	0.000157137	2.70668e-06	-8.67893	4.91789	-0.772559
HPGDS	0.000157137	2.71903e-06	8.6749	5.11589	1.54057
FABP5	0.000157137	2.72047e-06	8.67444	4.98989	1.48094
LMNA	0.000157249	2.73445e-06	8.66991	4.91132	0.651342
CD84	0.000158537	2.7741e-06	8.65721	5.05223	2.21898
GM5913	0.000158537	2.78113e-06	8.65498	5.14036	1.54148
TNNT2	0.000161441	2.86367e-06	8.69861	4.97296	2.5416
MYMK	0.000161441	2.8746e-06	8.69521	5.07198	3.85917
AMZ1	0.000161441	2.88794e-06	8.62181	5.09758	1.21393
USP20	0.000161441	2.89702e-06	8.61905	4.87364	0.813882
TUBB2A	0.000161441	2.90618e-06	8.61628	4.89234	1.20373
COL8A1	0.000161441	2.90629e-06	8.61624	4.89042	1.37503
AC149090.1	0.000161492	2.91958e-06	8.61224	4.84031	1.16298
CLEC4D	0.000161684	2.93544e-06	8.60748	5.08481	1.9048
PAK1	0.000166314	3.03746e-06	8.57753	4.79855	1.127
NCF4	0.000166314	3.05178e-06	8.57341	5.02975	1.02587
TUBA1A	0.000166314	3.0577e-06	8.57171	4.79829	1.04274
ANXA2	0.000166696	3.07751e-06	8.56607	4.78788	1.24698
ABR	0.000167113	3.098e-06	8.56026	4.7846	0.851599
KIF5C	0.000167318	3.12233e-06	8.55343	5.00456	1.35271
SERPINB6B	0.000167318	3.14739e-06	8.54644	4.98934	1.61421
ACOT9	0.000167318	3.15276e-06	8.54496	4.77004	0.86492
P2RX4	0.000167318	3.16218e-06	8.54235	4.86375	1.00123
TMEM267	0.000167318	3.16589e-06	-8.54133	4.94276	-1.74124
PVR	0.00016906	3.21181e-06	8.52877	4.80879	0.815041
CRY2	0.000174314	3.34535e-06	-8.49331	4.69571	-0.835682
NCF2	0.000174314	3.35166e-06	8.49168	4.85668	1.36094
PRSS55	0.000174314	3.35223e-06	-8.49153	4.95311	-1.76004
ASB2	0.000174314	3.36502e-06	-8.48822	4.74143	-0.855211
ACTR3	0.00017581	3.40739e-06	8.47736	4.67305	0.676217
NAPSA	0.000176324	3.45237e-06	8.46598	4.91881	1.09572
WLS	0.000176324	3.45334e-06	8.46574	4.66116	0.596921
HMGN2	0.000176324	3.45786e-06	-8.4646	4.7541	-1.049
GRTP1	0.000178494	3.51607e-06	-8.45014	4.84583	-1.04966
SPP1	0.000178494	3.52777e-06	8.51375	4.76349	3.02125
SHISA3	0.000182091	3.61281e-06	-8.42667	4.85386	-1.35539
CXCL16	0.000192283	3.82975e-06	8.37641	4.73309	1.67933
FGR	0.000193892	3.87862e-06	8.36551	4.79132	1.57518
DIO2	0.000193892	3.89619e-06	8.36163	4.69872	1.39481
BIRC5	0.000193892	3.90635e-06	8.35939	4.8011	1.18741
FCGR1	0.000194283	3.92913e-06	8.3544	4.76133	1.73232
AATK	0.000194606	3.95056e-06	-8.34973	4.66195	-1.22723
SRCIN1	0.000195586	3.98543e-06	-8.3422	4.75296	-1.06842
IFI30	0.000196545	4.02003e-06	8.33479	4.57401	1.17414
PCNX2	0.000197295	4.05048e-06	-8.32832	4.76981	-1.26149
GM12319	0.000198132	4.08817e-06	-8.3204	4.52504	-0.753631
C3AR1	0.000198132	4.11138e-06	8.31555	4.61463	2.35839
ARL6IP5	0.000198132	4.1132e-06	8.31517	4.49695	0.858823
TMEM43	0.000200766	4.18327e-06	8.30073	4.45807	0.644135
RAB27B	0.00020382	4.26251e-06	8.28472	4.66255	1.69488
SLAMF7	0.000206876	4.36412e-06	8.26464	4.65419	2.09626
ARL11	0.000206876	4.37801e-06	8.26194	4.6823	1.49886
HCK	0.000206876	4.39418e-06	8.2588	4.66061	1.35419
JAK2	0.000206876	4.39718e-06	-8.25822	4.41198	-0.65248
PLEKHO1	0.000206876	4.40566e-06	8.25658	4.41902	1.1861
PLD3	0.000207164	4.42766e-06	8.25234	4.41787	1.17101
FCER1G	0.000211239	4.53095e-06	8.23275	4.49463	1.414
SPATS2L	0.000213341	4.59237e-06	8.22132	4.55964	0.847217
CENPF	0.000213764	4.61785e-06	8.21663	4.62762	1.68615
ITGA7	0.00021386	4.63771e-06	8.21299	4.37123	0.74334
ANXA5	0.00021386	4.6527e-06	8.21026	4.34977	1.02777
NES	0.000216219	4.73167e-06	8.19601	4.33619	0.991896
PMAIP1	0.000216219	4.73715e-06	8.19503	4.61256	1.37657
DUSP14	0.000218441	4.80257e-06	8.18343	4.43045	0.90101
MAGED1	0.000221336	4.88317e-06	8.16937	4.2962	0.806128
NRAS	0.000226024	5.0039e-06	8.14877	4.27029	0.743476
ZFP180	0.00022697	5.04222e-06	-8.14235	4.29152	-0.658089
FGFRL1	0.000229157	5.10838e-06	-8.13138	4.30935	-0.807403
PKP2	0.000229381	5.14702e-06	8.12504	4.46406	1.23927
MYO1F	0.000229381	5.1485e-06	8.1248	4.40755	2.05979
ITGB2	0.00023172	5.21875e-06	8.11341	4.348	2.03416
AURKB	0.000231832	5.25791e-06	8.10713	4.51099	0.997805
IFRD2	0.000231832	5.28961e-06	-8.10209	4.22039	-0.52457
RASGEF1B	0.000231832	5.29229e-06	8.10166	4.48379	1.17415
GPR65	0.000231832	5.29231e-06	8.10166	4.48949	1.64672
CASP3	0.000232628	5.32832e-06	8.09597	4.41251	0.901826
ZMYM1	0.000234369	5.38615e-06	-8.08692	4.38919	-0.906064
MFSD12	0.000236345	5.44966e-06	8.0771	4.35112	1.02886
CCDC141	0.000237447	5.5077e-06	8.06824	4.30152	2.00349
PRODH	0.000237447	5.51144e-06	-8.06767	4.29084	-1.07482
TECTA	0.000237973	5.55135e-06	-8.06164	4.45085	-1.94083
PLBD1	0.000237973	5.56011e-06	-8.06032	4.21142	-1.01443
PRKAG2	0.000240756	5.64359e-06	8.04787	4.18457	0.576389
CCR5	0.000242423	5.70124e-06	8.03939	4.3626	1.81149
TMSB10	0.000251233	5.9402e-06	8.00519	4.11887	1.5437
BAK1	0.000251233	5.94692e-06	8.00425	4.13111	0.549337
PRKAR1A	0.000252294	5.99136e-06	7.99806	4.11854	0.611578
MSLN	0.000254136	6.07046e-06	7.98716	4.33053	1.84093
TPH1	0.000254136	6.07404e-06	-7.98667	4.33971	-1.39107
MMP19	0.000257015	6.16254e-06	7.97467	4.2221	1.41882
AGO4	0.000257848	6.20226e-06	7.96934	4.0814	0.596279
CDCP1	0.000258984	6.26278e-06	7.9613	4.33624	1.51523
FTL1	0.000258984	6.26926e-06	7.96044	4.06144	0.992407
GPR34	0.000262313	6.38512e-06	7.94528	4.2596	1.33451
SIRPA	0.000262313	6.39004e-06	7.94465	4.03215	1.33514
GUSB	0.000268202	6.55404e-06	7.92371	4.04106	0.882523
CCNB2	0.000269552	6.60767e-06	7.91698	4.28303	1.09347
CD300LB	0.000270522	6.65219e-06	7.91144	4.22424	1.45721
HOXA13	0.000270811	6.68003e-06	-7.908	4.17817	-0.953648
GRN	0.000271711	6.72304e-06	7.90271	3.96489	1.2866
IGFN1	0.000274407	6.81078e-06	7.94996	3.97407	2.20346
SLC16A2	0.000275361	6.85556e-06	7.88664	4.04792	0.80711
SLC25A5	0.000276018	6.89305e-06	7.88215	3.93423	0.725267
METTL11B	0.000278017	6.96427e-06	-7.8737	3.98657	-1.14755
IRF8	0.000279849	7.0316e-06	7.8658	4.05126	1.04262
RAB31	0.000280589	7.07169e-06	7.86113	3.96756	1.03761
POSTN	0.000281488	7.1159e-06	7.91341	3.9261	1.99493
DENND2C	0.000286241	7.25798e-06	7.83981	4.02945	0.966876
DBP	0.000286282	7.28097e-06	-7.83722	3.89434	-0.812228
GM32352	0.000289322	7.39523e-06	-7.82447	4.12296	-1.14764
EXOC3L4	0.000289322	7.44031e-06	7.8195	4.10429	1.36292
TNFRSF22	0.000289322	7.45211e-06	7.81821	4.09453	1.17352
DNM3OS	0.000289322	7.45934e-06	7.81742	4.06037	1.40233
FGFR4	0.000289322	7.4691e-06	7.81635	4.05444	0.95326
PFKP	0.000289477	7.49526e-06	7.81349	3.92641	0.687413
PCDH7	0.000295089	7.67705e-06	7.79392	3.9616	1.14481
TSPO	0.000295089	7.68578e-06	7.79299	3.87638	0.967991
SH3PXD2B	0.000295573	7.72103e-06	7.78926	3.8868	1.53089
TYROBP	0.000296226	7.76079e-06	7.78508	3.92189	1.6627
GJC3	0.000297101	7.80648e-06	-7.78029	4.09978	-1.46133
CAP1	0.000302823	7.98002e-06	7.76239	3.78412	0.894792
PDP2	0.000304168	8.04867e-06	-7.75543	3.9816	-1.51011
MYOG	0.000304168	8.06205e-06	7.80995	3.91692	2.66851
HSPA1L	0.000304321	8.08942e-06	-7.75132	3.83088	-0.977041
SLC15A3	0.000304682	8.12236e-06	7.74802	4.03399	1.73002
HIP1	0.000306257	8.19306e-06	7.74098	3.75459	0.677803
TGFB1	0.000306257	8.22592e-06	7.73773	3.86814	1.09376
KAZALD1	0.000306257	8.23472e-06	-7.73687	3.95764	-1.15942
ST6GALNAC4	0.000306864	8.27457e-06	7.73295	3.78611	0.692873
VIM	0.000308116	8.33191e-06	7.72735	3.78072	1.0487
ASRGL1	0.000308307	8.36995e-06	-7.72366	3.73252	-0.576836
ITPR1	0.000308307	8.38434e-06	-7.72227	3.73054	-0.549997
AP3M2	0.00031036	8.46825e-06	7.7142	3.87831	0.817627
UBASH3B	0.00031036	8.48919e-06	7.7122	3.9808	1.24093
SATB1	0.00031036	8.51148e-06	-7.71008	3.71819	-0.645393
ALOX5AP	0.000311504	8.60222e-06	7.70149	3.84115	1.02529
TMEM106A	0.000311504	8.61272e-06	7.70051	3.88138	1.25771
MAP1B	0.000311504	8.61444e-06	7.70035	3.71716	1.3916
SLC15A5	0.00031213	8.65568e-06	-7.69648	3.92859	-1.52176
HOXA11	0.000315668	8.77795e-06	-7.68515	3.90552	-0.79332
CLEC4N	0.000317186	8.84448e-06	7.67905	3.97456	1.38827
GPSM2	0.000317716	8.88358e-06	7.67549	3.88867	1.06764
ZBTB38	0.00031846	8.92877e-06	-7.6714	3.66533	-0.627391
ADGRL1	0.000320566	9.01238e-06	-7.66388	3.66053	-0.905342
LYZ2	0.000320866	9.04541e-06	7.71544	3.70068	2.30105
PCLAF	0.000321459	9.08675e-06	7.65726	3.96344	1.51929
AGA	0.000324447	9.19605e-06	-7.64763	3.74358	-0.672911
SPON2	0.000325793	9.25916e-06	7.64213	3.88369	1.47697
AS3MT	0.0003289	9.38249e-06	-7.63149	3.63487	-0.767925
NAIP5	0.0003289	9.39786e-06	7.63018	3.88354	1.17715
RNF19B	0.000330939	9.52825e-06	7.61911	3.60473	0.552134
ADRA2A	0.000330939	9.55056e-06	-7.61723	3.91795	-1.0004
PLIN5	0.000330939	9.61002e-06	-7.61225	3.67928	-1.44315
CHIL3	0.000330939	9.61471e-06	7.61186	3.90427	1.87208
CSF2RB	0.000330939	9.62344e-06	7.61114	3.7313	1.3081
MT-TM	0.000330939	9.62406e-06	-7.61108	3.90903	-1.09345
PEG3	0.000330939	9.67626e-06	7.66045	3.62911	2.16158
ELMOD3	0.000330939	9.68298e-06	-7.60619	3.71201	-0.909277
ITM2A	0.000330939	9.68991e-06	7.60561	3.61259	0.839179
CD59A	0.000330939	9.73334e-06	7.60203	3.5893	1.2533
VAV1	0.000330939	9.75841e-06	7.59997	3.82633	1.44252
PRKCD	0.000330939	9.76036e-06	7.59981	3.61719	0.614603
DYM	0.000334756	9.91684e-06	-7.58707	3.5589	-0.524031
PPM1K	0.000334756	9.94407e-06	-7.58488	3.58522	-0.540339
ZFP940	0.000334756	9.94985e-06	-7.58441	3.84115	-0.86549
WNT4	0.000339443	1.01152e-05	-7.57124	3.65571	-1.04151
CDK5R1	0.000340665	1.0196e-05	7.56487	3.83514	1.2091
ARHGAP25	0.000340665	1.02077e-05	7.56396	3.75982	0.932682
KANK4	0.000340665	1.02299e-05	-7.56223	3.80542	-0.975792
SELENBP1	0.00034091	1.02633e-05	-7.55962	3.60453	-0.810654
EVI2A	0.000341262	1.03161e-05	7.55553	3.72801	1.0647
ME2	0.000341262	1.03262e-05	7.55475	3.70503	0.962833
SLC39A14	0.000345899	1.0493e-05	7.54197	3.51673	0.797138
KIZ	0.000349068	1.06359e-05	-7.53119	3.49906	-0.54792
ITGAM	0.000349068	1.06426e-05	7.53069	3.71629	1.34321
ABCB4	0.000351652	1.07484e-05	-7.52282	3.50458	-0.567458
CYS1	0.000361752	1.1107e-05	-7.49674	3.68039	-1.27538
AMIGO2	0.000361752	1.11125e-05	-7.49635	3.64617	-0.733807
PDIA6	0.000362124	1.11517e-05	7.49356	3.42911	0.601154
HK3	0.000362836	1.12014e-05	7.49003	3.70336	1.59423
RHOG	0.000367044	1.13661e-05	7.47846	3.49461	0.630058
GDAP1	0.000367044	1.13875e-05	-7.47696	3.46181	-1.36931
PIRB	0.00036726	1.14224e-05	7.47454	3.55914	1.60401
ADA	0.000372505	1.1614e-05	7.46137	3.69543	1.18313
HEXB	0.000372622	1.16462e-05	7.45918	3.43431	1.12391
GGA2	0.000376838	1.18068e-05	7.44835	3.37467	0.603217
IGSF6	0.000377391	1.18576e-05	7.44496	3.63034	1.68967
SLC2A6	0.000377391	1.1882e-05	7.44334	3.68381	1.34346
2310020H05RIK	0.000379611	1.20437e-05	-7.43267	3.61645	-1.57158
SOX10	0.000379611	1.20491e-05	-7.43232	3.64311	-1.14497
HERPUD1	0.000379611	1.20497e-05	-7.43228	3.36736	-0.500518
GM48882	0.000379611	1.20903e-05	-7.42963	3.66887	-1.39145
MPP1	0.000379611	1.20973e-05	7.42917	3.37765	0.817284
ADAMTS15	0.000381105	1.21741e-05	7.42418	3.52259	1.11829
TDRKH	0.00038202	1.22326e-05	-7.4204	3.53957	-0.967757
MSTN	0.000388745	1.24777e-05	-7.40478	3.36645	-1.59364
TBX4	0.000388792	1.25377e-05	7.401	3.52086	1.38354
STAB1	0.000388792	1.25388e-05	7.40094	3.31044	1.17444
GM3235	0.000389346	1.25865e-05	-7.39795	3.60508	-1.04019
45546	0.000395847	1.2827e-05	7.38308	3.29791	0.54926
DPY19L3	0.000397246	1.29028e-05	7.37845	3.40092	0.817477
NCKAP1L	0.000399311	1.30004e-05	7.37254	3.37394	1.91655
SH3BP2	0.000399688	1.30433e-05	7.36995	3.45117	1.30183
PNPLA3	0.000402499	1.32019e-05	7.36048	3.52199	1.06066
C1QTNF3	0.000402499	1.32021e-05	7.41063	3.48859	2.74135
CD180	0.000402499	1.32275e-05	7.35896	3.54091	1.72013
TIFAB	0.000402658	1.32666e-05	7.35664	3.50751	1.53166
IP6K3	0.000402658	1.32945e-05	7.355	3.24745	0.867641
CDT1	0.000404321	1.33803e-05	7.34996	3.55914	0.945067
SLC6A9	0.000407941	1.35742e-05	-7.3387	3.44187	-0.886907
RGS10	0.000407941	1.3591e-05	7.33774	3.44127	1.14615
STAC2	0.000407941	1.35939e-05	7.33757	3.56156	1.11291
ZFP697	0.000409114	1.36643e-05	7.33354	3.48211	1.03167
CD53	0.000411524	1.37763e-05	7.32715	3.3651	1.44375
GNAO1	0.000413627	1.38784e-05	-7.32139	3.35728	-0.730079
TBXAS1	0.000416524	1.40075e-05	7.31416	3.43725	1.18167
CD48	0.000419373	1.41355e-05	7.30707	3.44252	1.22793
EHHADH	0.000423456	1.43055e-05	-7.29775	3.35242	-0.877154
CD82	0.000425501	1.44072e-05	7.29223	3.2491	0.706575
ARHGAP9	0.000426742	1.45162e-05	7.28636	3.41532	0.883396
DUSP26	0.000426742	1.45521e-05	-7.33354	3.21851	-2.27217
ASB4	0.000426742	1.45654e-05	-7.28373	3.28852	-0.918467
CCL8	0.000426742	1.458e-05	7.28295	3.39792	2.24832
SLC24A2	0.000428095	1.4659e-05	-7.27875	3.4836	-1.57744
ORAI2	0.000430592	1.47775e-05	7.27249	3.41108	1.28109
RIMS4	0.000433831	1.49634e-05	-7.26278	3.44169	-1.24696
FBXL22	0.000433831	1.49719e-05	7.26234	3.33167	1.27454
TUBB2B	0.000433831	1.50178e-05	7.25996	3.3604	1.97855
RAB4A	0.000433831	1.50216e-05	7.25977	3.24249	0.800308
MSR1	0.00043649	1.51471e-05	7.25331	3.35859	1.76823
LRRCC1	0.000440397	1.53164e-05	7.24469	3.14465	0.89232
CTSH	0.000440735	1.53735e-05	7.24181	3.12852	1.09585
GM31166	0.000440735	1.53957e-05	-7.24069	3.16237	-1.04786
CAPN2	0.000443903	1.55404e-05	7.23344	3.09021	0.501687
BMP6	0.0004461	1.56514e-05	-7.22793	3.19517	-1.31419
UNC93B1	0.000446265	1.56914e-05	7.22595	3.09846	1.34006
FRRS1	0.000450318	1.58684e-05	7.21728	3.31392	1.03042
ABCA4	0.000453441	1.6051e-05	-7.20843	3.39549	-1.075
ME1	0.000453441	1.60716e-05	-7.20745	3.07427	-0.754833
VCL	0.000453441	1.61103e-05	7.20559	3.07525	0.725171
CAPG	0.000453441	1.61174e-05	7.20525	3.08498	0.823088
EPHX2	0.000453564	1.61565e-05	-7.20337	3.07377	-0.834922
PDE8A	0.000456984	1.63133e-05	-7.19592	3.0897	-0.551711
CERK	0.000457201	1.6386e-05	7.19249	3.09211	0.726499
FER1L6	0.000457201	1.64533e-05	-7.18932	3.30438	-1.12423
ADAMTS14	0.000457201	1.64595e-05	7.18904	3.24873	1.23275
CLSPN	0.000457201	1.64836e-05	7.18791	3.37002	1.19777
RAB40B	0.000457201	1.64962e-05	7.18732	3.08991	0.714122
RASL2-9	0.000458072	1.65627e-05	-7.18422	3.36338	-1.09345
2310022B05RIK	0.000461684	1.67442e-05	7.17582	3.04235	0.720457
GRB10	0.000461684	1.67641e-05	7.17491	3.00574	1.04534
NADK2	0.0004636	1.68692e-05	-7.17009	2.99871	-0.492113
A430105I19RIK	0.000465697	1.69811e-05	-7.165	2.99668	-0.45072
MYO9B	0.000465759	1.70191e-05	7.16329	2.99431	0.6469
ARFGAP3	0.0004658	1.70563e-05	7.16161	3.10639	0.672139
SYT3	0.000466155	1.7105e-05	-7.15942	3.27803	-1.1459
PER3	0.000476834	1.75334e-05	-7.14041	2.95704	-0.591024
MT2	0.000478552	1.76332e-05	7.18308	3.05406	3.25866
NCAPG	0.000480367	1.77368e-05	7.13156	3.29806	1.31983
CAMK2D	0.000482536	1.78539e-05	7.12651	2.93676	0.620004
3222401L13RIK	0.000482744	1.78986e-05	-7.1246	3.23546	-0.942575
BCL2	0.000483676	1.80219e-05	-7.11933	3.15313	-1.37269
TIFA	0.000483676	1.80444e-05	7.11838	3.20342	0.848009
P2RY6	0.000483676	1.8081e-05	7.11683	3.15434	1.11812
MXRA8	0.000483676	1.80813e-05	7.11681	2.92301	0.76354
MAGIX	0.000484565	1.81622e-05	-7.11339	2.95242	-0.748285
COL4A5	0.000484565	1.81888e-05	7.11227	3.0653	1.03241
ACTB	0.000484656	1.82293e-05	7.11057	2.96806	0.806555
LMNB2	0.000485835	1.83458e-05	7.1057	3.11442	0.826751
OSGIN1	0.000485835	1.83481e-05	-7.1056	2.98764	-1.02124
PLXNB3	0.000486644	1.8416e-05	-7.10278	3.20389	-0.899655
IGFALS	0.000488572	1.85298e-05	-7.09806	3.19309	-1.45691
RBM47	0.000488572	1.85638e-05	7.09666	3.22959	0.978626
ZFC3H1	0.00049237	1.87458e-05	7.08921	2.88551	0.494328
GM10110	0.000496899	1.89563e-05	7.08068	3.15174	1.06166
CDKN2AIPNL	0.000503228	1.92764e-05	-7.06791	2.89581	-0.648957
CIART	0.000503228	1.92979e-05	-7.06705	2.98291	-1.16563
LPCAT2	0.000503228	1.93134e-05	7.06644	3.16198	1.35064
ATP6V1A	0.00050358	1.93655e-05	7.06439	2.85336	0.590469
SORD	0.000510777	1.96814e-05	-7.05207	2.83537	-0.662873
PHF7	0.000514338	1.986e-05	-7.04519	2.99254	-0.867944
NR6A1	0.000514338	1.99149e-05	-7.04309	3.0503	-1.00489
ACTG1	0.000514338	1.99368e-05	7.04225	2.82593	0.689874
FERMT3	0.000517133	2.00848e-05	7.03663	3.0405	1.41764
BMP7	0.000520297	2.02475e-05	-7.0305	3.1519	-0.929519
GM830	0.000525028	2.04718e-05	7.02213	3.1261	1.66303
LUM	0.000525526	2.05315e-05	7.01992	2.79968	1.37769
BASP1	0.000531401	2.08604e-05	7.00787	3.06211	1.08865
CCNK	0.000531401	2.08612e-05	-7.00784	2.77647	-0.643892
ANXA1	0.000531401	2.08831e-05	7.00704	2.77339	0.946602
JUNB	0.000532726	2.0976e-05	7.00368	2.89818	0.828254
SNX20	0.00053395	2.10651e-05	7.00047	3.09984	1.0324
ESRRB	0.000538891	2.13013e-05	-6.99202	3.0065	-1.61809
JPT2	0.000546264	2.17086e-05	6.9777	2.91161	0.561162
PKDREJ	0.000546264	2.17369e-05	-6.97671	3.09001	-1.13112
SELPLG	0.000546264	2.17468e-05	6.97637	2.95247	1.53411
GM28286	0.000546264	2.17602e-05	6.9759	3.07176	1.38788
TPCN2	0.000547984	2.18707e-05	6.97208	2.91575	0.83897
GSAP	0.000553456	2.21315e-05	6.96312	2.96456	0.812714
GM14403	0.000556197	2.22837e-05	-6.95795	3.03652	-2.63414
TMEM57	0.000561598	2.25431e-05	-6.94922	2.69776	-0.617942
KCNAB1	0.000566106	2.27943e-05	-6.94087	2.95966	-0.963558
TRIM59	0.000566106	2.28449e-05	6.9392	3.03394	1.06502
PTPN12	0.000566106	2.28542e-05	6.93889	2.71007	0.568416
EAF1	0.000574912	2.32537e-05	6.92585	2.6779	0.583971
CDC20	0.000580072	2.35068e-05	6.91771	2.99974	0.992472
MUSTN1	0.000585748	2.37817e-05	6.90897	2.64944	1.38212
BTK	0.000587095	2.38814e-05	6.90583	2.94925	1.05153
FHL1	0.000587295	2.39345e-05	6.90416	2.73663	0.930918
TST	0.000599259	2.4506e-05	-6.88647	2.71642	-0.933626
NAB2	0.000599259	2.45139e-05	6.88622	2.75578	0.757971
COL9A1	0.000602974	2.4712e-05	-6.88019	2.86869	-1.61085
DHH	0.000605597	2.48931e-05	-6.87473	2.94462	-0.997374
PLPP1	0.000605597	2.49123e-05	6.87415	2.58523	0.599388
WNK2	0.000609088	2.51861e-05	-6.86597	2.58679	-1.13034
HSPA2	0.000609088	2.51906e-05	6.86584	2.71885	0.680676
MREG	0.000609088	2.51959e-05	-6.86568	2.58006	-0.779636
EBAG9	0.000616509	2.55501e-05	-6.85524	2.6359	-0.579129
NCF1	0.000619813	2.57346e-05	6.84987	2.73727	1.50216
FBXO32	0.000623372	2.59669e-05	-6.84316	2.59398	-0.716556
CFL1	0.000623372	2.60114e-05	6.84188	2.54186	0.886243
TPBG	0.000623372	2.60256e-05	6.84147	2.87446	1.05752
PLP2	0.000632703	2.64948e-05	6.82815	2.57385	0.807996
ANKRD13B	0.000632703	2.65121e-05	-6.82766	2.60852	-0.571641
HSPA5	0.000636605	2.67474e-05	6.82108	2.55394	0.652947
CDK14	0.000636605	2.67731e-05	6.82036	2.67136	1.16937
LHFPL2	0.000636848	2.68321e-05	6.81872	2.67248	1.31309
SVIP	0.000637861	2.69236e-05	-6.81619	2.50881	-0.607059
NOCT	0.000639456	2.704e-05	6.81298	2.50137	0.634818
MS4A6D	0.000639846	2.71055e-05	6.81118	2.75636	1.65301
CLEC4A3	0.000641065	2.72062e-05	6.80842	2.77563	1.54918
DTX4	0.000644249	2.73907e-05	6.80339	2.5839	0.711973
SPI1	0.000647685	2.75864e-05	6.7981	2.72263	1.21777
EFNB3	0.000652102	2.78245e-05	-6.79172	2.84346	-1.08296
P4HTM	0.000652345	2.78848e-05	-6.79011	2.78255	-0.867678
UAP1L1	0.000656772	2.81244e-05	6.78376	2.62911	0.68074
ASPM	0.000664645	2.85124e-05	6.77359	2.80609	1.46815
IL17RA	0.000668498	2.87289e-05	6.76798	2.62153	0.837289
GM16118	0.000668769	2.87918e-05	-6.76636	2.79165	-2.11869
MPST	0.000669195	2.88614e-05	-6.76458	2.43732	-0.718914
CLDN1	0.000670106	2.8952e-05	-6.76225	2.68543	-1.17373
ECI1	0.00067541	2.92395e-05	-6.75494	2.42152	-0.496544
IL1R1	0.00067541	2.93074e-05	6.75322	2.50126	0.588072
TTLL1	0.00067541	2.93364e-05	6.75249	2.6404	0.877523
FAM171A2	0.000678568	2.95256e-05	6.74773	2.68983	1.37359
UNC5A	0.000682073	2.97303e-05	-6.74262	2.49711	-0.863868
MSN	0.000683431	2.98845e-05	6.7388	2.40692	0.790629
REEP5	0.000683431	2.98942e-05	6.73856	2.4363	0.512927
CLDN12	0.000690267	3.02461e-05	-6.72992	2.4147	-0.439107
LITAF	0.000695867	3.05448e-05	6.72266	2.46957	0.901316
PAQR9	0.000698318	3.07059e-05	-6.71878	2.57782	-1.06654
KCNB1	0.0007037	3.09964e-05	-6.71184	2.36368	-0.908017
TOP1MT	0.000707544	3.12199e-05	-6.70654	2.48789	-0.803088
SDCBP	0.000713636	3.15434e-05	6.69895	2.33887	0.699424
MARS	0.000716055	3.17501e-05	-6.69414	2.33273	-0.496947
UCK2	0.000716055	3.176e-05	6.69391	2.37345	1.01431
ATP8B4	0.000717113	3.18619e-05	6.69156	2.66208	1.26003
KCNN4	0.000717811	3.19479e-05	6.68957	2.65462	1.0878
TNFAIP2	0.000718198	3.20202e-05	6.68791	2.33284	1.11136
COL3A1	0.000721634	3.22306e-05	6.68421	2.40916	1.78214
LYRM7	0.000721634	3.22839e-05	6.68188	2.41448	0.652901
REEP6	0.000722576	3.23814e-05	-6.67967	2.66924	-1.26089
NINL	0.000730503	3.27926e-05	6.6704	2.64502	1.08538
MOB3A	0.000730904	3.28827e-05	6.66838	2.45973	0.668241
BIN2	0.000730904	3.29226e-05	6.66749	2.64531	1.23135
SMC2	0.00073452	3.31417e-05	6.66262	2.55848	0.96225
LACC1	0.000742743	3.35696e-05	6.65322	2.53293	1.2003
TM6SF1	0.000745521	3.37523e-05	6.64924	2.32049	1.07091
ZFP991	0.000747361	3.38929e-05	6.64619	2.60871	0.997995
KNL1	0.000755342	3.4357e-05	6.63624	2.62836	1.24225
IFFO1	0.000755342	3.43705e-05	6.63595	2.27611	0.735055
TMEM164	0.000757306	3.45273e-05	6.63262	2.43105	0.83615
AC162693.1	0.000757306	3.4576e-05	-6.63159	2.42673	-1.32316
LIPA	0.000757353	3.46361e-05	6.63032	2.29162	1.05622
GM28439	0.000762347	3.49229e-05	-6.62429	2.58232	-0.988073
GM4841	0.000763888	3.5052e-05	6.66174	2.37147	2.7561
CHRNG	0.000764333	3.5133e-05	6.66003	2.53118	3.02017
WNT5A	0.000764333	3.52371e-05	-6.61774	2.43653	-0.939344
GM45777	0.000764333	3.52481e-05	-6.61751	2.60301	-1.26323
ARMCX2	0.000767352	3.54461e-05	6.61342	2.39538	0.850618
MX1	0.000770476	3.56494e-05	6.60925	2.57882	0.809753
PCLO	0.000780725	3.61835e-05	6.5984	2.54214	1.00398
CLCN5	0.00078519	3.64835e-05	6.59238	2.35273	1.29656
AIF1L	0.00078519	3.65653e-05	6.59075	2.33278	1.17074
RASAL3	0.00078519	3.65708e-05	6.59063	2.5475	1.15089
TSHZ3	0.000786977	3.67143e-05	6.58778	2.41097	0.878317
EXPH5	0.000789317	3.6884e-05	-6.58442	2.54472	-2.23598
E2F8	0.00079472	3.71973e-05	6.57827	2.5148	1.4339
BTNL7-PS	0.000795179	3.72797e-05	-6.57665	2.54713	-1.33152
ECT2	0.000805031	3.78607e-05	6.56541	2.52686	1.19291
HCLS1	0.000805031	3.7865e-05	6.56533	2.3372	0.981953
DOCK7	0.00080817	3.81156e-05	6.56053	2.1695	0.779056
TMEM185A	0.00080817	3.81569e-05	-6.55974	2.15148	-0.481379
GM4861	0.00080817	3.81983e-05	-6.55896	2.47915	-1.20031
FXYD5	0.00081054	3.83724e-05	6.55565	2.21587	1.00501
ABCG3	0.000810637	3.84771e-05	6.55368	2.46635	1.25182
MMP14	0.000810637	3.85012e-05	6.55322	2.16889	1.49605
CPNE2	0.000812472	3.86506e-05	6.55041	2.26457	0.635515
ESPL1	0.0008151	3.88383e-05	6.54689	2.48224	1.16328
LPL	0.0008151	3.8927e-05	-6.54524	2.18489	-1.0782
LRRC17	0.0008151	3.8963e-05	6.54457	2.35157	1.12188
CUZD1	0.000815453	3.90423e-05	-6.54309	2.49882	-1.12794
SUCLG2	0.000817526	3.92042e-05	-6.54009	2.11094	-0.476968
ABCG1	0.000821765	3.94704e-05	6.53518	2.33908	1.50821
NRXN2	0.000826368	3.97548e-05	-6.52998	2.48657	-0.92623
CORO2A	0.000828221	3.99074e-05	6.52721	2.42663	1.17648
INMT	0.000828929	4.0005e-05	-6.52544	2.20116	-1.18818
TRAF1	0.000832423	4.03567e-05	6.5191	2.40836	0.996821
KCNQ5	0.000832423	4.03822e-05	6.51864	2.08371	0.82206
RAP2B	0.000832423	4.04844e-05	6.51681	2.28417	0.729273
L2HGDH	0.000832423	4.0515e-05	-6.51627	2.07677	-0.517249
RRAGB	0.000832423	4.05605e-05	-6.51546	2.43571	-1.20353
ARRB2	0.000832423	4.05679e-05	6.51532	2.19248	0.784263
PARP3	0.000832423	4.06226e-05	6.51435	2.09357	0.450131
LMOD1	0.000832423	4.06993e-05	-6.51299	2.25732	-0.79188
KLF5	0.000832423	4.07476e-05	6.51213	2.26348	0.916567
EDEM1	0.000835209	4.09479e-05	6.50858	2.1357	0.814082
STAT5A	0.000838897	4.1193e-05	6.50427	2.11534	0.61216
MGAT3	0.000845997	4.16064e-05	-6.49705	2.38819	-0.998388
LRRC25	0.000848885	4.18423e-05	6.49297	2.37256	1.09016
HDAC9	0.000848885	4.18785e-05	6.49235	2.17754	0.739555
TRPV2	0.000852043	4.20996e-05	6.48855	2.32127	0.890404
SFN	0.000855104	4.23163e-05	-6.48484	2.41733	-1.16119
HPSE	0.000855241	4.23886e-05	6.48361	2.33487	1.42492
NPNT	0.000858137	4.25979e-05	6.48006	2.11033	1.45677
CTTN	0.000862867	4.28988e-05	6.47498	2.01916	0.47027
ASNS	0.000863006	4.30283e-05	6.47281	2.33101	0.731706
HELLS	0.000863006	4.30379e-05	6.47265	2.37639	0.961514
CAR8	0.00086514	4.32106e-05	-6.46977	2.19227	-0.69771
AMD1	0.000869038	4.35185e-05	-6.50279	2.06861	-1.72526
NFKBIB	0.000869038	4.35623e-05	-6.46393	2.04881	-0.463815
MORC4	0.000869038	4.3605e-05	6.46322	2.18776	0.639036
MTHFR	0.000872694	4.38553e-05	6.4591	2.08737	0.492378
MS4A4A	0.00087354	4.39648e-05	6.45731	2.27198	1.63378
SNX1	0.000876729	4.41924e-05	6.4536	2.02146	0.498069
MAP7	0.000878253	4.43365e-05	-6.45125	2.25845	-0.993891
NCAM1	0.00088663	4.48273e-05	6.44334	2.04465	1.57191
ACOT2	0.00089517	4.53277e-05	-6.43537	2.13373	-1.29092
PLEKHH1	0.000910748	4.62091e-05	6.42155	2.27499	1.81955
P4HB	0.000910748	4.62848e-05	6.42038	1.97988	0.425703
AI467606	0.000910748	4.63926e-05	6.41871	2.26276	0.805088
ARPP21	0.000910748	4.63955e-05	6.41866	2.05008	0.928152
IL4RA	0.000914749	4.66694e-05	6.41445	1.99592	0.801227
LAMP2	0.000921056	4.70618e-05	6.40845	1.94804	0.545578
MFSD4B1	0.00092136	4.71675e-05	-6.40684	2.09678	-0.617091
PGD	0.00092136	4.72784e-05	6.40516	1.95104	0.470947
PHC1	0.00092136	4.72891e-05	-6.405	1.97886	-0.866589
CD247	0.000926532	4.76255e-05	-6.39992	2.26111	-1.08174
CYBA	0.000939324	4.8355e-05	6.38905	2.01657	1.07538
MAP4K1	0.000941204	4.85239e-05	6.38656	2.22843	0.689086
DHTKD1	0.000944243	4.87529e-05	-6.3832	2.12645	-0.94281
EEPD1	0.000945644	4.88977e-05	-6.38108	1.88583	-0.597955
LY86	0.000946592	4.90254e-05	6.37922	2.12823	1.64303
SYK	0.000946592	4.90917e-05	6.37825	1.97769	1.2131
TLCD2	0.000949246	4.93883e-05	6.37395	2.13786	0.779242
GPT2	0.000949246	4.94197e-05	-6.3735	1.92327	-0.555642
BAIAP2L1	0.000949246	4.94475e-05	6.3731	2.21076	1.35905
ABRA	0.000962013	5.01862e-05	-6.36252	1.86786	-0.740543
PARM1	0.000964631	5.04124e-05	-6.35931	1.85753	-0.642554
CORO1C	0.000964631	5.04706e-05	6.35849	1.86636	0.707535
RNF126	0.000978833	5.12886e-05	-6.34704	1.86406	-0.59463
TTC38	0.000981523	5.15048e-05	-6.34404	1.99668	-0.648
DDAH1	0.000986621	5.18478e-05	6.33932	1.98395	0.988081
LSP1	0.000990896	5.22043e-05	6.33444	1.80916	0.661553
TDRP	0.000990896	5.22243e-05	-6.33417	2.0547	-1.31012
FBXL4	0.00100608	5.31018e-05	-6.32233	1.83596	-0.615118
EMP1	0.00100843	5.33028e-05	6.31965	1.79672	1.14993
ALDH3B1	0.00101632	5.37981e-05	6.31308	2.05983	0.836749
SCAMP5	0.0010164	5.38797e-05	6.31201	2.01513	0.650465
RACGAP1	0.0010208	5.41914e-05	6.30791	2.08117	1.00428
IQGAP3	0.00102253	5.43922e-05	6.30529	2.11175	0.975048
ATP6AP2	0.00102253	5.44398e-05	6.30467	1.7857	0.545153
EZR	0.00102637	5.47942e-05	6.30007	1.96518	1.08653
SYT7	0.00102637	5.48014e-05	-6.29998	2.05792	-0.776632
RRS1	0.00104098	5.56613e-05	-6.28895	1.83791	-0.570928
CDC42EP3	0.00104794	5.61883e-05	-6.28228	1.74997	-0.478319
NKD1	0.00104794	5.61942e-05	-6.2822	2.09206	-0.911659
SERPINB6A	0.00105181	5.64822e-05	6.27859	1.79299	1.09039
SGMS2	0.00105235	5.65921e-05	6.27721	1.98239	1.57156
INPP5J	0.00105489	5.6809e-05	-6.27451	2.00563	-1.23119
MYH3	0.0010622	5.72845e-05	6.73185	1.95851	4.58578
AIF1	0.00106517	5.75417e-05	6.26545	2.05334	1.30745
MGME1	0.00106517	5.76074e-05	-6.26464	1.84536	-0.573573
APOE	0.00106591	5.77291e-05	6.29878	1.75696	1.67908
ZC2HC1C	0.00107605	5.83608e-05	-6.25547	2.06849	-1.01514
MCM6	0.00107895	5.8601e-05	6.25257	1.90518	0.737201
KCNC3	0.00107947	5.87115e-05	-6.25124	1.94488	-0.918481
BMX	0.00107956	5.87992e-05	-6.25019	2.07362	-0.77719
SPHKAP	0.00108203	5.9073e-05	6.24691	2.05432	1.18888
BC052040	0.00108203	5.90995e-05	-6.2466	1.98357	-0.879243
SCML4	0.00108451	5.9385e-05	6.2432	2.04186	0.774034
MADD	0.00108451	5.94013e-05	6.24301	1.80555	0.578525
SF3A2	0.00108618	5.97838e-05	-6.23848	1.72849	-0.490433
GM36161	0.00108618	5.97874e-05	6.23844	2.03826	0.977622
MT3	0.00108618	5.98007e-05	6.23828	2.00545	1.01541
CLIC1	0.00108618	5.98256e-05	6.23799	1.7185	0.752051
LCP1	0.00108702	5.99551e-05	6.27176	1.72385	1.76542
SLC4A3	0.00108907	6.02465e-05	6.23305	1.73415	0.879362
LRRC61	0.00108907	6.02486e-05	-6.23303	1.72	-0.553164
FMN1	0.00108907	6.03183e-05	6.23221	1.99967	1.36903
TRIOBP	0.00108962	6.04327e-05	-6.23088	1.67631	-0.450657
PTPRC	0.00110554	6.14003e-05	6.25479	1.7343	1.7729
SLC9A3R1	0.00110791	6.16558e-05	6.21678	1.90325	0.680669
YAP1	0.00110791	6.17016e-05	6.21626	1.64048	0.533548
ACHE	0.00111779	6.23372e-05	6.20905	1.62405	0.745493
PKDCC	0.00111992	6.25419e-05	-6.20675	1.62581	-0.832824
ZFP976	0.0011205	6.26603e-05	-6.20542	1.99876	-0.746331
RAB8B	0.00112802	6.31669e-05	6.19977	1.65208	0.806918
LPXN	0.0011311	6.34264e-05	6.19689	1.95756	1.24857
CARNMT1	0.00113383	6.3666e-05	-6.19424	1.60265	-0.55303
B3GALT2	0.00113432	6.37804e-05	6.19298	1.80755	1.15551
CD83	0.00114531	6.44873e-05	6.18525	1.88258	1.10351
SDF2L1	0.00114531	6.4574e-05	6.18431	1.889	0.740812
CYTH4	0.00115306	6.50991e-05	6.17864	1.67719	1.34348
RASSF2	0.00115542	6.53209e-05	6.17625	1.64319	1.04835
DET1	0.00115896	6.56247e-05	-6.173	1.6304	-0.576532
ADCY7	0.00115896	6.56989e-05	6.17221	1.60952	0.978094
CORO1A	0.00116208	6.59643e-05	6.16939	1.70897	1.13363
ZFP46	0.00116617	6.62863e-05	-6.16598	1.56145	-0.642091
2610002M06RIK	0.00117515	6.68865e-05	-6.15968	1.7062	-0.565204
HYI	0.00117809	6.71439e-05	6.15699	1.84124	1.11861
GABRD	0.0011797	6.73262e-05	6.15509	1.92239	0.832638
2810414N06RIK	0.00118129	6.75074e-05	-6.15322	1.91077	-0.963051
H2-DMB1	0.00118356	6.77276e-05	6.15094	1.78237	1.05365
GLIPR2	0.00118452	6.78734e-05	6.14944	1.76921	0.710466
PTPN7	0.00119263	6.84294e-05	6.14374	1.89453	0.911764
GPR35	0.00119514	6.86926e-05	6.14106	1.91047	1.02508
IL10RA	0.00119514	6.87567e-05	6.14041	1.72789	1.50061
CRYZL2	0.00119567	6.89231e-05	6.13872	1.88833	0.686531
GAMT	0.00119567	6.91044e-05	6.13689	1.61669	0.990351
FBXO8	0.00119567	6.91179e-05	-6.13675	1.54381	-0.653229
SLC40A1	0.00119567	6.91664e-05	-6.13626	1.52602	-0.559404
CDNF	0.00119567	6.92449e-05	-6.13547	1.51667	-0.46444
ARHGAP30	0.00119739	6.94367e-05	6.13354	1.70201	1.56171
RPL3	0.00119817	6.96312e-05	6.13159	1.51077	0.798154
GM16062	0.00119817	6.96655e-05	-6.13125	1.7211	-0.974364
CAR13	0.00120018	6.98741e-05	6.12916	1.86954	0.770569
2210408F21RIK	0.00120638	7.03273e-05	-6.12465	1.5342	-0.753752
C2CD5	0.00120741	7.04802e-05	6.12314	1.52521	0.559685
WDR13	0.00121495	7.11008e-05	6.11703	1.50118	0.460288
RIN1	0.00121495	7.11061e-05	6.11698	1.80491	0.980431
AZIN1	0.00121671	7.13027e-05	6.11506	1.48594	0.818368
SRGAP3	0.00122057	7.1622e-05	6.11195	1.74796	1.03644
KRT222	0.00123374	7.25266e-05	-6.10321	1.78377	-0.912704
TIAM1	0.00123374	7.25841e-05	-6.10266	1.69635	-1.17247
CRIM1	0.00123848	7.29575e-05	-6.09909	1.46415	-0.950042
PROSER2	0.00123989	7.31361e-05	6.09739	1.83856	0.844988
SLC4A4	0.00124729	7.36679e-05	-6.09236	1.49938	-0.874578
EEF1A1	0.00125856	7.44298e-05	6.08521	1.52063	0.981527
SASH3	0.00126121	7.46835e-05	6.08285	1.76466	1.207
STK40	0.00126396	7.49428e-05	-6.08044	1.44096	-0.556359
ZSWIM9	0.00127043	7.54239e-05	-6.076	1.50243	-0.558695
B230206H07RIK	0.00127345	7.57007e-05	-6.07346	1.8088	-1.35064
PNMAL2	0.0012748	7.58784e-05	6.07183	1.72101	1.55973
MYADM	0.00129766	7.73606e-05	6.05842	1.40059	0.571749
EPHX1	0.00129766	7.7438e-05	-6.05773	1.43709	-0.680459
GM11716	0.00130867	7.82704e-05	-6.05033	1.52427	-1.08328
NUDT11	0.00130867	7.83635e-05	-6.04951	1.79537	-1.13194
VAT1	0.00130867	7.84443e-05	6.04879	1.3909	0.772077
NFKB2	0.00130867	7.84963e-05	6.04833	1.46527	0.513813
FCGR3	0.00132366	7.94964e-05	6.06164	1.48888	1.66162
IL13RA1	0.00132807	7.98644e-05	6.03638	1.48959	1.46217
CDK18	0.00132807	7.99649e-05	-6.03552	1.60472	-0.814463
KCNJ2	0.00133141	8.02682e-05	-6.0329	1.36344	-0.737136
KLHL29	0.00133246	8.04336e-05	-6.03148	1.62372	-0.874538
AHNAK	0.00134147	8.11483e-05	6.02537	1.42802	0.693613
MS4A6C	0.00134147	8.11832e-05	6.02507	1.56101	1.75109
1700001O22RIK	0.00135807	8.22914e-05	-6.04835	1.67395	-2.72598
PREX1	0.00135902	8.24531e-05	6.01436	1.35636	0.823089
RHOU	0.00136115	8.26866e-05	-6.01241	1.39203	-0.676929
FOS	0.00136145	8.28095e-05	6.01138	1.572	1.10166
TMEM5	0.0013651	8.3136e-05	-6.00867	1.36168	-0.520837
ABCC3	0.0013657	8.32769e-05	6.0075	1.65354	1.70448
MYH11	0.00137575	8.40846e-05	-6.00085	1.31673	-0.701774
PDK3	0.00137575	8.43575e-05	5.99862	1.64736	0.93312
PEX5L	0.00137575	8.47387e-05	-5.99552	1.71978	-1.11928
PLAGL1	0.00137575	8.47904e-05	5.9951	1.53601	1.31884
SLC25A29	0.00137575	8.48542e-05	-5.99458	1.51074	-0.769034
LRRC14B	0.00137575	8.48675e-05	-5.99447	1.32908	-0.424629
FGD2	0.00137575	8.50557e-05	5.99294	1.55238	1.11906
SNCG	0.00137575	8.50633e-05	-5.99288	1.54733	-0.769899
CUL7	0.00137575	8.50953e-05	5.99262	1.40566	0.781799
TRIM54	0.00137575	8.51077e-05	-5.99252	1.34541	-0.516957
GM5420	0.00137575	8.51469e-05	-5.99221	1.61214	-1.19099
CYBB	0.00137575	8.51732e-05	6.02435	1.41805	2.06176
SUOX	0.00137575	8.526e-05	-5.99129	1.29765	-0.396634
LHPP	0.00137812	8.55122e-05	-5.98926	1.42049	-0.645694
CDH19	0.00138099	8.5796e-05	-5.98698	1.62569	-1.00486
MGST1	0.00138308	8.60321e-05	-5.98509	1.30458	-0.627806
MARVELD2	0.00138761	8.64653e-05	5.98164	1.66441	1.36524
REPIN1	0.00138761	8.65263e-05	-5.98115	1.31732	-0.512423
CTSZ	0.00139107	8.68996e-05	5.97819	1.27625	0.853185
FKBP4	0.00139107	8.69552e-05	-5.97775	1.29258	-0.386943
PFKFB1	0.00140313	8.79179e-05	-5.97019	1.26551	-0.563124
TMEM181B-PS	0.00140313	8.79242e-05	5.97014	1.49108	0.843636
RMI2	0.0014035	8.80739e-05	-5.96897	1.59955	-0.860386
DTNA	0.0014035	8.81625e-05	5.96828	1.2926	0.518821
RRP9	0.00140544	8.84681e-05	-5.9659	1.35083	-0.548866
GPS2	0.00140544	8.85651e-05	-5.96515	1.2778	-0.51445
PCCA	0.00140544	8.86072e-05	-5.96482	1.25581	-0.481407
FSD1L	0.00140694	8.88094e-05	5.96326	1.26953	0.883705
ZFP568	0.00141	8.91105e-05	5.96094	1.28455	0.83112
CD63	0.00141269	8.93889e-05	5.9588	1.25774	0.762128
SLFN9	0.00141281	8.95193e-05	5.9578	1.61677	1.02706
CMSS1	0.00141281	8.96588e-05	-5.95673	1.28979	-0.947773
GSTT2	0.00141281	8.97661e-05	-5.95591	1.47162	-1.07767
ARHGAP28	0.00141281	8.98291e-05	5.95543	1.53963	0.754228
GM39822	0.00141301	8.99543e-05	5.95447	1.63553	0.846007
PYCARD	0.00141301	9.00586e-05	5.95368	1.58797	1.13521
ANLN	0.00141632	9.0378e-05	5.95125	1.51239	0.792368
EPSTI1	0.00142132	9.08062e-05	5.94801	1.57649	1.05707
SFXN5	0.00142246	9.10977e-05	-5.94581	1.44453	-0.846231
KIF3C	0.00142246	9.11667e-05	-5.94529	1.22986	-0.797739
RXRG	0.00142246	9.12054e-05	-5.945	1.23346	-0.714976
IKBKE	0.00143634	9.22059e-05	5.93753	1.51432	0.962873
RILPL1	0.00144188	9.2672e-05	-5.93408	1.25222	-0.402167
LOXL1	0.00144794	9.31723e-05	5.93039	1.21364	0.761162
GM21188	0.00144926	9.33681e-05	5.92896	1.59518	1.17871
KAZN	0.0014557	9.40482e-05	-5.92399	1.50882	-0.810776
NRCAM	0.0014557	9.41364e-05	5.92335	1.57022	0.917109
E230013L22RIK	0.0014557	9.41473e-05	-5.92327	1.61304	-1.08491
DYSF	0.0014557	9.42291e-05	5.92268	1.20115	0.450288
CKAP2L	0.00146311	9.4821e-05	5.9184	1.60004	1.15345
TLR1	0.00146613	9.51286e-05	5.91618	1.55372	1.35537
CACNA2D3	0.00146652	9.52665e-05	-5.91519	1.59618	-1.09926
MCRIP2	0.00146652	9.53788e-05	-5.91439	1.20013	-0.867795
MYO1G	0.00147747	9.62041e-05	5.9085	1.40544	1.26738
CLIC4	0.00147994	9.66389e-05	5.90542	1.16427	0.45613
CAVIN4	0.00147994	9.66516e-05	5.90533	1.19974	0.487915
MUCL1	0.00147994	9.67994e-05	-5.90429	1.57761	-1.91259
TMEM100	0.00147994	9.68185e-05	-5.90416	1.28424	-0.626144
TSPAN5	0.00148135	9.72237e-05	-5.9326	1.54328	-2.45175
CILP	0.00148135	9.72474e-05	5.93243	1.18729	1.7363
PLCB2	0.00148135	9.72514e-05	5.90111	1.53057	1.02511
DLGAP4	0.00148313	9.75693e-05	5.89889	1.16253	0.512838
SYPL2	0.00148313	9.75954e-05	5.8987	1.23069	0.450865
INPP5D	0.00148778	9.8015e-05	5.89578	1.28323	1.24379
TLR6	0.00149321	9.84875e-05	5.8925	1.50454	0.858062
ARSI	0.0014942	9.87619e-05	5.8906	1.41854	0.706477
PPIC	0.0014942	9.87817e-05	5.89046	1.15476	0.536399
SBK2	0.00150567	9.9655e-05	5.88447	1.16016	0.678044
FGL2	0.00150609	9.97985e-05	5.88349	1.14244	1.21796
TEP1	0.00150838	0.000100066	5.88166	1.13855	0.640994
SLC25A47	0.00150848	0.000100188	-5.88083	1.37227	-0.694311
TRIP10	0.00151982	0.000101058	-5.87495	1.14301	-0.467233
C1QTNF6	0.00152404	0.000101471	5.87217	1.21932	0.721107
EMB	0.00152404	0.000101572	5.87149	1.3506	1.38299
CLDN19	0.00152753	0.000101921	-5.86916	1.44064	-1.24817
METTL21E	0.00153858	0.000102776	5.86347	1.30334	0.884981
ENOX1	0.00153862	0.000102897	5.86268	1.49658	0.655859
SUSD3	0.00153875	0.000103093	5.86138	1.5083	0.881668
PRX	0.00153875	0.000103141	-5.86107	1.22001	-1.30916
ECE1	0.00154571	0.000103726	-5.85722	1.10307	-0.663979
PRR11	0.00155105	0.000104203	5.8541	1.50767	0.777691
GM27252	0.00156099	0.000104991	-5.84899	1.45773	-0.898909
CYTL1	0.00156179	0.000105164	-5.84787	1.38828	-1.31074
ATAD2	0.00156345	0.000105396	5.84638	1.32852	0.665555
ABCG4	0.0015688	0.000105876	-5.84329	1.49342	-1.14119
B4GALT6	0.00157638	0.000106509	5.83924	1.3057	0.96092
TNFSF10	0.00157642	0.000106632	-5.83846	1.21827	-0.588065
NAIP6	0.00159054	0.000107832	5.83087	1.40926	1.03189
PLXNC1	0.00159054	0.00010794	5.83019	1.35578	1.34084
RENBP	0.00159054	0.000107953	5.83011	1.36164	0.988204
KIF23	0.00159935	0.000108771	5.825	1.42098	0.971783
TMEM9	0.00159935	0.000108796	5.82484	1.2003	0.625888
MILR1	0.00160593	0.000109391	5.82115	1.44753	0.935693
HYOU1	0.00160593	0.000109489	5.82054	1.0391	0.517155
AC112142.1	0.00161425	0.000110181	5.81628	1.40936	0.965695
MDGA1	0.0016173	0.000110513	5.81424	1.0404	1.01701
RHOH	0.00163092	0.000111568	5.80781	1.43308	0.889207
2810468N07RIK	0.00163494	0.000111969	-5.80539	1.42582	-1.09887
VAV3	0.00163849	0.000112337	5.80317	1.2589	0.912863
TNFAIP8L2	0.00164521	0.000113023	5.79905	1.34912	0.905777
PTK2B	0.00164521	0.00011305	5.79889	1.29539	1.36906
FAM49B	0.00166593	0.000114602	5.78968	0.984985	0.470902
CRADD	0.00166715	0.000114813	-5.78844	1.22404	-0.648905
TNFRSF1B	0.00167618	0.000115673	5.7834	1.07658	1.32885
FAM76A	0.00167618	0.000115691	-5.78329	0.983018	-0.3754
ARPC1B	0.00167635	0.000115832	5.78247	0.976177	0.703865
THPO	0.00168592	0.000116622	-5.77789	1.18564	-0.810196
GPX1	0.00169426	0.000117329	5.77381	0.963693	0.848711
GZMM	0.00170004	0.000117859	-5.77077	1.20129	-0.628199
CYFIP2	0.00173444	0.000120771	5.78394	1.13542	2.06044
TUBA1C	0.00173444	0.000120784	5.75426	1.18085	1.0417
RBBP4	0.00173444	0.000120812	5.7541	0.929468	0.392739
SBK1	0.00173444	0.000120887	5.75369	0.935479	0.552696
SERP1	0.00173444	0.000120908	5.75357	0.944692	0.611924
GM826	0.00173593	0.000121145	-5.75225	1.35629	-1.00484
BST1	0.00174609	0.000122106	5.74694	1.33641	0.874298
CD37	0.00174609	0.000122158	5.74665	1.22009	0.913076
FAM213A	0.00174609	0.000122481	-5.74488	0.98288	-0.845839
NINJ1	0.00174609	0.000122552	5.74449	0.972929	0.407623
GTF2IRD2	0.00174609	0.000122723	-5.74355	1.10192	-0.520014
TEX2	0.00174609	0.00012282	-5.74302	0.927463	-0.501367
ZFP654	0.00174609	0.000122861	-5.74279	0.932028	-0.587783
KLF15	0.00174609	0.000122925	-5.74245	0.91291	-0.478819
LGALS1	0.0017489	0.000123257	5.74063	0.953135	0.760895
GM14412	0.00176893	0.000124957	-5.73143	1.31693	-1.64645
PLK1	0.00176893	0.000125062	5.73086	1.31643	0.951056
FYB	0.00176893	0.000125083	5.73075	1.15289	1.7689
MNDA	0.00176893	0.00012521	5.73007	1.23462	0.877129
GRAMD1B	0.00177037	0.000125448	5.7288	0.942043	0.53534
KYAT1	0.00177261	0.000125742	-5.72722	0.930157	-0.427981
ALDH6A1	0.00177922	0.000126347	-5.724	0.923594	-0.446615
PXDC1	0.00178089	0.000126665	-5.72232	1.16553	-0.628478
TRAF3IP3	0.00178089	0.000126739	5.72193	1.25049	1.21545
FGF2	0.00178352	0.000127062	-5.72021	1.07186	-0.925992
BUB1B	0.0017879	0.000127511	5.71785	1.23122	1.04105
CD200R1	0.00179416	0.000128261	5.71392	1.25108	1.15519
WIPF3	0.00179416	0.0001283	-5.71371	0.902525	-0.575665
MATK	0.00179416	0.00012837	5.71335	1.24504	0.886326
NQO2	0.00179844	0.000128814	5.71103	0.863539	0.401556
GNG2	0.00182941	0.000131173	5.69888	1.00438	0.752584
EDA2R	0.00183583	0.000131774	5.69582	0.85628	0.789888
SPG21	0.00184301	0.00013243	5.69249	0.958955	0.697879
MCU	0.00184569	0.000132764	5.69081	0.831801	0.439028
BEND7	0.00184737	0.000133042	-5.68941	1.19353	-0.66911
PGM2L1	0.00184737	0.000133168	-5.68878	0.841857	-0.646055
PDIA4	0.00184853	0.000133658	5.68632	0.8822	0.707617
SEC61A1	0.00184853	0.000133771	5.68575	0.83219	0.562115
COL27A1	0.00184853	0.000133864	5.68529	1.06914	0.636493
N4BP2	0.00184853	0.000133889	5.68517	0.924103	0.640524
UGCG	0.00184853	0.00013396	5.68481	0.879489	0.517931
1110018N20RIK	0.00185553	0.000134677	-5.68124	1.18705	-1.08049
PARVG	0.00185553	0.000134782	5.68072	1.21688	0.879585
ZFP358	0.00185553	0.000134893	-5.68017	0.821826	-0.500225
RORC	0.0018594	0.000135317	-5.67808	0.818227	-0.679506
ABHD2	0.00186133	0.0001356	5.67668	0.904554	0.720057
GM14305	0.00186342	0.000136028	-5.67457	1.18157	-1.88694
CYP4F18	0.00186342	0.000136038	5.67453	1.16334	1.23829
GM43726	0.00187617	0.000137234	-5.66868	1.23245	-0.902553
2610035D17RIK	0.00187617	0.000137257	-5.66857	1.07434	-1.46525
MYEF2	0.00187774	0.000137515	5.66732	0.9659	0.595074
DGLUCY	0.0018812	0.000138112	-5.66442	0.823716	-0.889052
SLC27A1	0.0018812	0.000138195	-5.66402	0.798783	-0.75622
CTSA	0.0018812	0.000138201	5.66399	0.800495	0.454151
CSTB	0.00188419	0.000138565	5.66224	0.962683	0.979961
C1QB	0.00188933	0.000139087	5.68827	0.80472	1.57466
PRCP	0.00189433	0.000139713	5.65673	0.880058	0.80655
MYMX	0.00189433	0.000139746	5.65658	1.1824	2.24529
CADM4	0.00190226	0.000140477	-5.6531	1.10876	-1.43102
CSF2RA	0.00190782	0.000141033	5.65047	0.965279	1.19347
ST3GAL1	0.00190805	0.000141197	5.64969	0.775271	0.750779
STAT6	0.00191421	0.000141798	5.64686	0.761672	0.40936
GM44769	0.0019203	0.000142397	5.64405	1.07401	0.78822
ADCY5	0.00192729	0.000143063	-5.64095	1.01935	-0.609082
PRICKLE1	0.00194264	0.000144351	-5.63498	0.933883	-0.643578
VWA5A	0.00194391	0.000144595	5.63386	0.741797	0.65632
DKK3	0.00194584	0.000144887	-5.63251	0.967919	-1.50216
PLEKHG1	0.00194819	0.000145385	5.63023	0.888445	0.619742
SREBF2	0.00194819	0.000145483	5.62978	0.750742	0.514023
VCAM1	0.00194819	0.00014551	5.62966	0.899102	0.857703
GPR137C	0.00195287	0.000146009	-5.62738	1.04144	-0.918197
NAV3	0.00195532	0.000146342	5.62587	0.8599	0.91585
SMIM3	0.00196329	0.000147267	5.62168	1.03001	0.866991
GM47155	0.00196329	0.000147467	-5.62078	0.866117	-1.02563
PTHLH	0.00196329	0.000147521	-5.62053	1.0956	-0.846003
ATF3	0.00196329	0.00014754	5.62045	0.98873	1.22222
KLHL21	0.00196579	0.000147878	-5.61893	0.754063	-0.688268
COL15A1	0.00196849	0.000148233	5.61734	0.729862	1.08431
KAT14	0.00197447	0.000148834	-5.61465	0.756006	-0.383999
TMEM173	0.0019748	0.00014901	5.61386	0.914547	0.72796
DNAJC21	0.00197796	0.0001494	-5.61212	0.711746	-0.525853
TPM4	0.00197957	0.000149674	5.61091	0.706536	0.63053
BC034090	0.00200211	0.00015164	5.60225	1.02236	0.660477
CDCA3	0.00200211	0.0001519	5.60111	1.07755	0.829592
5730409E04RIK	0.00200211	0.000151906	-5.60109	0.713097	-0.544579
SLC38A1	0.00200211	0.000151991	5.60071	0.997086	1.48736
MIPEP	0.00200813	0.000152602	-5.59805	0.686032	-0.453896
ARHGEF2	0.00201399	0.000153202	5.59545	0.681351	0.381951
FGF11	0.00201971	0.000153893	5.59247	0.846903	0.880081
KCNE4	0.00201971	0.000153946	-5.59224	1.05017	-0.835225
BIRC3	0.00202205	0.00015428	5.5908	0.816851	0.478482
FKBP10	0.00202883	0.000154999	5.58772	0.788475	0.667509
ASAH1	0.00202883	0.00015511	5.58725	0.675129	0.649071
MAP4K4	0.00202883	0.000155353	5.58621	0.665391	0.532986
IGF2	0.00202883	0.000155418	5.58593	1.00869	1.38884
CNTFR	0.00202892	0.000155688	-5.58479	0.808365	-1.07833
BHLHE41	0.00202892	0.000155736	-5.58458	0.667604	-0.676057
LDLRAP1	0.00203049	0.000156012	-5.58341	0.818427	-0.599952
AU022252	0.00203264	0.000156395	-5.58178	0.666726	-0.538644
GM45012	0.00203264	0.000156489	-5.58139	1.06255	-0.991242
GPR137B-PS	0.00204816	0.00015784	5.57569	0.908522	0.847138
COL4A1	0.00205296	0.000158466	5.57308	0.711933	1.10889
CYB5R3	0.00205296	0.000158525	5.57283	0.645918	0.469238
HOMER2	0.00205333	0.000158711	-5.59962	0.704781	-1.4657
ZFP93	0.00206342	0.000159649	-5.56816	0.899787	-0.579104
RAP1GAP2	0.00208393	0.000161395	5.56096	0.691249	0.805688
STAMBPL1	0.00208645	0.00016175	5.55951	1.01588	0.679916
HDAC5	0.00208835	0.000162057	-5.55826	0.625353	-0.430133
CYP27A1	0.00209125	0.000162443	-5.55669	0.630058	-0.568757
FAM111A	0.00209185	0.000162699	5.55565	0.82933	0.663001
AXIN2	0.00209185	0.000162966	-5.55457	0.789135	-0.723465
AMD2	0.00209185	0.00016297	-5.55455	0.998839	-1.78674
GM15446	0.00209552	0.00016367	-5.55172	0.812982	-0.803465
GM37829	0.00209552	0.000163688	-5.55164	0.624425	-0.448305
TNFRSF11A	0.00209552	0.000163737	5.55145	0.944704	0.88761
NPC1	0.00210057	0.000164293	-5.54921	0.616221	-0.601256
ATP6V0E2	0.00210554	0.000164843	-5.547	0.607349	-0.524789
RAB32	0.00210589	0.000165032	5.54625	0.929716	0.913937
C030006K11RIK	0.00212303	0.000166538	-5.54026	0.626623	-0.499669
PDE7A	0.00212554	0.000166897	5.53883	0.620409	0.67438
WDTC1	0.00213256	0.000167612	-5.53601	0.609575	-0.528074
ALCAM	0.00213682	0.000168192	5.53374	0.911815	1.15053
PRKAA1	0.00213682	0.000168274	5.53342	0.603214	0.479253
ZFP970	0.00214114	0.000168798	-5.55849	0.901876	-3.29994
ZFP992	0.00214114	0.000168943	5.5308	0.998332	0.896267
SLC44A2	0.00215187	0.000170089	5.52635	0.623856	0.404488
AI854703	0.00215187	0.000170216	-5.52585	0.922905	-0.76003
SLC41A3	0.00215187	0.000170283	-5.52559	0.57997	-0.369171
RAB20	0.00215637	0.000170997	-5.52284	0.942511	-0.889736
PLIN3	0.00215637	0.000171134	-5.52231	0.57146	-0.573396
ITGAV	0.00215637	0.000171135	5.52231	0.564185	0.527815
LAIR1	0.00215691	0.000171343	5.52151	0.898407	1.57148
MT-ATP6	0.00217981	0.000173329	-5.51392	0.915521	-1.04374
ARHGAP45	0.00219629	0.000174808	5.50833	0.661141	1.19832
SBNO2	0.00219691	0.000175087	5.50728	0.577004	1.07577
SIKE1	0.00219691	0.000175259	5.50664	0.543423	0.386826
GM29216	0.00219691	0.000175363	-5.50625	0.888778	-1.22263
ARHGEF37	0.00219843	0.000175652	5.50517	0.816708	0.908612
KLHL23	0.00221102	0.000176828	-5.50078	0.576043	-0.747011
ZFP975	0.00221798	0.000177554	-5.49809	0.813221	-0.698122
CNN1	0.00222037	0.000177916	-5.49675	0.879845	-0.835785
CYB5D2	0.00222468	0.000178817	-5.49343	0.585986	-0.444511
TAF6	0.00222468	0.000178848	-5.49332	0.527264	-0.406983
PIP4K2A	0.00222468	0.000178885	5.49318	0.642962	0.631224
CD52	0.00222468	0.000178942	5.49297	0.825449	1.02905
BGN	0.00223271	0.000179787	5.48988	0.553757	1.01437
MAN1C1	0.00223271	0.00017993	5.48936	0.622449	0.86607
SMC4	0.00223544	0.000180474	5.48738	0.607383	0.58301
GLIS3	0.00223544	0.000180493	5.48731	0.891664	1.04396
KIFC1	0.00223793	0.000180865	5.48596	0.948765	0.826
PRSS23	0.00224521	0.000181626	5.4832	0.523818	0.646088
RGS2	0.00224577	0.000181843	5.48242	0.695603	0.611795
GCNT1	0.00224657	0.00018208	5.48156	0.840483	1.00856
AI662270	0.00226467	0.000183721	5.47568	0.920283	0.950674
2310015D24RIK	0.00227564	0.000184784	5.4719	0.537193	0.861931
FA2H	0.00228109	0.000185402	-5.46971	0.917971	-1.15129
BTG1	0.00228177	0.000185671	5.46876	0.540965	0.553175
IVD	0.00228177	0.000185883	-5.46801	0.512903	-0.356208
SOX13	0.00228177	0.000186173	-5.46699	0.595175	-0.481956
MMP9	0.00228177	0.000186324	-5.46646	0.869444	-1.4996
WSB1	0.00228177	0.000186331	5.46643	0.517946	0.856899
ALAS2	0.00228559	0.000186818	-5.46472	0.828204	-0.999424
P3H1	0.0023004	0.000188205	5.45988	0.530204	0.473903
WAS	0.00230227	0.000188534	5.45874	0.833527	0.929638
THEM6	0.00230466	0.000188907	-5.45744	0.660084	-0.669719
STK26	0.00231352	0.000189926	-5.45392	0.871362	-0.997533
ADGRE1	0.00231352	0.000189987	5.47999	0.572082	1.91684
BTG2	0.00232362	0.000190995	5.45025	0.496029	0.409331
IGHM	0.00232966	0.00019167	-5.44795	0.45731	-1.03128
CAMKK2	0.00233292	0.000192256	5.44595	0.581693	0.646884
MT-TI	0.00233292	0.000192295	-5.44582	0.875288	-1.37297
BCS1L	0.00233757	0.000192858	-5.4439	0.525211	-0.470811
GDI2	0.00234887	0.00019397	5.44015	0.453959	0.432939
DHDH	0.00235961	0.000195038	-5.43656	0.437844	-0.63064
PLXND1	0.00236816	0.000195925	5.43359	0.429993	0.452765
SPATS2	0.00237398	0.00019673	5.43092	0.651277	0.488339
CTSL	0.00237398	0.000196771	5.43078	0.45023	0.49846
PIANP	0.00237995	0.000197585	5.42808	0.804456	1.22846
PLA2G5	0.00237995	0.00019763	-5.42794	0.833308	-1.3923
GM26885	0.00239204	0.000198817	-5.42403	0.795271	-0.630814
VPS72	0.00239399	0.000199163	-5.42289	0.422878	-0.475953
FGF7	0.00239694	0.000199743	-5.421	0.716409	-0.848479
EGFLAM	0.00239694	0.000199776	-5.42089	0.43594	-0.71814
PITPNM1	0.00239762	0.000200147	5.41968	0.568524	0.572795
NCS1	0.00239762	0.0002002	5.41951	0.553974	0.595033
4930556M19RIK	0.00239914	0.000200615	5.41815	0.737577	0.924677
SMAD1	0.00239914	0.000200885	5.41728	0.469382	0.489626
TPPP	0.00239914	0.000201128	-5.41649	0.472534	-0.632485
SMOX	0.00239914	0.000201226	-5.41617	0.441141	-1.1846
NUDT6	0.00239914	0.000201338	-5.41581	0.532442	-0.765074
SPCS3	0.00239914	0.000201531	5.41519	0.39317	0.539406
PTAFR	0.00239914	0.000201613	5.41492	0.601795	1.37712
SALL4	0.00241409	0.000203055	-5.41028	0.761146	-0.817767
RAD54L	0.00242378	0.000204055	5.40707	0.828136	0.76317
EGLN1	0.00243685	0.000205342	-5.40298	0.428493	-0.43316
TAF1C	0.00244372	0.000206108	-5.40055	0.564562	-0.613401
ITGB1	0.00246214	0.00020785	5.39507	0.420001	0.599847
SYNC	0.00247047	0.000208891	5.39182	0.35623	0.705781
HSP90B1	0.00247047	0.000209034	5.39138	0.380441	0.561099
SHMT1	0.00247047	0.000209122	-5.39111	0.613867	-0.897761
PLEKHA2	0.00248452	0.000210501	5.38683	0.3648	0.514085
ARPC2	0.0024863	0.000210842	5.38578	0.350439	0.370542
SLC4A2	0.00249116	0.000211445	5.38392	0.3699	0.387428
ELN	0.0025004	0.000212421	5.38093	0.339569	0.633407
KCNA2	0.00250339	0.000212867	-5.37956	0.603941	-0.787349
AMD-PS3	0.00250464	0.000213165	-5.37865	0.759828	-1.78672
ADGRL3	0.0025141	0.000214163	5.37562	0.759894	0.958849
MT1	0.00252467	0.000215257	5.39772	0.38982	1.89554
MCM5	0.00253007	0.000215911	5.37034	0.683626	0.832894
MTFR1L	0.00253191	0.000216262	-5.36929	0.345521	-0.427595
SMCO1	0.00254943	0.000217954	-5.36423	0.312997	-0.451824
TEAD4	0.00255148	0.000218324	5.36313	0.464653	0.747975
ITGAL	0.00255208	0.000218571	5.36239	0.657912	1.44899
CCRL2	0.00255725	0.000219291	-5.36026	0.486953	-0.585603
SOX4	0.00255725	0.000219405	5.35992	0.573445	0.724804
CAPZA1	0.00255831	0.000219752	5.3589	0.346252	0.619466
COL4A2	0.00255831	0.000219888	5.3585	0.358665	0.946769
PERP	0.00255977	0.00022021	-5.35755	0.706114	-0.825406
PLAUR	0.00257692	0.000221882	5.35264	0.660149	0.923069
ABHD6	0.002578	0.000222173	-5.35179	0.586444	-0.831404
RNH1	0.0025934	0.000223888	5.34681	0.283346	0.505921
DUSP5	0.0025934	0.000223996	5.3465	0.686002	1.40277
SLFN2	0.0025934	0.000224096	5.34621	0.530603	1.34012
SLC2A12	0.00259764	0.000224662	-5.34457	0.39773	-0.678216
PIK3IP1	0.00260373	0.000225426	-5.34237	0.278712	-0.607632
BMP4	0.00260373	0.000225587	-5.34191	0.526944	-0.613705
DBNL	0.0026151	0.000226896	5.33817	0.363612	0.50207
CRY1	0.0026151	0.000227029	-5.33779	0.404915	-0.546486
LAPTM5	0.0026151	0.000227174	5.36242	0.325182	1.3861
KCNG4	0.00263145	0.000228795	-5.33277	0.270268	-0.99553
BDH1	0.00264148	0.00022987	-5.3547	0.414281	-2.19214
TMCC2	0.00265751	0.000231604	-5.32488	0.25057	-0.542737
PDLIM3	0.00265751	0.000231672	5.32469	0.321945	0.460988
MCCC2	0.00268582	0.000234479	-5.31691	0.246682	-0.358313
4930577N17RIK	0.00268582	0.000234552	-5.3167	0.652852	-0.807913
CTSK	0.00268911	0.000235045	5.31535	0.30008	1.15849
RAB6B	0.00269188	0.000235558	-5.31394	0.347761	-0.704922
TMEM132A	0.00269188	0.000235699	5.31355	0.408166	0.908716
LCN2	0.00270228	0.000236817	5.3105	0.64602	0.820078
UCP2	0.00270649	0.000237393	5.30893	0.235318	1.09823
CXCR4	0.00270775	0.000237764	5.30792	0.435386	1.10859
POLR3H	0.00270775	0.000237919	-5.3075	0.442671	-0.525881
LIG1	0.00271107	0.000238418	5.30615	0.570483	0.621068
CNTNAP2	0.00271374	0.00023886	-5.30495	0.506541	-1.31169
YAF2	0.00271451	0.000239275	-5.30383	0.28967	-0.524803
MYH13	0.00271451	0.000239467	-5.30331	0.447739	-1.28497
ISOC2A	0.00271451	0.000239552	-5.30308	0.259308	-0.578171
NDUFAF6	0.00271836	0.000240101	-5.30161	0.326193	-0.606673
GLB1	0.00272805	0.000241166	5.29875	0.448654	0.68392
PTPRE	0.00273185	0.000241892	5.29681	0.439682	0.535261
PLA2G6	0.00273185	0.000242021	-5.29647	0.241679	-0.493226
ACY1	0.00273185	0.000242129	-5.29618	0.472089	-0.639125
VGLL4	0.00273748	0.000242837	-5.2943	0.285618	-0.61668
GM10762	0.00273891	0.000243174	-5.2934	0.279742	-0.59738
TUBD1	0.00275104	0.000244484	-5.28994	0.377305	-0.557134
FBN2	0.00275104	0.000244673	5.28944	0.634309	0.692856
AC102334.1	0.0027637	0.000246011	-5.28593	0.53097	-0.916895
SLC41A2	0.00277443	0.000247178	5.28288	0.517796	0.632115
MYOM2	0.00278042	0.000247925	5.28094	0.305657	0.604452
ABHD14A	0.00278174	0.000248256	-5.28008	0.331505	-0.588431
MPP2	0.00278211	0.000248631	-5.27911	0.568421	-0.951034
UBL3	0.00278211	0.000248715	-5.27889	0.183406	-0.363479
GFM2	0.00278477	0.000249217	-5.27759	0.182666	-0.378011
MKRN2	0.00278477	0.000249379	-5.27717	0.172227	-0.3792
RAC2	0.0028018	0.000251126	5.27268	0.447701	0.959669
ANGPTL2	0.0028018	0.000251333	5.27215	0.186409	0.989623
AP1AR	0.00281104	0.000252378	-5.26948	0.169701	-0.431038
ALPL	0.00281187	0.000252668	-5.26874	0.242029	-0.581877
DAP	0.00281319	0.000253002	5.26789	0.26576	0.673725
KLC1	0.0028169	0.000253551	5.2665	0.158508	0.363488
GGPS1	0.00282773	0.000254743	-5.26348	0.220104	-0.402629
PODXL2	0.00285024	0.000256989	-5.25784	0.143389	-0.48314
EYA2	0.00285296	0.000257452	-5.25668	0.495195	-0.806681
MGAT2	0.0028583	0.000258154	5.25493	0.234337	0.550538
FSCN1	0.00286276	0.000258904	5.25307	0.191143	0.578735
GALK2	0.00286276	0.000258995	5.25284	0.420146	0.627764
CMTM3	0.002867	0.000259598	5.25135	0.236178	0.717076
KCNMA1	0.00287278	0.000260405	-5.24935	0.164483	-1.24756
SAMD5	0.00287278	0.000260751	-5.2485	0.42113	-0.75504
TTYH2	0.00287278	0.000260781	5.24843	0.218185	0.626652
SCN5A	0.00287804	0.00026148	5.24671	0.509005	1.25124
D430041D05RIK	0.00287985	0.000261865	-5.24577	0.382597	-1.22783
GM5860	0.00292526	0.000266218	-5.23519	0.350392	-0.984641
ENOPH1	0.00295093	0.00026878	-5.22905	0.301449	-0.500737
PLD4	0.00298404	0.000272035	5.22133	0.196519	1.16828
NUSAP1	0.00298404	0.000272253	5.22082	0.502606	0.823596
PHOSPHO2	0.0029846	0.000272533	-5.22016	0.126304	-0.39153
GM48226	0.00299309	0.000273538	-5.21781	0.248694	-0.483974
EIF1AD	0.00299977	0.000274377	-5.21584	0.106646	-0.339517
CEBPG	0.00301401	0.000275911	-5.21228	0.0672071	-0.405428
FAM49A	0.0030494	0.000279384	5.20427	0.206877	1.01657
GSTA4	0.00305706	0.000280569	-5.20157	0.224099	-0.697614
PARP6	0.00305706	0.000280749	-5.20116	0.0561688	-0.469826
TAGLN2	0.00305706	0.000280978	5.20064	0.0494513	0.575193
NLRP1B	0.00305706	0.000281023	5.20053	0.448199	0.864874
SKP2	0.003061	0.000281811	5.19874	0.430158	0.752677
ZFAND3	0.003061	0.000281854	-5.19865	0.0599149	-0.390098
GXYLT2	0.00306426	0.000282388	5.19744	0.312259	0.822511
FZD7	0.00306635	0.000282816	-5.19647	0.043687	-0.799138
DCUN1D2	0.00307951	0.000284266	-5.1932	0.0479428	-0.403069
MPC1-PS	0.00308525	0.000285033	-5.19148	0.0512805	-0.489769
FES	0.00308879	0.000285596	5.19022	0.184238	0.766481
MFSD4B3	0.00309621	0.000286541	-5.18811	0.397538	-0.737567
ATP8A1	0.00309621	0.000286756	-5.18763	0.0520568	-0.63414
ZSCAN12	0.00311107	0.000288371	-5.18405	0.22553	-0.524919
DENND4B	0.00311653	0.00028927	-5.18206	0.0466453	-0.461992
ATP9A	0.00311653	0.000289355	5.18187	0.017272	0.438366
RUFY3	0.00312111	0.000290019	5.18041	0.0891014	0.425351
PLK4	0.00312211	0.000290351	5.17968	0.428771	0.672997
DLG1	0.00312465	0.000290827	-5.17863	0.0143097	-0.364107
NT5C2	0.00312875	0.000291448	5.17727	0.10763	0.595035
ULBP1	0.00315415	0.000294056	5.17159	0.414846	0.600211
ZFP365	0.0031839	0.000297073	5.16508	0.337533	1.33079
PTPN6	0.00319126	0.000298004	5.16309	0.263476	1.16373
RIC3	0.00319418	0.000298522	-5.16198	0.311652	-0.574587
SLC25A26	0.0031967	0.000299229	-5.16048	0.0547827	-0.525837
PLEKHA1	0.0031967	0.000299307	5.16031	-0.0206007	0.346627
HOMER1	0.0031967	0.000299492	-5.15992	-0.01229	-0.621974
SLC25A22	0.00321223	0.000301193	-5.15631	0.0671067	-1.05138
STK17B	0.00321301	0.000301512	5.15563	0.0358027	0.722009
CDC42	0.00322044	0.000302456	5.15365	0.0179421	0.49157
GM43699	0.00322345	0.000303144	5.1522	0.367839	0.693452
9430073C21RIK	0.00322345	0.000303232	-5.15201	0.367832	-0.985958
ST8SIA2	0.00323454	0.000305406	5.14747	0.372881	1.51131
SPSB2	0.00323454	0.000305412	5.14746	0.314686	0.813715
CERS6	0.00323454	0.000305669	5.14692	0.226993	1.29822
CAR14	0.00323454	0.00030582	5.14661	-0.0427817	0.426485
GM28653	0.00323454	0.000305975	5.16935	0.269228	2.59736
GCLC	0.00323454	0.000306014	-5.1462	0.0383879	-0.458264
GM14295	0.00323454	0.000306152	-5.16898	0.338384	-2.51996
GSTK1	0.00323454	0.000306258	-5.1457	-0.0134474	-0.598041
ITFG2	0.00323885	0.000307077	-5.144	0.0497038	-0.389943
CCR2	0.00323885	0.000307163	5.16686	0.0405532	1.38257
PLEKHA5	0.00325117	0.00030858	5.14089	0.026607	0.501749
DHRS4	0.00325194	0.000309384	-5.13924	0.0270645	-0.554812
ST3GAL5	0.00325194	0.000309548	-5.1389	-0.0502206	-0.899117
ADAMTS9	0.00325194	0.000309568	5.13886	0.0594922	0.813125
FRS3	0.00325194	0.000309649	-5.13869	0.228811	-0.630479
CALML4	0.00325499	0.000310189	5.13759	0.307326	1.07156
GPR180	0.00326594	0.000311483	-5.13494	-0.045012	-0.424741
GPR132	0.00327762	0.000312848	5.13216	0.389802	0.671773
SAP30	0.0032841	0.000313846	5.13014	0.190342	0.688506
S100B	0.0032841	0.000313969	-5.12989	0.354856	-1.33917
LIN52	0.00328737	0.000314534	-5.12875	0.0538755	-0.55727
UBL7	0.00328952	0.000314991	-5.12782	-0.0716358	-0.412464
RPH3AL	0.00329677	0.000315938	-5.12592	0.0763065	-0.456764
BC017643	0.0033029	0.000316779	5.12423	0.086313	0.569685
CDK19	0.00330962	0.000317677	-5.12243	-0.0576607	-1.06184
SORL1	0.00331906	0.000318837	-5.12012	-0.0727061	-0.716101
LBR	0.00334074	0.000321175	-5.11548	-0.0721243	-0.371331
CAT	0.00334164	0.000321519	-5.11481	-0.0794659	-0.639934
GPC1	0.00337078	0.000324732	5.1085	-0.0402191	0.482779
NPC2	0.00337078	0.000324891	5.10819	-0.1049	0.62754
HSP90AA1	0.00337078	0.000325097	5.10779	-0.10535	0.539967
ACAT2	0.00337516	0.000325778	-5.10646	0.216915	-0.607787
METTL13	0.00337962	0.000326467	-5.10512	0.0100939	-0.391295
ACER3	0.00338488	0.000327234	5.10363	0.0607286	0.487916
BAZ1A	0.00340436	0.000329379	5.09949	0.106831	0.622092
TBC1D16	0.00341783	0.00033117	-5.09606	-0.0976196	-1.08733
YWHAH	0.00341783	0.000331206	5.09599	-0.116427	0.412553
IRS2	0.0034217	0.000331843	-5.09477	-0.0886453	-0.829233
ACTR2	0.00342413	0.000332341	5.09382	-0.128421	0.4581
GPRC5C	0.00343414	0.000333575	5.09148	-0.131205	0.751703
KIF19A	0.00343633	0.000334051	-5.09057	0.292229	-0.858906
VIPR1	0.0034483	0.000335479	-5.08787	0.175724	-0.784727
ADAMTS5	0.00345796	0.000336789	5.08541	-0.139743	0.652771
SLA	0.00345796	0.000336948	5.08511	0.183818	1.43923
GCAT	0.00347698	0.000339068	-5.08114	0.30792	-0.884958
MICU2	0.00347716	0.000339352	5.08061	-0.151281	0.4962
CSK	0.00349659	0.000341516	5.07659	-0.0479861	0.610204
CBWD1	0.00352197	0.000344265	-5.07153	-0.0751945	-0.476688
CELSR2	0.00354034	0.000346332	-5.06774	-0.0395538	-1.09214
MAP10	0.00354873	0.000347424	-5.06575	0.172619	-0.847088
LSM14A	0.00355528	0.000348338	-5.0641	-0.169592	-0.347173
DOPEY2	0.00355537	0.000348619	-5.06359	-0.172073	-0.637005
DAPP1	0.00357137	0.000350461	-5.06026	0.101045	-0.628501
INCENP	0.0035783	0.000351523	5.05835	0.13757	0.643124
PALMD	0.0035783	0.000351707	-5.05802	-0.175365	-0.520061
LDHB	0.0035783	0.000352263	-5.0792	-0.163531	-1.27101
ESYT1	0.0035783	0.000352406	5.05677	-0.190504	0.574285
BPGM	0.0035783	0.000352513	-5.05658	-0.185035	-0.511678
CTNNA1	0.00359845	0.000354808	5.05248	-0.188083	0.551304
SHC1	0.00359845	0.000355276	5.05165	-0.184188	0.35808
TMEM177	0.00359845	0.000355324	-5.05156	-0.0976432	-0.439303
1190002N15RIK	0.0035987	0.000355625	5.05103	-0.0529646	0.395327
AB124611	0.00359987	0.000356016	5.05034	0.188668	0.858491
IGSF9B	0.00360508	0.000356808	5.04894	0.092395	0.976555
SF3B3	0.00361473	0.000358104	5.04665	-0.204031	0.367737
CBR1	0.00361473	0.000358316	-5.04628	-0.0986031	-0.462077
HEXA	0.00362247	0.000359439	5.0443	-0.210868	0.411728
AC157572.2	0.00362247	0.000359638	-5.04395	0.249171	-0.992878
EHD4	0.00362285	0.000359954	5.0434	-0.207456	0.635818
OLFM1	0.00363122	0.000361149	5.04131	-0.0391398	0.650298
MME	0.00363122	0.000361342	5.04098	-0.091128	0.758208
GMIP	0.00365777	0.000364264	5.0359	-0.0386571	0.574192
C77080	0.00367952	0.000366711	5.03168	0.0224196	0.99458
DNA2	0.0036955	0.000368587	5.02847	0.126561	0.575037
PLLP	0.00369879	0.000369297	-5.02726	0.199742	-1.21595
NECAP2	0.00369879	0.000369706	5.02656	-0.190744	0.367327
GPR157	0.00369879	0.000369766	-5.02646	-0.234777	-0.498274
BC067074	0.00371229	0.000371532	5.02346	0.0455184	1.20311
PRELID1	0.00371229	0.000371684	5.0232	-0.185225	0.635804
ARHGEF40	0.00371688	0.000372429	5.02195	-0.217969	0.393985
SOX9	0.00373106	0.000374135	5.01907	0.0712611	1.04623
GM5345	0.00374473	0.000375792	-5.01629	0.185955	-0.974004
HGSNAT	0.00374918	0.000376526	-5.01506	-0.242081	-0.342902
IQGAP1	0.00375818	0.000377719	5.01308	-0.257127	0.741511
CIITA	0.0037658	0.000378772	5.01133	0.0355627	1.63156
FAM83G	0.00376724	0.000379206	5.01061	0.125921	0.607806
MTPN	0.00377075	0.000379848	5.00954	-0.26755	0.454633
RHBDF2	0.0037754	0.000380605	-5.00829	-0.207992	-0.471187
4833439L19RIK	0.0037914	0.000382509	-5.00516	-0.226724	-0.35883
PIEZO1	0.00379271	0.000382932	5.00446	-0.274781	0.468982
KCNMB1	0.00379456	0.000383409	-5.00368	0.18461	-0.774706
KCNAB2	0.003795	0.000383744	5.00313	0.0938296	0.774515
TRAM2	0.00379734	0.000384272	5.00227	-0.0939686	0.578839
ITGB1BP2	0.00380016	0.000384849	5.00133	-0.240434	0.603262
UACA	0.00381101	0.00038624	-4.99906	-0.224725	-0.403139
LAYN	0.00382273	0.00038772	4.99666	0.105256	0.692647
DNPH1	0.00383564	0.000389323	-4.99407	0.0726502	-1.07444
CD93	0.00385181	0.000391259	4.99096	-0.293469	0.560034
HK1	0.00385735	0.000392117	4.98958	-0.232988	0.618633
ADGRE5	0.00385908	0.000392589	4.98883	-0.301296	0.561477
TCAF1	0.0038684	0.000393876	4.98678	-0.21066	0.628847
GPX8	0.0038684	0.00039413	4.98637	-0.126923	0.587763
AKT2-PS	0.00387118	0.000394709	-4.98545	0.152726	-0.767464
EIF1A	0.00388561	0.000396478	4.98265	-0.240197	0.655071
SLFN8	0.00388755	0.000396975	4.98186	0.0653213	0.941398
RAB12	0.00390443	0.000398997	-4.97868	-0.284465	-0.426536
ENTPD6	0.00392932	0.000401934	-4.97408	-0.162392	-0.546171
TAF7	0.00392932	0.000402143	-4.97376	-0.176356	-0.421988
TMEM165	0.00393343	0.000402864	4.97263	-0.289448	0.445127
HSD17B12	0.00393983	0.000404114	4.97069	-0.162626	0.486816
KLHL22	0.00393983	0.000404124	-4.97068	-0.31878	-0.348642
EPHB6	0.00394729	0.000405335	-4.9688	0.0636227	-0.654657
E2F1	0.00394729	0.000405494	4.96856	0.0645257	0.772563
TSPAN32	0.00394733	0.0004058	4.96809	0.100183	0.665813
BTBD8	0.00395201	0.000406584	4.96688	-0.176628	0.495628
STX7	0.003957	0.000407809	4.96499	-0.336331	0.417543
AMPD3	0.003957	0.000407872	4.9649	-0.308079	0.868964
TMEM200B	0.003957	0.000408007	-4.96469	0.0370224	-0.670976
ABHD8	0.0039721	0.000409868	-4.96184	-0.261454	-0.466588
SMC1A	0.00397521	0.000410493	4.96089	-0.349671	0.487018
CAMK2N1	0.00397919	0.00041121	-4.9598	-0.175293	-0.70672
NAAA	0.00398328	0.000411937	4.95869	-0.2411	0.674894
DPP9	0.00398956	0.000412892	-4.95724	-0.353944	-0.457343
CALR	0.00399429	0.000413687	4.95604	-0.321503	0.404787
ARHGDIA	0.00399569	0.000414139	4.95536	-0.345199	0.42397
SELENOO	0.00401029	0.000415959	-4.95261	-0.312412	-0.342476
SYNGR1	0.00401415	0.000416795	-4.95136	-0.336084	-0.588552
FGD3	0.00401415	0.000417211	4.95074	-0.0268929	1.11878
SELENON	0.00401415	0.00041738	4.95048	-0.255553	0.560763
ZFP612	0.00401415	0.00041759	-4.95017	-0.193343	-0.769029
ANGPTL1	0.00401829	0.000418329	4.94906	-0.270033	0.980198
FRG2F1	0.00403913	0.000420808	-4.94537	-0.0404932	-0.665812
TMBIM1	0.00406768	0.000424093	4.94051	-0.382818	0.380503
ZNF41-PS	0.0041005	0.000427829	4.93503	0.0561347	0.682185
MGAT5	0.00411057	0.000429414	4.93273	-0.10692	0.842142
SKAP2	0.00411057	0.000429509	4.93259	-0.244725	0.617446
PKN1	0.00411704	0.000430501	4.93115	-0.397514	0.439318
CHRND	0.00413906	0.00043312	4.92736	-0.190301	0.822864
GM15543	0.00414243	0.000433791	-4.9264	-0.0664976	-1.23189
GOLPH3	0.00415146	0.000435055	-4.92458	-0.400932	-0.351303
FBXL2	0.00415941	0.000436206	4.92293	-0.0196867	0.638783
S100A10	0.00416078	0.000436669	4.92227	-0.402073	0.823954
DNAJC28	0.00417727	0.000439038	-4.9189	-0.401518	-0.47197
ULK1	0.00417727	0.000439039	-4.9189	-0.403037	-0.593985
ASB14	0.0041824	0.000440146	-4.91733	-0.398277	-0.450905
ZMYM6	0.0041824	0.000440219	4.91722	-0.336086	0.487624
DPYSL3	0.00419153	0.000441501	4.91541	-0.38975	0.670405
MAB21L1	0.00419751	0.000442546	-4.91394	0.0366083	-1.15467
LAPTM4B	0.00419751	0.000443027	-4.91326	-0.409859	-0.389531
CDC14B	0.00419751	0.000443095	-4.91317	-0.317308	-0.413028
M6PR	0.00419824	0.000443494	4.9126	-0.427489	0.312938
PRDM16	0.00420428	0.000445234	-4.91016	-0.155606	-0.776613
IKZF1	0.00420428	0.00044535	4.91	-0.0857462	0.920473
CCR1	0.00420428	0.00044539	4.90995	-0.027672	0.959552
DOCK5	0.00420428	0.000445552	4.90972	-0.08799	0.558988
MARCKS	0.00420428	0.000445743	4.90945	-0.433596	0.795466
MALAT1	0.00420428	0.000446064	4.90901	-0.313193	0.574069
PDLIM4	0.0042122	0.000447228	4.90738	-0.239077	0.434805
PDIA3	0.00423344	0.000449807	4.9038	-0.439309	0.638599
CACNA1C	0.0042473	0.000451605	-4.90132	-0.255288	-0.534398
RNF180	0.00427731	0.000455124	4.89649	0.00249759	0.803687
TNFSF13OS	0.00428115	0.000455861	-4.89548	0.0107436	-0.76187
ZFP949	0.00431459	0.000459751	-4.89019	-0.324703	-0.441246
CAPNS1	0.00433584	0.000462348	4.88669	-0.430087	0.426558
1700025G04RIK	0.00433898	0.000463015	4.8858	-0.452371	0.4346
MNT	0.00433936	0.000463502	-4.88514	-0.357723	-0.512647
IGF2BP2	0.00433936	0.000463831	4.8847	-0.101821	0.907856
TBC1D9	0.00433936	0.000464097	4.88435	-0.154459	0.897823
S1PR2	0.00433936	0.000464468	4.88385	-0.205351	0.785285
ETV4	0.00433936	0.000464717	4.88352	-0.172707	0.715433
CLDND1	0.00433947	0.000465061	-4.88306	-0.462842	-0.389364
4933404O12RIK	0.00434865	0.000466379	-4.8813	-0.0622211	-0.970084
SCN3B	0.00436814	0.000468874	4.87798	-0.162503	1.24317
ANPEP	0.00436814	0.000469182	4.87757	-0.436575	1.06533
ADCYAP1R1	0.00436814	0.000469473	4.87719	-0.261636	0.674497
TCEAL3	0.00437052	0.000470064	4.87641	-0.0476022	0.813569
LMOD3	0.00438016	0.000471565	4.87443	-0.460036	0.428922
DNASE2A	0.00438016	0.000471771	4.87416	-0.30201	0.574543
BB218582	0.00440845	0.000475462	-4.86932	-0.257634	-0.721052
DMRT2	0.00440845	0.000475494	-4.86928	-0.195098	-0.50032
NRIP2	0.00441421	0.000476461	-4.86801	-0.0980238	-0.879712
KIF20B	0.00441421	0.000476792	4.86758	-0.0494949	0.881368
HOXB3OS	0.00442093	0.000477856	-4.8662	-0.0345483	-0.730623
GPN3	0.00442737	0.000478891	-4.86486	-0.383094	-0.410986
LMO4	0.00443487	0.000480042	-4.86337	-0.430898	-0.405066
TFEB	0.004443	0.000481263	-4.86179	-0.513584	-0.365808
LIX1L	0.00445132	0.000482505	4.86019	-0.426734	0.502295
TEC	0.00445342	0.000483074	4.85946	-0.322953	0.532969
EID1	0.00446055	0.000484189	4.85803	-0.51025	0.53064
PGM5	0.00446517	0.000485032	4.85695	-0.509553	0.719381
TUSC1	0.00448402	0.000487423	4.8539	-0.100052	0.651962
CLOCK	0.00449403	0.000488982	4.85193	-0.531853	0.50447
ATP6AP1	0.00449403	0.0004892	4.85165	-0.504469	0.367688
ST6GALNAC2	0.0045035	0.000490576	-4.84991	-0.219467	-0.657141
SIX1	0.00450517	0.000491153	-4.84918	-0.533897	-0.384734
INTS2	0.00450517	0.000491509	4.84873	-0.326342	0.582089
ADAMTS1	0.00450517	0.000492254	-4.84779	-0.534063	-0.613775
MPP7	0.00450517	0.000492489	-4.8475	-0.199148	-0.791643
ABCC4	0.00450517	0.000492774	-4.84714	-0.492935	-0.516795
TMEM204	0.00450517	0.000492829	-4.84707	-0.45057	-0.47866
ANK	0.00451435	0.000494273	-4.84526	-0.494739	-0.444117
SLC38A3	0.00451435	0.000494684	-4.84474	-0.521148	-0.539598
2210011C24RIK	0.00451435	0.000495232	-4.84406	-0.14101	-0.756285
BCL2L11	0.00451435	0.000495562	4.84364	-0.387277	0.413455
TSPAN14	0.00451435	0.000495562	4.84364	-0.492411	0.489616
SOX6OS	0.00452135	0.000496968	-4.84189	-0.108313	-0.815815
TMEM47	0.00452135	0.000497023	4.84182	-0.429001	0.48213
SARS	0.00452294	0.000497544	-4.84117	-0.537748	-0.339499
COL6A3	0.00453686	0.000499911	4.85828	-0.502455	1.53024
RIC8A	0.00453686	0.000499939	4.8382	-0.527812	0.40325
RALGDS	0.00453686	0.000500118	4.83798	-0.494976	0.32762
CSF2RB2	0.00454058	0.000500876	4.83704	-0.328993	0.945521
RELL1	0.00456501	0.00050392	-4.83329	-0.454107	-0.470461
CLTA	0.00458012	0.000506445	4.8302	-0.567549	0.392993
DBT	0.00458012	0.000506482	-4.83015	-0.559317	-0.458078
TRP53I11	0.00458012	0.000506642	4.82996	-0.497957	0.529426
FCGR2B	0.00459781	0.00050895	4.84709	-0.489262	1.42477
AGPAT1	0.00460081	0.000509635	-4.82631	-0.5731	-0.424947
SLC6A17	0.00460267	0.000510194	-4.82563	-0.192455	-0.746455
ADIG	0.00462615	0.00051315	-4.82206	-0.150574	-1.06698
RHOBTB2	0.00462775	0.000513683	-4.82142	-0.569041	-0.430785
NETO2	0.00462924	0.000514202	-4.8208	-0.268977	-1.30749
2810474O19RIK	0.00464214	0.00051599	4.81865	-0.560793	0.796687
TUBG1	0.00464494	0.000516658	-4.81785	-0.537696	-0.372535
GM9949	0.00464796	0.00051777	-4.81652	-0.153324	-0.712768
GM17281	0.00464796	0.00051802	-4.81622	-0.531321	-0.596389
ZBTB17	0.00464796	0.000518062	-4.81617	-0.569661	-0.423634
SGCB	0.00465653	0.000519374	4.81461	-0.556793	0.322225
HES6	0.00466468	0.000520824	4.81289	-0.408426	0.670855
BMPER	0.00466468	0.000520998	4.81268	-0.388114	0.713177
IFI203	0.0046684	0.000521949	4.81156	-0.550084	0.706073
MYL10	0.0046684	0.000522128	-4.81134	-0.249875	-1.36695
ANXA6	0.00467071	0.000522745	4.81062	-0.546691	0.396176
GM14410	0.00467276	0.000523472	-4.80976	-0.164699	-1.81412
APOL10B	0.00467276	0.00052369	-4.8095	-0.306336	-0.67018
C1QA	0.00467478	0.000524274	4.82858	-0.585206	1.26758
TRIM66	0.00468473	0.000525749	4.80708	-0.144692	0.801084
LRP11	0.00468721	0.000526524	4.80617	-0.278301	0.698127
GSTM1	0.00468721	0.000526775	-4.80587	-0.581532	-0.412439
D1ERTD622E	0.00468721	0.000527105	-4.80549	-0.482149	-0.64481
COL5A2	0.00469335	0.000528614	4.82344	-0.581713	1.30801
KCMF1	0.00469335	0.000528926	-4.80336	-0.565345	-0.366051
FMO5	0.00469335	0.00052905	-4.80321	-0.437383	-0.428863
GABARAPL1	0.00469335	0.000529234	-4.803	-0.612021	-0.475138
LCMT2	0.0046967	0.000530333	-4.80172	-0.310142	-0.552408
GPR137B	0.0046967	0.000530609	4.8014	-0.335475	0.605403
KIF22	0.0046967	0.000530691	4.8013	-0.157745	0.903589
CIB2	0.00469675	0.000531056	-4.80088	-0.603258	-0.744125
MANF	0.00470401	0.000532237	4.79951	-0.519493	0.537408
CD59B	0.00471811	0.000534194	-4.79724	-0.262311	-0.728753
PRRX2	0.00473014	0.000535919	4.79525	-0.235615	0.87989
SGSM3	0.00473207	0.000536499	-4.79459	-0.528198	-0.460426
SYP	0.00474009	0.000537803	-4.79309	-0.229622	-0.668027
ZBTB10	0.00474009	0.000538135	-4.79271	-0.489617	-0.52472
EGF	0.00474796	0.000539392	-4.79127	-0.622026	-0.647967
GCSH	0.00475206	0.000540222	-4.79032	-0.625637	-0.618392
UBAC2	0.00475826	0.000541291	-4.7891	-0.626543	-0.37038
ZBTB18	0.00479468	0.000545801	-4.78399	-0.616024	-0.367528
AKAP1	0.00482286	0.000549379	-4.77996	-0.640696	-0.518292
MAP1LC3A	0.00483829	0.000551508	4.77758	-0.616099	0.67063
SMIM5	0.0048698	0.000555757	4.77285	-0.228315	0.891283
CRLF2	0.0048698	0.000555846	4.77276	-0.371008	0.529773
ZDHHC20	0.00492993	0.000563086	4.76479	-0.576576	0.406977
BTC	0.00493053	0.000563533	-4.7643	-0.236456	-0.642715
UBA3	0.00494351	0.000565395	4.76228	-0.683335	0.442567
POLRMT	0.00494393	0.000565821	-4.76181	-0.659235	-0.41941
IDUA	0.00494517	0.000566687	-4.76087	-0.603503	-0.355407
CLEC4A2	0.00494517	0.000566721	4.76083	-0.324862	1.0017
MTRF1	0.00495149	0.000567825	-4.75964	-0.555546	-0.488857
APIP	0.00496552	0.000569814	-4.75749	-0.604121	-0.426916
MNS1	0.00497691	0.000571502	4.75567	-0.245182	0.614386
PRG4	0.0049804	0.000572284	4.77409	-0.668878	1.66655
PATZ1	0.00498342	0.000573014	-4.75405	-0.574677	-0.509675
SLC39A6	0.00498878	0.000574268	4.7527	-0.419872	0.592072
CBX7	0.00498878	0.000574394	-4.75257	-0.683578	-0.44587
PEX16	0.00499056	0.000574981	-4.75194	-0.582297	-0.49062
SLC1A1	0.00500952	0.000577864	-4.74887	-0.432969	-0.62856
SLC25A28	0.00500952	0.000577933	-4.74879	-0.651441	-0.593
TCF19	0.00503116	0.000581206	4.74532	-0.293475	0.614075
NRROS	0.00503116	0.000581344	4.74518	-0.546563	0.683879
BLCAP	0.00503116	0.000581586	-4.74492	-0.691112	-0.405589
ALKBH5	0.00507889	0.000587746	-4.73845	-0.691018	-0.383789
PEX10	0.00507889	0.000587882	-4.73831	-0.528835	-0.491937
TANGO2	0.00510514	0.000591665	-4.73437	-0.725346	-0.374252
ZBED4	0.00510514	0.000592411	-4.7336	-0.525165	-0.518644
PSAP	0.00510514	0.000592433	4.73358	-0.622222	0.459564
6330410L21RIK	0.00510514	0.000592484	-4.73352	-0.321942	-0.910738
FAM13B	0.00510925	0.000593352	4.73263	-0.649648	0.445109
HOXA11OS	0.00511185	0.000594046	-4.73191	-0.284042	-0.730222
RBM3	0.00511963	0.000595342	4.73057	-0.734353	0.590163
WISP1	0.00512451	0.000596302	4.72958	-0.387609	0.955019
MXI1	0.00513706	0.000598156	-4.72768	-0.740309	-0.372781
PEG10	0.00514576	0.000599655	4.72615	-0.349722	0.920208
CCND1	0.00514576	0.000599957	4.72584	-0.648618	0.619113
AGT	0.00515061	0.000601041	4.72473	-0.618848	0.410483
A630001G21RIK	0.00515061	0.000601312	4.72445	-0.322312	0.81445
ABCB1A	0.00516366	0.000603363	-4.72237	-0.648599	-0.950044
RAB7B	0.00516366	0.000603627	4.7221	-0.577604	0.908677
NEURL3	0.0051669	0.000604402	4.72131	-0.451684	1.02323
GLTP	0.0051703	0.000605421	4.72028	-0.649861	0.546129
NMNAT1	0.0051703	0.000605734	-4.71996	-0.69974	-0.342149
ADAM22	0.0051703	0.000605987	-4.71971	-0.447497	-0.658668
PTK7	0.00518791	0.000608449	4.71722	-0.383071	0.875858
JADE1	0.00522319	0.000612986	-4.71267	-0.753571	-0.504589
BICD1	0.00522326	0.000613395	4.71226	-0.38267	0.674584
NCAPG2	0.00528989	0.000621625	4.7041	-0.463503	0.798632
FKBP14	0.00530782	0.000624352	4.70142	-0.637363	0.428022
GAB1	0.00530782	0.000624635	-4.70115	-0.759295	-0.512158
GM18310	0.00530782	0.000624952	-4.70084	-0.408561	-0.697586
GPR176	0.00531543	0.000626625	4.6992	-0.316732	0.815714
MRPL16	0.00531543	0.000626662	-4.69916	-0.779702	-0.380786
SLC7A7	0.00533985	0.000630017	4.6959	-0.40976	0.707918
METRN	0.00533985	0.000630359	-4.69557	-0.757981	-0.680118
AKR1A1	0.00535703	0.000632798	4.6932	-0.759663	0.435327
RHOC	0.00536258	0.000633864	4.69218	-0.788754	0.500352
RNF144B	0.00537023	0.000635179	-4.69091	-0.78028	-0.779581
RRBP1	0.00539301	0.000638415	4.6878	-0.806122	0.569109
USP10	0.00539301	0.0006387	-4.68753	-0.799207	-0.381741
APBA3	0.00539727	0.000639618	-4.68665	-0.809911	-0.381376
MACF1	0.0053995	0.000640296	4.686	-0.762502	0.740446
PDZRN3	0.00540879	0.000641812	-4.68456	-0.793377	-0.483691
ELAC1	0.00541052	0.000642431	-4.68397	-0.759263	-0.320931
ZFP367	0.00542277	0.000644302	-4.68219	-0.801495	-0.425207
DUSP10	0.00542608	0.000645111	-4.68143	-0.816087	-0.651777
PRKCB	0.00543951	0.000647124	4.67952	-0.408709	0.923653
CKLF	0.0054468	0.000648409	4.67831	-0.425874	0.611786
AU040320	0.00547788	0.000652979	-4.67402	-0.827765	-0.492717
RCL1	0.00547788	0.000653124	-4.67389	-0.627887	-0.563053
ACTR3B	0.00547788	0.000653894	-4.67317	-0.581324	-1.32108
TMED9	0.00547788	0.000654027	4.67304	-0.834677	0.438719
AGTR1A	0.00547788	0.000654207	-4.67288	-0.517769	-0.633224
ABRACL	0.00548821	0.000655861	4.67134	-0.493002	0.758216
PIWIL2	0.00549022	0.000656847	-4.67042	-0.458833	-0.857995
HIVEP3	0.00549022	0.000656942	4.67033	-0.559399	0.730202
PTCH1	0.0054976	0.000658246	-4.66912	-0.748811	-0.630584
TSPAN9	0.00549981	0.000658932	4.66848	-0.839901	0.425348
FNIP2	0.00550001	0.000659378	4.66807	-0.720516	0.609596
STT3A	0.00550135	0.00065996	4.66753	-0.839937	0.525576
TRP53INP2	0.00551146	0.000661595	4.66602	-0.749905	0.356753
FLAD1	0.00551338	0.000662383	-4.6653	-0.841335	-0.347063
OLFML2B	0.00551338	0.00066267	4.66503	-0.767451	0.956854
BDNF	0.00553425	0.000665603	-4.66234	-0.383841	-0.846913
NPR3	0.00554863	0.000667757	4.66037	-0.824444	0.759637
KDELR3	0.00556452	0.000670095	4.65824	-0.622259	0.436367
CD300LD	0.00560487	0.000675384	4.65344	-0.524748	1.05325
SMARCB1	0.00560997	0.000676428	4.6525	-0.791715	0.408834
GKAP1	0.00562456	0.000679027	-4.65017	-0.772351	-0.447191
LCP2	0.00562456	0.000679049	4.65015	-0.50897	1.08457
PPIB	0.00562609	0.000679664	4.64959	-0.872148	0.514631
STX11	0.00564406	0.000682268	4.64727	-0.416275	0.567579
CSDC2	0.00564531	0.000682852	4.64674	-0.489878	0.812445
D3ERTD751E	0.00566409	0.000685557	-4.64434	-0.639716	-0.410458
PPIA	0.00567165	0.000686906	4.64314	-0.878292	0.461398
ZFP467	0.00568148	0.000688532	-4.6417	-0.747628	-0.634023
MECOM	0.00568547	0.000689451	-4.64089	-0.707334	-0.522845
CLIP1	0.00568571	0.000689916	-4.64048	-0.81752	-0.65533
FABP3	0.00571418	0.000693955	-4.63692	-0.85422	-0.979504
GM14326	0.00571418	0.000694247	-4.65485	-0.562207	-2.96558
EMILIN1	0.00571733	0.000695067	4.63595	-0.802999	0.648307
MEF2C	0.00574309	0.000699674	4.63193	-0.804324	0.436683
RB1	0.00574309	0.000700483	4.63123	-0.896105	0.370832
DDX17	0.00574309	0.000700585	4.63114	-0.849527	0.372932
PLOD2	0.00574309	0.000700616	4.63111	-0.698477	0.673965
MERTK	0.00574309	0.00070073	4.63101	-0.761202	0.864884
MFAP2	0.00574309	0.000700838	4.63092	-0.619526	0.865472
RAP1B	0.00577911	0.000705677	4.62673	-0.913068	0.496973
GM16365	0.00578878	0.000707462	-4.6252	-0.47711	-0.615356
GNB1	0.00578878	0.000707744	4.62496	-0.913647	0.409011
FLCN	0.00579738	0.000709569	-4.62339	-0.91447	-0.403311
KIF21A	0.00579738	0.000710267	-4.62279	-0.90403	-0.542027
SLC22A5	0.00579738	0.000710286	-4.62278	-0.819798	-0.40858
4430402I18RIK	0.00579738	0.000710572	-4.62253	-0.443892	-0.794011
KLHL40	0.00580321	0.000712128	4.6212	-0.898259	0.552068
ABLIM1	0.00580321	0.000712176	-4.62116	-0.916939	-0.523476
COL5A1	0.00580879	0.00071393	4.61966	-0.900301	1.02904
SESTD1	0.00580879	0.000714011	4.6196	-0.905768	0.41304
TCEAL8	0.00580879	0.000714196	4.61944	-0.829862	0.677921
FBXW5	0.00581438	0.000715328	-4.61848	-0.9208	-0.34431
ZFP52	0.00581971	0.00071643	4.61754	-0.741345	0.574223
LPIN3	0.0058466	0.000720282	4.61428	-0.799279	0.607929
FRAT1	0.0058466	0.000720636	-4.61398	-0.63309	-0.640391
DPH2	0.00585035	0.000721547	-4.61322	-0.616434	-0.528321
VTI1A	0.0058852	0.00072647	-4.60909	-0.907181	-0.325836
DOK7	0.0058852	0.000726746	4.60886	-0.926616	0.45487
SERPINH1	0.00588564	0.000727251	4.60843	-0.924622	0.66893
BAIAP2	0.00589611	0.000728996	4.60698	-0.68652	0.555201
TGTP2	0.00589662	0.000729511	-4.60655	-0.494126	-1.5382
CPD	0.00590677	0.000731219	4.60513	-0.924361	0.486629
ARF6	0.0059167	0.000732902	4.60374	-0.878293	0.394592
PPP1R18	0.0059182	0.000733542	4.60321	-0.848903	0.548529
SPIRE1	0.00592169	0.000734867	4.60211	-0.85398	0.438398
CDH13	0.00592169	0.000734881	4.6021	-0.923149	0.421628
TET1	0.00594991	0.000739164	4.59857	-0.709632	0.694086
MYOF	0.00594991	0.000739295	4.61101	-0.925643	1.12842
PPP1R14A	0.00602802	0.000749462	-4.59018	-0.565106	-0.830245
ANO4	0.00603386	0.00075065	-4.58922	-0.519536	-0.598529
GM3830	0.00604067	0.00075196	4.58816	-0.52038	1.18294
RTKN2	0.0060439	0.000752825	4.58747	-0.558743	1.0815
COL24A1	0.0060527	0.000754385	4.58621	-0.921697	0.679746
ARPP19	0.00608967	0.00075946	4.58215	-0.985719	0.451362
TWNK	0.00609512	0.000760606	-4.58124	-0.964859	-0.3128
MPZ	0.00611728	0.00076384	-4.59632	-0.974565	-1.35583
SHROOM2	0.0061194	0.000764573	-4.57809	-0.6094	-0.73778
PLPP6	0.0061474	0.000768543	-4.57495	-0.720521	-0.535309
4931428F04RIK	0.00615593	0.000770511	4.5734	-0.592814	0.630959
NPR2	0.00615593	0.000770553	-4.57337	-1.0018	-0.415022
BCL3	0.00619165	0.000775498	4.5695	-0.613164	0.776936
4930453N24RIK	0.00619165	0.000775972	-4.56913	-1.00894	-0.485194
VGLL2	0.00620713	0.000778388	-4.56724	-1.01242	-0.381199
1110004E09RIK	0.00621084	0.000779328	-4.56651	-0.929076	-0.49004
KCNH2	0.00622863	0.000782438	4.5641	-0.687373	0.694882
TAF1A	0.00622863	0.000782516	-4.56404	-0.819296	-0.456996
TMEM88B	0.00622867	0.000782997	4.56367	-0.612122	0.689169
POMGNT2	0.0062383	0.000784686	-4.56237	-0.878362	-0.529495
ZC3H6	0.00624512	0.000786022	-4.56134	-0.83703	-0.744882
RBP4	0.00625056	0.000787186	-4.56044	-0.561263	-0.693447
PI15	0.00625231	0.000788132	4.55972	-0.719597	0.851947
TMEM176B	0.00625231	0.000788364	4.55954	-0.998923	0.786484
TRAM1	0.00626086	0.000789922	4.55835	-1.01783	0.539034
ARPC5	0.00629184	0.000794522	4.55484	-1.01324	0.647033
OSBPL6	0.00629184	0.000795178	-4.55434	-1.03356	-0.506194
GM14325	0.00629184	0.000795276	-4.5717	-0.691407	-2.80604
HSF1	0.00629985	0.000796771	-4.55313	-1.03475	-0.335527
VSIR	0.00631011	0.000798552	4.55178	-1.01968	0.752933
IRAK1BP1	0.00632699	0.000801388	-4.54964	-0.665568	-0.689077
POLD2	0.00632699	0.000801657	-4.54943	-0.982357	-0.472248
TET2	0.00633379	0.000803004	4.54842	-1.04634	0.290719
PRMT7	0.00634043	0.000804332	-4.54742	-1.04212	-0.391378
ZFP775	0.0063651	0.000808035	-4.54464	-0.841732	-0.679479
CAPN6	0.0063651	0.000808437	4.54434	-0.889122	1.24756
RPP25L	0.00636517	0.000809011	-4.54392	-0.977457	-0.620029
NXPE5	0.00636517	0.000809421	4.54361	-0.608455	1.13187
ADSSL1	0.00639618	0.000813854	-4.54031	-0.957349	-0.348884
FZD6	0.00639818	0.0008146	-4.53976	-0.84629	-0.386016
PROKR1	0.00646368	0.000823433	-4.53325	-0.619382	-0.948948
KNSTRN	0.00647346	0.000825732	4.53157	-0.610989	0.861959
SRGAP2	0.00647346	0.000825757	4.53155	-1.05973	0.432332
GM15675	0.00647346	0.000826167	4.53125	-1.06481	0.906351
CREB3L2	0.0065055	0.00083082	4.52786	-1.07906	0.506649
ZKSCAN14	0.0065055	0.000831253	-4.52755	-0.903842	-0.418827
NCK2	0.00652755	0.000834571	4.52514	-1.01029	0.389717
PTGR1	0.00653231	0.000835679	4.52434	-0.718904	0.825233
CNN3	0.0065372	0.000837203	4.52324	-1.08863	0.538827
IFI209	0.0065372	0.000837306	4.52317	-0.677165	1.02301
FRAT2	0.00654502	0.00083881	-4.52209	-0.96388	-0.550038
ELOVL1	0.00657483	0.000843133	4.51899	-0.950071	0.458046
URI1	0.00657612	0.000843803	-4.51851	-1.09431	-0.404693
BMF	0.00658929	0.000845997	4.51694	-0.898085	0.538582
CCL2	0.00659361	0.000847057	4.51619	-0.677682	1.52278
CYB5B	0.0066026	0.000848901	-4.51488	-1.08366	-0.378107
IL2RG	0.0066026	0.000849224	4.51465	-0.675994	0.587139
STK35	0.0066345	0.000853835	-4.51139	-0.986427	-0.611679
DAGLA	0.00663895	0.000854916	-4.51063	-0.901912	-1.0522
CALM3	0.00667002	0.000859428	-4.50746	-1.06142	-0.356331
LGALSL	0.00667857	0.000861041	-4.50633	-1.10687	-0.438136
MYH14	0.00667858	0.000861554	-4.50597	-1.11503	-0.756429
NCTC1	0.0066891	0.000863423	4.50466	-1.09063	0.396601
PHC2	0.00670242	0.000865657	4.50311	-1.09712	0.372335
NUDC	0.00671061	0.000867228	-4.50202	-1.12197	-0.422165
FAM174B	0.00671268	0.000868011	-4.50147	-0.673577	-0.815209
SMS	0.00672481	0.000870094	-4.50003	-1.1233	-0.487918
CEP128	0.00673204	0.000871545	4.49903	-0.729596	0.509385
GBE1	0.00673399	0.000872965	4.49805	-1.11954	0.564071
OAS2	0.00673399	0.000873114	4.49794	-0.885829	0.679878
NPEPL1	0.00673399	0.000873345	-4.49779	-1.12283	-0.398078
RBPMS	0.00673533	0.000874035	-4.49731	-0.989883	-0.56355
CNGA3	0.00675203	0.00087766	-4.49482	-0.683596	-0.620886
NAV1	0.00675203	0.0008777	4.49479	-1.1396	0.496998
MRM1	0.00675203	0.000877753	-4.49476	-0.948098	-0.52966
CAST	0.00677253	0.000880938	4.49258	-1.11138	0.42463
GLI1	0.0067806	0.00088293	-4.49122	-0.773448	-1.02775
PCSK4	0.0067806	0.000883026	-4.49115	-0.694283	-0.7792
DOCK2	0.00679803	0.000885816	4.50612	-0.911655	1.48363
RASSF5	0.00681521	0.000888577	4.48739	-0.770707	0.913134
FGF6	0.00681579	0.000889175	-4.48698	-0.931611	-0.657268
DGKE	0.00682574	0.000891183	-4.48562	-1.03993	-0.385476
PDE4C	0.00682574	0.000891519	-4.4854	-0.929326	-0.819291
WDFY4	0.00683064	0.000892903	4.48447	-0.887999	1.26171
RNLS	0.00683064	0.000893205	-4.48426	-0.877008	-0.530379
GPR1	0.00684717	0.000895891	-4.48246	-0.684193	-1.06778
SEC31B	0.00688803	0.000901898	-4.47844	-1.16499	-0.375115
PSD4	0.00688803	0.000902454	4.47807	-0.765612	1.13614
PLCD4	0.00688803	0.000902821	-4.47783	-1.15336	-0.615593
SLC29A3	0.00691527	0.000907331	4.47483	-0.970682	0.927743
ZHX1	0.00691527	0.000907879	-4.47447	-1.17026	-0.316781
SAT1	0.00691527	0.00090798	4.4744	-1.1671	0.693177
TBX18	0.00694961	0.000913486	4.47077	-0.819839	0.549547
GBP5	0.00694961	0.000913554	-4.47073	-0.906845	-0.702646
LRRC38	0.00696179	0.000915688	-4.46933	-1.15259	-0.474706
TTYH3	0.00697654	0.000918163	4.46771	-1.07644	0.595922
1110008L16RIK	0.00697774	0.000919117	-4.46709	-1.01008	-0.431808
RNF113A1	0.00697774	0.00091939	-4.46691	-0.753506	-0.65324
CUX2	0.00697981	0.000920197	-4.46638	-0.839726	-0.98298
GTF3A	0.00698131	0.000920929	-4.4659	-1.13763	-0.4785
PLET1OS	0.0069892	0.000922506	-4.46488	-0.923755	-0.772443
USP49	0.00698923	0.000923045	-4.46453	-0.87839	-0.448876
CCNG1	0.00705712	0.000932552	-4.45838	-1.09654	-0.418366
TLR8	0.00710465	0.000939727	4.45378	-0.847873	1.59244
AMPD1	0.00710465	0.000940217	-4.45347	-1.09752	-0.381346
B3GALNT1	0.00710465	0.000941278	4.45279	-0.919618	0.516049
MAD2L1BP	0.00710465	0.000941537	-4.45263	-1.10746	-0.474218
USP28	0.00710465	0.000942176	4.45222	-1.20271	0.396511
DECR1	0.00710465	0.000942452	-4.45204	-1.19438	-0.410883
GSTM2	0.00710465	0.000942642	-4.45192	-1.2114	-0.476576
RTN3	0.0071127	0.000944519	4.45073	-1.21536	0.283916
ABCG2	0.0071127	0.000944801	4.45055	-1.21558	0.440116
PI4K2B	0.00713082	0.000947753	4.44868	-0.898529	0.556417
EYA3	0.00714409	0.000950298	4.44707	-1.20241	0.471039
CHSY1	0.00714409	0.000950612	4.44688	-0.934324	0.50375
WDR47	0.00715223	0.000952243	4.44585	-1.05137	0.387263
DDHD1	0.00716093	0.000954328	4.44454	-1.06335	0.45698
UBC	0.00716093	0.000954909	-4.44417	-1.20719	-0.868744
CALR3	0.00716093	0.000955047	-4.44409	-0.878574	-0.670603
RASL11B	0.00717744	0.000957799	-4.44236	-0.887029	-0.575227
AMIGO3	0.00718712	0.00095964	-4.44121	-0.875773	-0.88362
CLPB	0.00719039	0.000960629	-4.4406	-1.2297	-0.427296
RIPOR3	0.0071991	0.000962343	4.43953	-0.77642	0.631365
SLC44A1	0.00720192	0.000963272	4.43895	-1.23502	0.382697
CIT	0.00722578	0.000967017	4.43663	-0.867113	0.693481
INPP1	0.00723011	0.000968151	-4.43592	-1.07828	-0.372573
ALDH5A1	0.00726923	0.000974616	-4.43194	-1.13815	-0.52778
ADAMTSL4	0.00726923	0.000975008	-4.4317	-1.23565	-0.544079
PANX1	0.00726923	0.000975059	4.43167	-1.09069	0.622255
PHF24	0.00727181	0.000975963	-4.43111	-0.782274	-0.767774
GTDC1	0.007291	0.000979097	-4.42919	-1.19148	-0.425212
HBB-BT	0.00730928	0.000982111	-4.42735	-0.906519	-1.45324
SH2D4A	0.00731207	0.000983046	4.42679	-0.956826	0.667815
NECTIN3	0.00731494	0.000983992	4.42621	-1.02253	0.538776
SPTBN5	0.00732753	0.000986247	-4.42484	-0.943188	-1.29694
GALNS	0.00733794	0.000988211	4.42365	-0.921604	0.848896
ZKSCAN5	0.00733883	0.000989237	-4.42303	-1.15337	-0.40429
WSCD1	0.00733883	0.000989455	-4.4229	-0.891595	-0.607035
LACTB	0.00733891	0.000990027	-4.42255	-1.17069	-0.408698
LGR4	0.00734498	0.00099141	-4.42172	-1.25823	-0.360367
CEP112	0.00736257	0.000994348	-4.41995	-0.841351	-0.516742
CLU	0.00738288	0.000997656	4.41796	-1.26531	0.588492
MAPRE1	0.00738805	0.00099892	4.4172	-1.27443	0.316262
DECR2	0.00739647	0.001001	4.41596	-0.968963	0.469851
SEPHS2	0.00739647	0.00100119	-4.41585	-1.25123	-0.322601
RXRB	0.00739733	0.00100188	-4.41544	-1.27397	-0.374869
TNFRSF1A	0.00741014	0.00100418	4.41407	-1.27194	0.531438
DNLZ	0.00741586	0.00100552	-4.41327	-1.26616	-0.42434
CCT3	0.00741649	0.00100617	4.41288	-1.27429	0.340192
RASA4	0.00742324	0.00100766	4.412	-1.28281	0.443395
ZFP952	0.00743145	0.00100967	-4.4108	-1.06961	-0.399562
DTNBP1	0.00743145	0.00100991	-4.41066	-1.26371	-0.415144
DDX24	0.00743858	0.00101145	-4.40975	-1.28489	-0.312564
ACSS3	0.00744505	0.0010129	-4.4089	-1.06693	-0.51195
ASPA	0.00745429	0.00101473	4.40782	-1.14019	0.492078
A930005H10RIK	0.0075345	0.00102622	-4.40109	-1.03302	-0.850196
FBXO7	0.00753969	0.00102751	-4.40034	-1.15171	-0.345104
PLXNB2	0.00757308	0.00103264	4.39737	-1.29867	0.826045
UBQLN4	0.0076116	0.00103848	-4.39401	-1.29612	-0.32276
ZMYND15	0.00761617	0.00104006	4.3931	-0.857655	0.686486
LONRF1	0.00761617	0.00104079	-4.39268	-1.14324	-0.768836
A930003A15RIK	0.00761617	0.00104085	4.39264	-0.870312	1.58479
PCP4L1	0.00761922	0.00104185	-4.4081	-1.1516	-1.74494
F630028O10RIK	0.00762128	0.00104271	4.39157	-0.904626	0.870643
CACNA1D	0.00764005	0.00104587	4.38977	-0.876994	0.871642
B3GLCT	0.00765047	0.00104788	4.38863	-1.04872	0.48689
PAFAH1B2	0.00765324	0.00104885	4.38808	-1.30729	0.292866
IFI207	0.00765632	0.00104986	4.3875	-1.263	0.933215
BCAT2	0.00766229	0.00105126	-4.3867	-1.32482	-0.46712
1110012L19RIK	0.00766403	0.00105209	-4.38624	-1.22166	-0.448495
PRMT2	0.00767055	0.00105409	4.3851	-1.02197	0.599663
PHOSPHO1	0.00767055	0.00105416	-4.38506	-0.983341	-0.655
S100A11	0.00767198	0.00105508	4.38454	-1.24515	0.5496
IFI204	0.00767198	0.00105553	4.38429	-1.17633	1.04749
RASSF9	0.00769802	0.00106	-4.38177	-1.01285	-0.733248
A330094K24RIK	0.00769802	0.00106029	-4.3816	-0.967313	-0.942206
P2RX7	0.00771363	0.00106303	4.38006	-1.11568	0.631697
MAP3K10	0.00773105	0.00106602	-4.37839	-1.3359	-0.504836
ZFP768	0.00773325	0.00106692	-4.37789	-1.33276	-0.365075
TUT1	0.00774841	0.00106961	-4.37639	-1.1847	-0.367615
RBFA	0.00783764	0.00108262	-4.36918	-1.31794	-0.395468
ABCD2	0.00783764	0.00108319	-4.36887	-1.35433	-0.363061
C2CD2L	0.00783764	0.00108372	-4.36858	-1.26635	-0.441744
CD209B	0.0078884	0.00109135	-4.3644	-0.876945	-1.01129
ECHS1	0.00794661	0.00110001	-4.3597	-1.35955	-0.353626
MS4A6B	0.00795754	0.00110258	4.37405	-1.13603	1.51423
FAM78B	0.00795754	0.00110275	-4.35822	-0.997096	-0.759942
PROCR	0.00795754	0.00110335	-4.35789	-1.22358	-0.634797
C1QC	0.00797709	0.00110667	4.37182	-1.3593	1.24875
EPHB3	0.00799377	0.0011096	4.35453	-1.01504	0.547158
GM32200	0.00799988	0.00111106	-4.35375	-1.03928	-0.763682
TFB2M	0.00801756	0.00111413	-4.35211	-1.36556	-0.350681
RAD21	0.00801776	0.00111477	4.35176	-1.37863	0.328989
CCDC146	0.00805511	0.00112058	-4.34867	-1.06981	-0.779027
ARFGEF1	0.00806247	0.00112222	-4.3478	-1.36723	-0.448308
ARRDC1	0.00808133	0.0011255	4.34606	-1.17589	0.590313
SNRNP35	0.00808133	0.00112609	-4.34576	-1.25405	-0.541139
RFC4	0.00812586	0.00113291	-4.34216	-1.13287	-0.599078
CLEC4A1	0.00813242	0.00113445	4.34136	-1.07632	1.00825
DZANK1	0.00813497	0.00113543	-4.34084	-0.92432	-0.54689
DHRS7	0.00816453	0.00114052	4.33818	-1.34	0.363925
CCL9	0.00816453	0.00114112	4.33787	-1.31721	0.922909
CAPRIN1	0.00816453	0.00114143	4.33771	-1.39607	0.406633
MCUB	0.00820742	0.00114806	4.33427	-1.01683	0.724891
GM10925	0.00820938	0.00114896	-4.3338	-1.01965	-0.926531
RPAP3	0.00824874	0.0011551	-4.33064	-1.32635	-0.332891
ADCY2	0.0082709	0.00115884	-4.32872	-1.42607	-0.421846
ERBB2	0.00828093	0.00116152	4.32735	-1.20147	0.563388
KCNJ8	0.00828093	0.00116196	-4.32712	-1.34674	-0.445662
RHOA	0.00828093	0.00116215	4.32703	-1.41228	0.326312
SNTB1	0.00830341	0.00116594	4.32509	-1.28049	0.933466
DYNLL1	0.00832381	0.00116944	4.32331	-1.38088	0.620342
PTBP3	0.00832896	0.0011708	4.32262	-1.42887	0.573072
GM7607	0.00835203	0.00117468	-4.32066	-1.05229	-1.09095
RBL2	0.00836696	0.00117743	-4.31927	-1.44043	-0.397072
STMN2	0.00837675	0.00117977	-4.31809	-1.05715	-0.743196
IER3	0.00837675	0.00118045	-4.31775	-1.1768	-0.591201
TUBA8	0.00837675	0.00118129	-4.31733	-1.41012	-0.516373
HTRA3	0.00837675	0.00118137	4.31729	-1.44615	0.542792
ZFP469	0.00838401	0.00118304	4.31645	-0.982001	0.574399
INCA1	0.00839667	0.0011863	-4.31482	-1.07953	-0.745253
DHDDS	0.00839667	0.00118669	-4.31463	-1.34213	-0.351869
SH3BGRL	0.00839667	0.00118675	4.31459	-1.44134	0.546527
TFPI2	0.0083967	0.0011874	4.31427	-0.966037	0.562974
CACNB4	0.00840076	0.00118941	-4.31327	-1.01114	-0.724984
SIRT2	0.00840076	0.00118989	-4.31303	-1.44171	-0.286629
PRDX4	0.00840076	0.00119089	4.31253	-1.23823	0.577844
RBMS1	0.00840076	0.00119113	4.31241	-1.45593	0.477004
MR1	0.00840076	0.00119119	-4.31238	-1.44155	-0.361678
ZFP334	0.00841366	0.00119366	-4.31115	-1.20719	-0.471402
FGF9	0.00843373	0.00119716	-4.30942	-1.00369	-0.928426
GALNT17	0.00843561	0.00119807	4.30896	-1.31557	0.594239
UPF2	0.00845534	0.00120152	-4.30726	-1.46422	-0.299744
GPD2	0.00847157	0.00120448	-4.3058	-1.41369	-0.367744
RASSF4	0.00848045	0.00120639	4.30486	-1.38424	1.05556
CDC25B	0.0084867	0.00120793	4.30411	-1.1757	0.422334
KCNN1	0.00849622	0.00121021	-4.30299	-1.42169	-0.468059
FBXO40	0.00849622	0.00121094	-4.30263	-1.39693	-0.391629
GSTT1	0.00849622	0.00121125	-4.30248	-1.20565	-0.471672
NTRK3	0.00849622	0.00121189	-4.30217	-1.03468	-0.72079
ZFP143	0.00851738	0.00121556	-4.30038	-1.34721	-0.365116
UBOX5	0.00852091	0.00121671	-4.29981	-1.29767	-0.419655
DPY19L1	0.008526	0.00121809	4.29914	-1.32098	0.591646
SLC25A42	0.008538	0.00122046	-4.29799	-1.47835	-0.530295
BCKDHB	0.00854869	0.00122265	-4.29693	-1.41772	-0.549127
EML4	0.00859013	0.00122923	4.29375	-1.25053	0.40755
LMCD1	0.00866877	0.00124115	4.28804	-1.45418	0.590318
ADAMTS7	0.00868283	0.00124383	4.28676	-1.14816	0.641599
EIF4A1	0.00869028	0.00124556	4.28594	-1.49137	0.36358
TMCC1	0.00870322	0.0012489	-4.28435	-1.50244	-0.377481
MICAL2	0.00870322	0.00124918	-4.28422	-1.50027	-0.712716
MMRN2	0.00870322	0.00124941	-4.28411	-1.47017	-0.492845
ANKRD24	0.00873349	0.00125518	-4.28138	-1.27995	-0.525548
LSM14B	0.00873349	0.00125546	-4.28125	-1.50623	-0.285475
SEC23B	0.00873349	0.00125577	4.2811	-1.44079	0.380904
4831440E17RIK	0.00873349	0.00125643	-4.28079	-1.04677	-0.727547
1700113H08RIK	0.00875415	0.00126008	-4.27908	-1.04577	-0.622335
COL6A2	0.00875831	0.00126135	4.27993	-1.47081	1.05465
ARHGAP4	0.00876215	0.00126257	4.27791	-1.14218	0.667744
MRPS18B	0.00879768	0.00126836	-4.2752	-1.48036	-0.330372
TMEM201	0.00880438	0.00127	-4.27444	-1.52035	-0.459183
MILL2	0.00880898	0.00127134	-4.27381	-1.29596	-0.604356
ZFYVE21	0.00884019	0.00127653	-4.27141	-1.37094	-0.42224
4933431E20RIK	0.00886157	0.00128029	-4.26967	-1.27371	-0.434725
PSTPIP1	0.00891157	0.00128843	4.26592	-1.18334	0.961514
NIPAL3	0.00891157	0.00128888	-4.26571	-1.45745	-0.433033
EYA1	0.00892342	0.00129128	-4.26462	-1.51219	-0.523523
ID2	0.00894307	0.00129502	4.26291	-1.27331	0.847426
OPTN	0.00894307	0.0012958	-4.26255	-1.52953	-0.350518
YWHAZ	0.00894307	0.00129618	4.26238	-1.54185	0.40336
WDR91	0.00896844	0.00130057	4.26038	-1.37628	0.536166
HMCN2	0.00896844	0.00130123	4.26008	-1.50767	0.782439
ZBTB40	0.00899849	0.00130628	-4.25779	-1.40697	-0.338062
PPM1A	0.00900066	0.00130728	-4.25734	-1.50586	-0.297648
DDOST	0.00900459	0.00130854	4.25677	-1.55233	0.332271
ACAD10	0.00901658	0.00131097	-4.25567	-1.28835	-0.551177
E330037G11RIK	0.00904172	0.00131542	-4.25367	-1.0751	-0.533013
KCTD17	0.00904172	0.00131639	4.25324	-1.47066	0.381955
OBSL1	0.00904172	0.00131671	4.25309	-1.54787	0.689143
TSPAN4	0.00904208	0.00131745	-4.25276	-1.44246	-0.581596
MON1A	0.00904529	0.00131861	-4.25224	-1.41874	-0.430811
EMP3	0.00905533	0.00132077	4.25128	-1.44248	0.611219
ABCB8	0.0090574	0.00132182	-4.25081	-1.56248	-0.296598
TMEM266	0.0090574	0.00132246	-4.25052	-1.08498	-0.916388
MCAM	0.00908582	0.00132731	4.24836	-1.5624	0.375981
KCTD15	0.00909386	0.00132918	-4.24753	-1.56733	-0.433087
2310016D23RIK	0.00909605	0.00133019	-4.24708	-1.18884	-0.904527
SEMA4B	0.00909906	0.00133133	4.24657	-1.2621	0.509438
MEPCE	0.00910365	0.00133319	-4.24575	-1.53429	-0.321404
RCBTB2	0.00910365	0.0013334	4.24566	-1.54009	0.303873
GM5105	0.0091315	0.00133818	-4.24355	-1.2016	-0.452771
B230303O12RIK	0.00915269	0.00134198	-4.24187	-1.17434	-0.787098
SAP30L	0.00923792	0.00135522	-4.23608	-1.55337	-0.421053
CMTM7	0.00923792	0.0013559	4.23579	-1.38202	0.531736
BZW1	0.00932622	0.00136957	4.22987	-1.59247	0.321053
ZKSCAN17	0.00934962	0.00137434	-4.22783	-1.57206	-0.349487
MIDN	0.00934962	0.00137444	4.22778	-1.602	0.655317
UBTD1	0.00936962	0.0013781	4.22622	-1.49025	0.381594
GNAI2	0.00936971	0.00137883	4.2259	-1.59829	0.428903
ZFP652	0.00937178	0.00138089	-4.22502	-1.57452	-0.5023
BBS7	0.00937178	0.00138097	-4.22499	-1.43989	-0.43723
HACD4	0.00937178	0.00138129	4.22485	-1.40686	0.741191
FNDC3A	0.00937755	0.00138285	4.22418	-1.58252	0.366401
HOXA3	0.0093798	0.0013839	-4.22374	-1.26454	-0.449673
SELENOP	0.00938682	0.00138566	4.22299	-1.54757	0.727583
FEZ2	0.00939167	0.00138709	-4.22238	-1.60919	-0.466523
ANTXR2	0.00944883	0.00139626	4.2185	-1.6105	0.690387
GM28661	0.00948247	0.00140196	-4.2161	-1.20413	-1.03026
TMEM140	0.00950101	0.00140543	-4.21465	-1.62409	-0.561282
NPDC1	0.00951576	0.00140834	4.21343	-1.56688	0.532446
DUSP15	0.00953137	0.00141138	-4.21216	-1.1837	-1.39977
GATM	0.00962738	0.00142633	4.20596	-1.54226	0.899099
TMEM143	0.0096356	0.00142838	-4.20511	-1.64275	-0.32919
DUSP1	0.0096356	0.00142903	4.20485	-1.64382	0.344101
RETSAT	0.00966366	0.00143393	-4.20283	-1.63996	-0.587807
VPS4B	0.00966445	0.00143552	4.20218	-1.63478	0.269749
ARF4	0.00966445	0.00143553	4.20218	-1.64651	0.437872
TLR7	0.00971806	0.00144423	4.21304	-1.35564	1.49941
HMOX1	0.00972318	0.00144574	4.19801	-1.55789	0.744006
SYTL2	0.00975594	0.00145167	4.1956	-1.4658	0.738756
PTPN22	0.00975594	0.00145239	4.19531	-1.2175	0.713116
USP36	0.00975594	0.00145285	-4.19512	-1.63791	-0.289019
FAM122A	0.00978262	0.00145758	-4.19321	-1.42342	-0.697547
SDCCAG8	0.00984777	0.0014682	-4.18895	-1.48471	-0.393757
C330018D20RIK	0.00984777	0.00146879	-4.18871	-1.52499	-0.525637
GPR153	0.00984905	0.00146974	4.18833	-1.52751	0.461457
STAT3	0.00985337	0.00147114	4.18777	-1.66802	0.529795
GATB	0.00986086	0.00147301	-4.18702	-1.59917	-0.491974
RHOBTB1	0.00989889	0.00147945	-4.18446	-1.61176	-0.92738
SLC25A45	0.00991078	0.00148199	4.18345	-1.36327	0.574806
FZD9	0.00992597	0.00148502	-4.19655	-1.50667	-1.23658
PLA2G12A	0.00998796	0.00149586	-4.17798	-1.68744	-0.765479
CPXM1	0.00998796	0.00149646	4.17774	-1.47519	0.613372
SP140	0.00998796	0.00149659	4.1777	-1.28096	0.657953
BCAT1	0.0100119	0.00150201	4.17557	-1.21561	0.63989
TRIM7	0.0100119	0.00150215	4.17551	-1.69413	0.494726
PRICKLE2	0.0100119	0.00150248	-4.17539	-1.38705	-0.555941
MDFIC	0.010027	0.00150561	4.17416	-1.63087	0.483638
CTIF	0.010027	0.00150628	4.17391	-1.62744	0.44807
TRIM35	0.0100384	0.0015094	4.17269	-1.66284	0.334556
EML1	0.0100384	0.00150995	-4.17248	-1.68737	-0.393811
MYH2	0.0100384	0.00151029	-4.18656	-1.58922	-1.47265
TNFRSF13B	0.0100459	0.00151219	4.17161	-1.24125	0.605758
CHD1L	0.010049	0.00151343	-4.17113	-1.65235	-0.299709
HGF	0.0100536	0.0015149	4.17056	-1.22803	1.08664
GM48420	0.0100536	0.00151566	-4.17026	-1.22461	-0.546224
DEGS1	0.0100654	0.00151822	4.16927	-1.69038	0.33284
KLHL13	0.0100684	0.00151943	4.1688	-1.50375	0.784768
SMAD3	0.0101005	0.00152506	4.16663	-1.68659	0.479756
ZFP971	0.0101323	0.00153064	-4.17864	-1.35501	-2.71183
ACAP2	0.0101511	0.00153426	4.1631	-1.71038	0.389209
PEX11A	0.0101964	0.00154188	-4.1602	-1.63928	-0.525816
ABCD3	0.0102311	0.00154791	-4.15791	-1.71556	-0.339303
NISCH	0.0102422	0.00155038	4.15698	-1.69871	0.33436
4930458D05RIK	0.0103126	0.00156182	-4.15266	-1.23911	-0.621873
MXD4	0.010323	0.00156427	4.15175	-1.73349	0.380401
FOXO4	0.010323	0.00156498	-4.15148	-1.70213	-0.366469
CRLF3	0.0103256	0.00156617	4.15104	-1.57484	0.361976
HIST3H2A	0.0103627	0.00157259	-4.14864	-1.37984	-0.673797
ID4	0.0103787	0.00157581	-4.14744	-1.32692	-0.601819
LRRC36	0.0103849	0.00157755	-4.14679	-1.33023	-0.67437
RET	0.0104005	0.0015807	4.14562	-1.58871	0.438032
GRWD1	0.0104085	0.00158272	-4.14487	-1.60676	-0.367867
KCNA1	0.0104095	0.00158368	-4.14452	-1.32451	-0.773291
KLHL28	0.0104467	0.00159013	4.14214	-1.72591	0.358862
TFAP4	0.0104484	0.0015915	-4.14163	-1.54248	-0.594445
CALU	0.0104484	0.001592	4.14145	-1.71213	0.349076
GM42047	0.01045	0.00159304	4.14107	-1.4799	0.808269
UQCC1	0.0105088	0.0016028	-4.13749	-1.73603	-0.343184
SMNDC1	0.0105293	0.00160674	-4.13605	-1.70943	-0.300074
MYLK2	0.0105525	0.00161108	-4.13447	-1.65481	-0.446186
HBA-A1	0.0105637	0.00161361	-4.14288	-1.67385	-1.08028
CCDC88A	0.0105782	0.00161801	4.13196	-1.59151	0.785686
SOCS3	0.0105782	0.00161829	4.13186	-1.50675	0.986889
NUFIP1	0.0105782	0.00161899	-4.13161	-1.53325	-0.375131
TAS1R1	0.0105782	0.00161907	4.13158	-1.38843	0.566084
[truncated: 1,616 more rows]

## Sheet: Sheet3
Sh3kbp1	Gadd45a	Pttg1	Adig
Chrna2	Perm1	Trem2	Plin5
Tmem171	Dhrs7c	Gm48395	Cth
2310001H17Rik	Pitpnc1	Gm10036	Lpl
Gm5420	Cdkn1a	Lgals3	Pnpla3
8430426J06Rik	Apobec2	Hlf	Pdp2
Asb10	Hspb7	Gm5898	Fzd9
BC048679	Mlf1	2310065F04Rik	Sox9
Rita1	Eml1	Prune2	Cmbl
Tspan33	Tpi1	0610040J01Rik	Igfals
Acot1	Kcnc1	Olfr1372-Ps1	Hnmt
Kcng4	Lynx1	Serpina3N	Dach2
Fgf11	Zwint	Osbpl3	Ldhb
Mettl21e	Sik1	Akr1B8	0610040J01Rik
Arntl	Smco1	Atp6V0D2	Ostn
Slc41a3	Myl12a	Tmem37	H19
9530020I12Rik	Eno3	Cdkn2A	Frzb
Adig	Rrad	Mdfi	Bdh1
Gnb3	Lgalsl	Ppt1	Amd1
Magix	Mknk2	Pik3R5	Celsr2
Phyhd1	Ampd3	Gprc5B	Amd2
Cyp1a1	Hip1r	Lgmn	Runx1
Sctr	Myog	Itgax	Npnt
Mbp	Ppp2r3a	Cd300Lf	Zfp697
9530020I12Rik	Runx1	Efcab6	Plekho1
Snai3	Klhl31	Anxa4	3632451O06Rik
Tecta	Pfkfb1	Runx1	Tmsb10
Tyw5	Nrep	Lat2	Hlf
Actr3b	Eif4a1	1810041L15Rik	Ttc9
Dapp1	Egln3	Cd44	Chrnb1
Vwa3a	Srxn1	Lilr4B	Per2
Wnt11	Musk	Chrna1	Myog
Plin5	Txn1	Ung	Psat1
Gmnn	Lpin2	Mmp12	Uck2
Gm5532	Tgfbr1	Fam129B	Marveld2
Ppp1r3c	Ptp4a3	Ccdc85C	Ciart
Tecta	Sema6c	Ces1D	Kcnn3
Magix	Nfkb2	Stra6L	Tnfrsf23
Nt5c1a	Idh3a	Cacng7	Myh3
Gbp6	Atp1b1	F7	Timp1
Hpn	Lrrc38	Prc1	Cd68
Ephx2	Pdp1	9930111J21Rik2	Tubb6
Oplah	Arhgef2	Mtus2	Ankrd1
Cth	Ubxn4	Gm14292	Vash2
Klhl33	Itgb1bp2	Gkn3	Mki67
Acy1	Gmpr	Dach2
Npas2	Myod1	Havcr2
Camk1g	Hhatl	Ctss
Gtf2ird1	Gdf5	Soat1
Lpl	Atp6v1a	Gm3667
Fabp3	Itm2a	Gm38560
Ephx2	Ldha	Nudc-Ps1
Med15	Kbtbd13	Frzb
Lrrc52	2310065F04Rik	Kif11
Slc15a5	Hgs	Cgref1
Homer1	Capn3	C530008M17Rik
Lrrc30	Map2k6	Tnip1
Plin5	Ctsl	Gpnmb
Mettl11b	Hspb8	Gm28438
Aifm2	Kcna7	Cd55
Phyhd1	Stbd1	Iqsec3
Armc2	2310002L09Rik	Ppp1R1A
Phyhd1	Rasgrp3	Helt
Asb2	Serpine2	Cd68
Zp2	Hmox1	Snph
Dkk2	Pgd	Orai1
Ptprt	Kcng4	Lgr6
Ptprt	Trim35	Tiam2
Adhfe1	Rhou	Gm12663
Ephx2	Prmt1	Cd300C2
Actr3b	Ampd1	Adamts20
Flcn	Pde4a	Slc25A24
Ppargc1a	Ppapdc3	Ms4A14
Flcn	Arhgef6	Sirpb1C
Rorc	Aif1l	Myh8
Fam131a	Magix	Foxm1
Tmem52	Rras	Zim1
Asb10	Rxrg	Slc11A1
Acot2	Agl	Tubb6
Gstm7	Eif4ebp1	Mest
Gpr157	Arfgap3	Cdkn1A
Slc25a34	Ces2c	Cdk1
Trim63	Tnfaip2	Slc37A2
1190007I07Rik	Plcd4	Per2
D630024D03Rik	Vegfa	Apobec1
2310043L19Rik	Plk2	Dmd
Ddit4l	Eepd1	Stbd1
Fndc5	Rpl3	Myo5A
Htatip2	Rpl3l	Top2A
Slc40a1	Got1	Rrm2
Lynx1	Hn1	Col5A3
Rhou	Gpd1	Adamts4
Ppargc1a	Nudt4	Adam8
Plekhb1	Arpp21	Myl4
Amhr2	Chrnb1	Wfdc17
Idh2	Fzd7	Runx2
Phyhd1	Gabarapl1	Cotl1
Ano5	Esrra	Wdfy1
Pm20d2	Acaa2	Lilrb4
Fbxo32	Lrrc39	Cd300A
Tmem150c	Gprc5b	Maged2
Tango2	Tnk2	Ahnak2
Eci1	Ptprs	Rassf7
Ctxn3	Evc	Galnt5
Rxrg	Slc8a3	Npas2
Gck	Ppp1r14b	Gm3636
Mrln	Cst6	Vash2
Ybx2	Bpgm	Adam19
Colq	Zfp46	Galnt6
Phyh	Tnfrsf23	Sfrp5
Pnpla3	Mgst3	Kcnn3
Mfsd4b3	Asb15	Wfikkn2
Reep6	Mtus1	Clec12A
Tmem140	Plekhh1	Arl4C
Grb14	Rb1	Cx3Cr1
Bcat2	Adk	Uhrf1
Gm5512	Myoz3	Mki67
2610028H24Rik	Mvp	Gm28651
Cox8b	Kif5b	Adgrg5
Gpt2	Dusp13	Csf3R
Amy1	Asb18	Psat1
Fam134b	Gbe1	Slc22A4
Ctf1	Arl6ip5	Hmga2
Hsbp1l1	Tuba8	Ckap4
Gbp10	Ptpn3	Zdbf2
Fam134b	Hsp90aa1	Katnal2
Fam213b	Cd63	Fbln7
Rilpl1	Phtf2	Serpinb1A
Tmem52	Fam78a	Fam105A
Ankrd23	Erbb2ip	Mpeg1
Gnmt	Atp8a1	Dusp8
Fam134b	Mdh1	Glipr1
Acadm	Psmd14	Cth
Ano5	Uckl1os	Atp1A3
Ppargc1a	Rsrp1	Tnfrsf23
Rp1	Peg3	Tfrc
Rtn4	Tuba1c	Hvcn1
Pde7a	Prune2	Rtl3
Pxmp2	Ppargc1a	Cthrc1
Rcan2	6430571L13Rik	Sox11
Cox7a1	Sdhd	Tlr13
Adhfe1	Akr1b10	B4Galnt1
Nqo1	Rcan2	Ctsb
Mthfr	Pgam2	Cdk6
Amy1	Sec14l5	Chrnb1
Lgals6	Tgif1	Plek
Ano5	Jph2	Clec7A
Osbp2	Rhoc	Bc049352
8430408G22Rik	Xbp1	Igdcc4
8430408G22Rik	Sorbs2	Myh6
Pcp4l1	Dapk2	Dgat2
Vamp5	Gnl3	Llgl2
Cdkl2	Pvr	Ift122
Maob	Akt1	Timp1
Ech1	Slc25a11	Rai14
Hadhb	Ndufb10	Slc6A2
Dhrs4	Pptc7	Efhd2
Ankrd23	Krt80	Sbspon
[truncated: 2,136 more rows]
