# Supplementary material for: CSE/H2S/SESN2 Signalling Mediates the Protective Effect of Exercise Against Immobilization‐Induced Muscle Atrophy in Mice
Source: J Cachexia Sarcopenia Muscle. 2025 Oct 1;16(5):e70083. doi: 10.1002/jcsm.70083 (PMC12485283; doi:10.1002/jcsm.70083)
Supplement: Supplementary file 3 — Table S2: Supporting Information. [file JCSM-16-e70083-s003.csv]

Target Name	ChEMBL-ID	UniProt ID	PDB Visualization	TTD ID	Probability	Model accuracy
Tyrosyl-DNA phosphodiesterase 1	CHEMBL1075138	Q9NUW8	6N0D	Not Available	76.94%	71.22%
Endoplasmic reticulum-associated amyloid beta-peptide-binding protein	CHEMBL4159	Q99714	2O23	Not Available	69.92%	70.16%
Bloom syndrome protein	CHEMBL1293237	P54132	4O3M	Not Available	65.9%	70.06%
DNA-(apurinic or apyrimidinic site) lyase	CHEMBL5619	P27695	6BOW	T13348	65.12%	91.11%
Nuclear factor NF-kappa-B p105 subunit	CHEMBL3251	P19838	1SVC	Not Available	64.33%	96.09%
Transcription intermediary factor 1-alpha	CHEMBL3108638	O15164	4YBM	Not Available	59.22%	95.56%
Nuclear factor erythroid 2-related factor 2	CHEMBL1075094	Q16236	2FLU	Not Available	58.36%	96%
Nitric-oxide synthase, endothelial	CHEMBL4803	P29474	4D1P	T06046	56.86%	86%
Proteasome component C5	CHEMBL4208	P20618	6KWY	Not Available	56.8%	90%
Pregnane X receptor	CHEMBL3401	O75469	6TFI	T82702	56.6%	94.73%
Methionine aminopeptidase 2	CHEMBL3922	P50579	1B6A	T75596	56.53%	97.28%
Cathepsin D	CHEMBL2581	P07339	4OD9	T67102	56.43%	98.95%
Dipeptidyl peptidase IX	CHEMBL4793	Q86TI2	6EOR	Not Available	55.7%	96.95%
Dipeptidyl peptidase VIII	CHEMBL4657	Q6V1X1	6EOP	Not Available	55.5%	97.21%
Glycine transporter 2	CHEMBL3060	Q9Y345	Not Available	Not Available	54.48%	99.17%
Protein-tyrosine phosphatase LC-PTP	CHEMBL2219	P35236	1ZC0	Not Available	54.06%	79.38%
Kruppel-like factor 5	CHEMBL1293249	Q13887	Not Available	Not Available	53.88%	86.33%
DNA topoisomerase I	CHEMBL1781	P11387	1K4T	T09826	53.76%	97%
11-beta-hydroxysteroid dehydrogenase 2	CHEMBL3746	P80365	Not Available	T43721	53.61%	94.78%
Plasminogen activator inhibitor-1	CHEMBL3475	P05121	3CVM	T15556	53.4%	83%
Prostanoid EP1 receptor	CHEMBL1811	P34995	Not Available	T15497	52.87%	95.71%
Dual specificity phosphatase Cdc25C	CHEMBL2378	P30307	3OP3	Not Available	52.76%	96.67%
Dual specificity protein kinase CLK2	CHEMBL4225	P49760	6KHE	Not Available	52.61%	80.96%
Nuclear receptor ROR-beta	CHEMBL3091268	Q92753	Not Available	Not Available	52.58%	95.5%
Mineralocorticoid receptor	CHEMBL1994	P08235	4PF3	Not Available	52.34%	100%
Sodium channel protein type III alpha subunit	CHEMBL5163	Q9NY46	Not Available	T76937	52.33%	96.9%
Heparanase	CHEMBL3921	Q9Y251	5LA4	T47623	52.11%	94%
Dual specificity protein kinase CLK4	CHEMBL4203	Q9HAZ1	6FYV	Not Available	52.08%	94.45%
Lipoxin A4 receptor	CHEMBL4227	P25090	6OMM	Not Available	52.07%	100%
Dual specificity phosphatase Cdc25B	CHEMBL4804	P30305	1QB0	Not Available	52.06%	79.5%
Dual specificty protein kinase CLK1	CHEMBL4224	P49759	6KHD	Not Available	51.98%	85.3%
G-protein coupled receptor 6	CHEMBL3714130	P46095	Not Available	Not Available	51.71%	97.36%
NT-3 growth factor receptor	CHEMBL5608	Q16288	6KZD	Not Available	51.69%	95.89%
Signal transducer and activator of transcription 1-alpha/beta	CHEMBL6101	P42224	1YVL	T64205	51.62%	72.62%
Formyl peptide receptor 1	CHEMBL3359	P21462	Not Available	T87831	51.56%	93.56%
Lysosomal Pro-X carboxypeptidase	CHEMBL2335	P42785	3N2Z	Not Available	51.53%	100%
Proteasome Macropain subunit	CHEMBL3492	P49721	5LE5	Not Available	51.44%	90.24%
ADAM10	CHEMBL5028	O14672	6BE6	T31902	51.42%	97.5%
Dipeptidyl peptidase II	CHEMBL3976	Q9UHL4	4EBB	Not Available	51.4%	92.29%
Glutamate receptor ionotropic, AMPA 2	CHEMBL4016	P42262	2WJW	T42392	51.19%	86.92%
Dual specificity protein phosphatase 3	CHEMBL2635	P51452	3F81	Not Available	51.11%	94%
BMP-2-inducible protein kinase	CHEMBL4522	Q9NSY1	4W9W	Not Available	51.08%	78.11%
Telomerase reverse transcriptase	CHEMBL2916	O14746	7BG9	T86052	51.06%	90%
Acetylcholine receptor; alpha1/beta1/delta/gamma	CHEMBL1907588	P02708	5HBT	T04689	51.01%	98.33%
Proteasome subunit beta type-9	CHEMBL1944495	P28065	6E5B	Not Available	50.91%	97.5%
Voltage-gated N-type calcium channel alpha-1B subunit	CHEMBL4478	Q00975	Not Available	T38338	50.87%	97.14%
Prostanoid EP2 receptor	CHEMBL1881	P43116	7CX2	T38529	50.71%	93%
Phosphodiesterase 11A	CHEMBL2717	Q9HCR9	Not Available	Not Available	50.66%	85%
Lysine-specific demethylase 6B	CHEMBL1938211	O15054	6F6D	Not Available	50.65%	83.33%
Phosphodiesterase 3B	CHEMBL290	Q13370	1SO2	Not Available	50.59%	94%
Histamine H3 receptor	CHEMBL264	Q9Y5N1	Not Available	Not Available	50.55%	91.43%
Vitamin D receptor	CHEMBL1977	P11473	3B0T	T34234	50.49%	99.43%
Coagulation factor XIII	CHEMBL4530	P00488	4KTY	Not Available	50.41%	96%
Neuronal acetylcholine receptor; alpha4/beta4	CHEMBL1907591	P30926	6UR8	T70967	50.37%	100%
Pyroglutamylated RFamide peptide receptor	CHEMBL5852	Q96P65	Not Available	Not Available	50.35%	85%
NADPH oxidase 1	CHEMBL1287628	Q9Y5S8	Not Available	Not Available	50.34%	95.48%
Toll-like receptor 8	CHEMBL5805	Q9NR97	3WN4	T48703	50.28%	96.25%
Sphingosine 1-phosphate receptor Edg-6	CHEMBL3230	O95977	Not Available	Not Available	50.22%	94.01%
Aminopeptidase N	CHEMBL1907	P15144	4FYT	T67272	50.18%	93.31%
Caspase-6	CHEMBL3308	P55212	2WDP	Not Available	50.17%	97.56%
Tyrosine-protein kinase ITK/TSK	CHEMBL2959	Q08881	4HCU	T91761	50%	95%
