# Supplementary material for: CSE/H2S/SESN2 Signalling Mediates the Protective Effect of Exercise Against Immobilization‐Induced Muscle Atrophy in Mice
Source: J Cachexia Sarcopenia Muscle. 2025 Oct 1;16(5):e70083. doi: 10.1002/jcsm.70083 (PMC12485283; doi:10.1002/jcsm.70083)
Supplement: Supplementary file 4 — Table S3: Supporting Information. [file JCSM-16-e70083-s008.csv]

Target Name	ChEMBL-ID	UniProt ID	PDB Visualization	TTD ID	Probability	Model accuracy
Endoplasmic reticulum-associated amyloid beta-peptide-binding protein	CHEMBL4159	Q99714	2O23	Not Available	96.41%	70.16%
Histone deacetylase 8	CHEMBL3192	Q9BY41	5VI6	T28887	96.37%	93.99%
Nuclear factor NF-kappa-B p105 subunit	CHEMBL3251	P19838	1SVC	Not Available	93.91%	96.09%
Proteasome component C5	CHEMBL4208	P20618	6KWY	Not Available	90.49%	90%
Transcription intermediary factor 1-alpha	CHEMBL3108638	O15164	4YBM	Not Available	90.24%	95.56%
Matrix metalloproteinase 8	CHEMBL4588	P22894	1I76	Not Available	89.07%	94.66%
Kruppel-like factor 5	CHEMBL1293249	Q13887	Not Available	Not Available	88.53%	86.33%
Cathepsin D	CHEMBL2581	P07339	4OD9	T67102	86.15%	98.95%
G-protein coupled bile acid receptor 1	CHEMBL5409	Q8TDU6	7CFM	T86273	84.1%	93.65%
Voltage-gated N-type calcium channel alpha-1B subunit	CHEMBL4478	Q00975	Not Available	T38338	83.19%	97.14%
NT-3 growth factor receptor	CHEMBL5608	Q16288	6KZD	Not Available	83.05%	95.89%
Ras-related protein Rab-9A	CHEMBL1293294	P51151	1WMS	T66350	82.67%	87.67%
Dual specificity protein phosphatase 3	CHEMBL2635	P51452	3F81	Not Available	81.26%	94%
Phosphodiesterase 3A	CHEMBL241	Q14432	7LRC	T88975	79.25%	92.94%
LSD1/CoREST complex	CHEMBL3137262	O60341	5L3D	Not Available	78.19%	97.09%
DNA-(apurinic or apyrimidinic site) lyase	CHEMBL5619	P27695	6BOW	T13348	77.62%	91.11%
Nuclear factor erythroid 2-related factor 2	CHEMBL1075094	Q16236	2FLU	Not Available	77.39%	96%
Proteasome Macropain subunit	CHEMBL3492	P49721	5LE5	Not Available	75.86%	90.24%
Matrix metalloproteinase 7	CHEMBL4073	P09237	2Y6D	Not Available	75.42%	97.56%
Heat shock protein HSP 90-beta	CHEMBL4303	P08238	5FWK	Not Available	75.39%	96.77%
CREB-binding protein	CHEMBL5747	Q92793	5I8G	T03634	74.47%	95.12%
Angiotensin-converting enzyme	CHEMBL1808	P12821	5AMB	T82577	73.79%	93.39%
Matrix metalloproteinase 12	CHEMBL4393	P39900	3BA0	Not Available	73.55%	92.22%
Macrophage migration inhibitory factor	CHEMBL2085	P14174	6B1K	T39977	73.17%	80.78%
L-lactate dehydrogenase B chain	CHEMBL4940	P07195	1I0Z	Not Available	73.15%	95.53%
Arachidonate 12-lipoxygenase	CHEMBL3687	P18054	3D3L	Not Available	72.99%	75.57%
Matrix metalloproteinase 3	CHEMBL283	P08254	1SLM	Not Available	71.73%	97.29%
Acyl coenzyme A:cholesterol acyltransferase 1	CHEMBL2782	P35610	6P2J	Not Available	71.42%	91.65%
Lysosomal Pro-X carboxypeptidase	CHEMBL2335	P42785	3N2Z	Not Available	70.9%	100%
ADAM10	CHEMBL5028	O14672	6BE6	T31902	69.78%	97.5%
Egl nine homolog 1	CHEMBL5697	Q9GZT9	4BQY	Not Available	69.78%	93.4%
Tyrosine-protein kinase receptor UFO	CHEMBL4895	P30530	5U6B	T82383	69.67%	90.95%
Signal transducer and activator of transcription 1-alpha/beta	CHEMBL6101	P42224	1YVL	T64205	68.76%	72.62%
Dual specificity phosphatase Cdc25C	CHEMBL2378	P30307	3OP3	Not Available	67.92%	96.67%
Nicotinamide phosphoribosyltransferase	CHEMBL1744525	P43490	4LVF	T54582	67.73%	96.25%
TRAF2- and NCK-interacting kinase	CHEMBL4527	Q9UKE5	2X7F	Not Available	67.5%	70%
Hexokinase type IV	CHEMBL3820	P35557	3F9M	T87166	67.4%	91.96%
N-acylsphingosine-amidohydrolase	CHEMBL4349	Q02083	6DXW	Not Available	67.14%	93%
Histone-arginine methyltransferase CARM1	CHEMBL5406	Q86X55	6DVR	T12837	66.98%	94.33%
Protein tyrosine kinase 2 beta	CHEMBL5469	Q14289	4EKU	T07087	66.84%	91.03%
Cyclooxygenase-1	CHEMBL221	P23219	6Y3C	Not Available	66.74%	90.17%
Glutaminase kidney isoform, mitochondrial	CHEMBL2146302	O94925	3UO9	T86734	66.35%	100%
NADPH oxidase 1	CHEMBL1287628	Q9Y5S8	Not Available	Not Available	66.13%	95.48%
Glycine transporter 2	CHEMBL3060	Q9Y345	Not Available	Not Available	65.79%	99.17%
Niemann-Pick C1 protein	CHEMBL1293277	O15118	6W5S	Not Available	65.11%	81.11%
Glutathione S-transferase Pi	CHEMBL3902	P09211	5J41	T21669	65.1%	93.81%
G-protein coupled receptor 84	CHEMBL3714079	Q9NQS5	Not Available	Not Available	64.84%	100%
TGF-beta receptor type II	CHEMBL4267	P37173	5QIN	T49989	64.55%	88.18%
Kelch-like ECH-associated protein 1	CHEMBL2069156	Q14145	6WCQ	Not Available	64.19%	82.38%
Cysteinyl leukotriene receptor 2	CHEMBL4330	Q9NS75	Not Available	T74238	64.15%	98%
Trypsin I	CHEMBL209	P07477	2RA3	T27602	63.83%	90%
Serine/threonine-protein kinase receptor R3	CHEMBL5311	P37023	3MY0	T36959	63.62%	82.67%
Tissue-type plasminogen activator	CHEMBL1873	P00750	1RTF	T45299	63.45%	93.33%
Histone lysine demethylase PHF8	CHEMBL1938212	Q9UPP1	3KV4	Not Available	63.36%	98.33%
Inhibitor of nuclear factor kappa B kinase alpha subunit	CHEMBL3476	O15111	5EBZ	Not Available	63.28%	95.83%
Transmembrane protease serine 6	CHEMBL1795139	Q8IU80	Not Available	Not Available	62.78%	98.33%
Histone deacetylase 10	CHEMBL5103	Q969S8	Not Available	T94324	62.63%	90.08%
Thyroid hormone receptor alpha	CHEMBL1860	P10827	3ILZ	T79591	62.28%	99.15%
Integrin alpha-4/beta-1	CHEMBL1907599	P05556	3V4V	T97587	62.25%	92.86%
C-X-C chemokine receptor type 4	CHEMBL2107	P61073	3ODU	T96079	62.17%	93.1%
Cytochrome P450 3A4	CHEMBL340	P08684	5VCC	T37848	62.17%	91.19%
Sodium/hydrogen exchanger 1	CHEMBL2781	P19634	7DSX	T82028	61.39%	90.24%
Tryptophan 2,3-dioxygenase	CHEMBL2140	P48775	6PYZ	Not Available	61.25%	98.46%
Aminopeptidase N	CHEMBL1907	P15144	4FYT	T67272	61.05%	93.31%
Dual specificity protein kinase CLK4	CHEMBL4203	Q9HAZ1	6FYV	Not Available	61.01%	94.45%
Glycine receptor subunit alpha-1	CHEMBL5845	P23415	4X5T	T50269	60.85%	90.71%
C5a anaphylatoxin chemotactic receptor	CHEMBL2373	P21730	6C1R	T15439	60.7%	92.62%
Vascular endothelial growth factor receptor 1	CHEMBL1868	P17948	5T89	Not Available	60.56%	96.47%
Hypoxia-inducible factor 1 alpha	CHEMBL4261	Q16665	4H6J	Not Available	60.01%	85.14%
Sphingosine 1-phosphate receptor Edg-8	CHEMBL2274	Q9H228	Not Available	T50089	59.97%	100%
Choline kinase alpha	CHEMBL3117	P35790	4DA5	T55709	59.31%	78%
Matrix metalloproteinase-1	CHEMBL332	P03956	1SU3	Not Available	58.63%	94.5%
Ectonucleotide pyrophosphatase/phosphodiesterase family member 1	CHEMBL5925	P22413	6WFJ	Not Available	58.17%	92.38%
Bone morphogenetic protein receptor type-1A	CHEMBL5275	P36894	2H62	Not Available	58.14%	75%
Platelet-derived growth factor receptor alpha	CHEMBL2007	P16234	7LBF	T53524	57.86%	91.07%
Serine/threonine protein kinase NLK	CHEMBL5364	Q9UBE8	Not Available	Not Available	57.75%	79%
Platelet-derived growth factor receptor	CHEMBL2095189	P09619	3MJG	T53524	57.69%	71.67%
T-cell protein-tyrosine phosphatase	CHEMBL3807	P17706	1L8K	Not Available	57.62%	93%
Cysteine protease ATG4B	CHEMBL1741221	Q9Y4P1	2CY7	Not Available	57.27%	87.5%
Excitatory amino acid transporter 1	CHEMBL3085	P43003	5LM4	Not Available	56.8%	94.67%
Cystic fibrosis transmembrane conductance regulator	CHEMBL4051	P13569	6MSM	T55654	56.75%	95.71%
Histone deacetylase 11	CHEMBL3310	Q96DB2	Not Available	Not Available	56.73%	88.56%
Nitric-oxide synthase, endothelial	CHEMBL4803	P29474	4D1P	T06046	56.63%	86%
Protein-tyrosine phosphatase 2C	CHEMBL3864	Q06124	5EHR	T13057	56.53%	94.42%
Transient receptor potential cation channel subfamily A member 1	CHEMBL6007	O75762	6V9V	T84040	56.49%	92.17%
Geranylgeranyl pyrophosphate synthetase	CHEMBL4769	O95749	6R4V	Not Available	56.44%	92.08%
Calpain 1	CHEMBL3891	P07384	1ZCM	Not Available	56.42%	93.04%
Kallikrein 7	CHEMBL2443	P49862	2QXI	Not Available	56.41%	94%
GABA-A receptor; alpha-1/beta-2/gamma-2	CHEMBL2095172	P14867	6X3T	T51487	56.33%	92.67%
Glutamate NMDA receptor; GRIN1/GRIN2B	CHEMBL1907603	Q05586	5EWM	Not Available	56.03%	95.89%
Histone-lysine N-methyltransferase EZH2	CHEMBL2189110	Q15910	5HYN	T25265	55.61%	97.5%
Nitric oxide synthase, inducible	CHEMBL4481	P35228	3E7G	T02703	54.75%	94.8%
PI3-kinase p110-alpha/p85-alpha	CHEMBL2111367	P27986	4JPS	T80276	54.61%	94.33%
Growth factor receptor-bound protein 2	CHEMBL3663	P62993	1GRI	Not Available	54.57%	90%
DNA topoisomerase II alpha	CHEMBL1806	P11388	6ZY5	T17048	54.42%	89%
G protein-coupled receptor kinase 5	CHEMBL5678	P34947	4TND	Not Available	54.09%	88%
Cystinyl aminopeptidase	CHEMBL2693	Q9UIQ6	5MJ6	Not Available	53.09%	97.64%
Stimulator of interferon genes protein	CHEMBL4523377	Q86WV6	6NT5	Not Available	52.48%	95.48%
Phospholipase A2 group IIA	CHEMBL3474	P14555	3U8I	Not Available	52.4%	94.05%
Glutamate receptor ionotropic, AMPA 2	CHEMBL4016	P42262	2WJW	T42392	52.33%	86.92%
Pregnane X receptor	CHEMBL3401	O75469	6TFI	T82702	51.88%	94.73%
DCN1-like protein 1	CHEMBL4105838	Q96GG9	6BG3	Not Available	51.77%	95%
Lysine-specific demethylase 5C	CHEMBL2163176	P41229	5FWJ	Not Available	51.75%	93%
Galectin-3	CHEMBL4531	P17931	6FOF	T72038	51.74%	96.9%
E3 SUMO-protein ligase CBX4	CHEMBL3232685	O00257	5EPL	Not Available	51.59%	93%
Histone-lysine N-methyltransferase, H3 lysine-9 specific 5	CHEMBL6031	Q9H9B1	6BY9	Not Available	51.47%	94.33%
Matrix metalloproteinase 9	CHEMBL321	P14780	5UE3	Not Available	51.41%	92.12%
Beta-glucuronidase	CHEMBL2728	P08236	3HN3	T96413	51.34%	77.68%
Phosphodiesterase 3B	CHEMBL290	Q13370	1SO2	Not Available	50.9%	94%
Glutamate carboxypeptidase II	CHEMBL1892	Q04609	5O5T	Not Available	50.88%	97.5%
Pyroglutamylated RFamide peptide receptor	CHEMBL5852	Q96P65	Not Available	Not Available	50.55%	85%
G-protein coupled receptor 6	CHEMBL3714130	P46095	Not Available	Not Available	50.34%	97.36%
Toll-like receptor 8	CHEMBL5805	Q9NR97	3WN4	T48703	50.16%	96.25%
