# Supplementary material for: CSE/H2S/SESN2 Signalling Mediates the Protective Effect of Exercise Against Immobilization‐Induced Muscle Atrophy in Mice
Source: J Cachexia Sarcopenia Muscle. 2025 Oct 1;16(5):e70083. doi: 10.1002/jcsm.70083 (PMC12485283; doi:10.1002/jcsm.70083)
Supplement: Supplementary file 5 — Table S4: Supporting Information. [file JCSM-16-e70083-s001.csv]

Top 10 in network string_interactions (0.15).tsv ranked by MCC method
Rank	Name	Score
1	Nfe2l2	234.0
2	Nfkb1	228.0
3	Stat1	221.0
4	Anpep	146.0
5	Ctsd	128.0
6	Adam10	121.0
7	Nox1	54.0
8	Tlr8	48.0
9	Nos3	24.0
10	Cdc25c	14.0
